# Supplementary material for: Pathway-based outlier method reveals heterogeneous genomic structure of autism in blood transcriptome
Source: BMC Med Genomics. 2013 Sep 24;6:34. doi: 10.1186/1755-8794-6-34 (PMC3849321; doi:10.1186/1755-8794-6-34)
Supplement: Additional file 1 — Results from propensity sampling, with p-values averaged over 100 trials. [file 1755-8794-6-34-S1.xlsx]

## Sheet: propensity.sampling.results.txt
NAME	AVERAGE P_VALUE AFTER PROPENSITY SAMPLING
KEGG_GLYCOLYSIS_GLUCONEOGENESIS	0.512548
KEGG_CITRATE_CYCLE_TCA_CYCLE	0.701245
KEGG_PENTOSE_PHOSPHATE_PATHWAY	0.688686
KEGG_PENTOSE_AND_GLUCURONATE_INTERCONVERSIONS	0.798965
KEGG_FRUCTOSE_AND_MANNOSE_METABOLISM	0.664929
KEGG_GALACTOSE_METABOLISM	0.717669
KEGG_ASCORBATE_AND_ALDARATE_METABOLISM	0.803677
KEGG_FATTY_ACID_METABOLISM	0.582997
KEGG_STEROID_BIOSYNTHESIS	0.812131
KEGG_PRIMARY_BILE_ACID_BIOSYNTHESIS	0.895561
KEGG_STEROID_HORMONE_BIOSYNTHESIS	0.514708
KEGG_OXIDATIVE_PHOSPHORYLATION	0.524928
KEGG_PURINE_METABOLISM	0.675072
KEGG_PYRIMIDINE_METABOLISM	0.65377
KEGG_ALANINE_ASPARTATE_AND_GLUTAMATE_METABOLISM	0.720475
KEGG_GLYCINE_SERINE_AND_THREONINE_METABOLISM	0.714832
KEGG_CYSTEINE_AND_METHIONINE_METABOLISM	0.759518
KEGG_VALINE_LEUCINE_AND_ISOLEUCINE_DEGRADATION	0.498103
KEGG_VALINE_LEUCINE_AND_ISOLEUCINE_BIOSYNTHESIS	0.72894
KEGG_LYSINE_DEGRADATION	0.558034
KEGG_ARGININE_AND_PROLINE_METABOLISM	0.78196
KEGG_HISTIDINE_METABOLISM	0.856585
KEGG_TYROSINE_METABOLISM	0.779027
KEGG_PHENYLALANINE_METABOLISM	0.773036
KEGG_TRYPTOPHAN_METABOLISM	0.808876
KEGG_BETA_ALANINE_METABOLISM	0.789733
KEGG_TAURINE_AND_HYPOTAURINE_METABOLISM	0.775684
KEGG_SELENOAMINO_ACID_METABOLISM	0.706208
KEGG_GLUTATHIONE_METABOLISM	0.769069
KEGG_STARCH_AND_SUCROSE_METABOLISM	0.749073
KEGG_N_GLYCAN_BIOSYNTHESIS	0.443484
KEGG_OTHER_GLYCAN_DEGRADATION	0.691989
KEGG_O_GLYCAN_BIOSYNTHESIS	0.747628
KEGG_AMINO_SUGAR_AND_NUCLEOTIDE_SUGAR_METABOLISM	0.751455
KEGG_GLYCOSAMINOGLYCAN_DEGRADATION	0.791756
KEGG_GLYCOSAMINOGLYCAN_BIOSYNTHESIS_CHONDROITIN_SULFATE	0.753191
KEGG_GLYCOSAMINOGLYCAN_BIOSYNTHESIS_KERATAN_SULFATE	0.625396
KEGG_GLYCOSAMINOGLYCAN_BIOSYNTHESIS_HEPARAN_SULFATE	0.458352
KEGG_GLYCEROLIPID_METABOLISM	0.585615
KEGG_INOSITOL_PHOSPHATE_METABOLISM	0.799221
KEGG_GLYCOSYLPHOSPHATIDYLINOSITOL_GPI_ANCHOR_BIOSYNTHESIS	0.796874
KEGG_GLYCEROPHOSPHOLIPID_METABOLISM	0.587796
KEGG_ETHER_LIPID_METABOLISM	0.775317
KEGG_ARACHIDONIC_ACID_METABOLISM	0.755697
KEGG_LINOLEIC_ACID_METABOLISM	0.936445
KEGG_ALPHA_LINOLENIC_ACID_METABOLISM	0.278975
KEGG_SPHINGOLIPID_METABOLISM	0.686416
KEGG_GLYCOSPHINGOLIPID_BIOSYNTHESIS_LACTO_AND_NEOLACTO_SERIES	0.729979
KEGG_GLYCOSPHINGOLIPID_BIOSYNTHESIS_GLOBO_SERIES	0.767029
KEGG_GLYCOSPHINGOLIPID_BIOSYNTHESIS_GANGLIO_SERIES	0.575794
KEGG_PYRUVATE_METABOLISM	0.711721
KEGG_GLYOXYLATE_AND_DICARBOXYLATE_METABOLISM	0.614671
KEGG_PROPANOATE_METABOLISM	0.829607
KEGG_BUTANOATE_METABOLISM	0.732279
KEGG_ONE_CARBON_POOL_BY_FOLATE	0.747273
KEGG_RIBOFLAVIN_METABOLISM	0.722705
KEGG_NICOTINATE_AND_NICOTINAMIDE_METABOLISM	0.784212
KEGG_PANTOTHENATE_AND_COA_BIOSYNTHESIS	0.684732
KEGG_FOLATE_BIOSYNTHESIS	0.61339
KEGG_RETINOL_METABOLISM	0.842479
KEGG_PORPHYRIN_AND_CHLOROPHYLL_METABOLISM	0.862343
KEGG_TERPENOID_BACKBONE_BIOSYNTHESIS	0.752186
KEGG_LIMONENE_AND_PINENE_DEGRADATION	0.746559
KEGG_NITROGEN_METABOLISM	0.680837
KEGG_SULFUR_METABOLISM	0.776468
KEGG_AMINOACYL_TRNA_BIOSYNTHESIS	0.766196
KEGG_METABOLISM_OF_XENOBIOTICS_BY_CYTOCHROME_P450	0.698678
KEGG_DRUG_METABOLISM_CYTOCHROME_P450	0.777004
KEGG_DRUG_METABOLISM_OTHER_ENZYMES	0.825894
KEGG_BIOSYNTHESIS_OF_UNSATURATED_FATTY_ACIDS	0.61508
KEGG_ABC_TRANSPORTERS	0.838298
KEGG_RIBOSOME	0.659985
KEGG_RNA_DEGRADATION	0.647639
KEGG_RNA_POLYMERASE	0.442188
KEGG_BASAL_TRANSCRIPTION_FACTORS	0.69834
KEGG_DNA_REPLICATION	0.747645
KEGG_SPLICEOSOME	0.727285
KEGG_PROTEASOME	0.791927
KEGG_PROTEIN_EXPORT	0.757288
KEGG_PPAR_SIGNALING_PATHWAY	0.422616
KEGG_BASE_EXCISION_REPAIR	0.778903
KEGG_NUCLEOTIDE_EXCISION_REPAIR	0.751467
KEGG_MISMATCH_REPAIR	0.745705
KEGG_HOMOLOGOUS_RECOMBINATION	0.829884
KEGG_NON_HOMOLOGOUS_END_JOINING	0.726937
KEGG_ERBB_SIGNALING_PATHWAY	0.737934
KEGG_CALCIUM_SIGNALING_PATHWAY	0.396736
KEGG_CYTOKINE_CYTOKINE_RECEPTOR_INTERACTION	0.585229
KEGG_CHEMOKINE_SIGNALING_PATHWAY	0.646546
KEGG_PHOSPHATIDYLINOSITOL_SIGNALING_SYSTEM	0.393484
KEGG_NEUROACTIVE_LIGAND_RECEPTOR_INTERACTION	0.7123
KEGG_CELL_CYCLE	0.598386
KEGG_OOCYTE_MEIOSIS	0.497758
KEGG_P53_SIGNALING_PATHWAY	0.631065
KEGG_UBIQUITIN_MEDIATED_PROTEOLYSIS	0.589154
KEGG_SNARE_INTERACTIONS_IN_VESICULAR_TRANSPORT	0.59823
KEGG_REGULATION_OF_AUTOPHAGY	0.493029
KEGG_LYSOSOME	0.721164
KEGG_ENDOCYTOSIS	0.68284
KEGG_PEROXISOME	0.521969
KEGG_MTOR_SIGNALING_PATHWAY	0.844051
KEGG_APOPTOSIS	0.668743
KEGG_CARDIAC_MUSCLE_CONTRACTION	0.710909
KEGG_VASCULAR_SMOOTH_MUSCLE_CONTRACTION	0.335759
KEGG_WNT_SIGNALING_PATHWAY	0.711255
KEGG_DORSO_VENTRAL_AXIS_FORMATION	0.761137
KEGG_NOTCH_SIGNALING_PATHWAY	0.763815
KEGG_HEDGEHOG_SIGNALING_PATHWAY	0.656514
KEGG_TGF_BETA_SIGNALING_PATHWAY	0.520106
KEGG_AXON_GUIDANCE	0.752616
KEGG_VEGF_SIGNALING_PATHWAY	0.737679
KEGG_ECM_RECEPTOR_INTERACTION	0.705808
KEGG_CELL_ADHESION_MOLECULES_CAMS	0.774913
KEGG_ADHERENS_JUNCTION	0.343859
KEGG_TIGHT_JUNCTION	0.71038
KEGG_GAP_JUNCTION	0.699261
KEGG_COMPLEMENT_AND_COAGULATION_CASCADES	0.566525
KEGG_ANTIGEN_PROCESSING_AND_PRESENTATION	0.780528
KEGG_RENIN_ANGIOTENSIN_SYSTEM	0.849558
KEGG_TOLL_LIKE_RECEPTOR_SIGNALING_PATHWAY	0.642196
KEGG_NOD_LIKE_RECEPTOR_SIGNALING_PATHWAY	0.737037
KEGG_RIG_I_LIKE_RECEPTOR_SIGNALING_PATHWAY	0.742377
KEGG_CYTOSOLIC_DNA_SENSING_PATHWAY	0.814391
KEGG_JAK_STAT_SIGNALING_PATHWAY	0.594423
KEGG_HEMATOPOIETIC_CELL_LINEAGE	0.706497
KEGG_NATURAL_KILLER_CELL_MEDIATED_CYTOTOXICITY	0.629494
KEGG_T_CELL_RECEPTOR_SIGNALING_PATHWAY	0.677434
KEGG_B_CELL_RECEPTOR_SIGNALING_PATHWAY	0.586018
KEGG_FC_EPSILON_RI_SIGNALING_PATHWAY	0.624609
KEGG_FC_GAMMA_R_MEDIATED_PHAGOCYTOSIS	0.671063
KEGG_LEUKOCYTE_TRANSENDOTHELIAL_MIGRATION	0.61375
KEGG_INTESTINAL_IMMUNE_NETWORK_FOR_IGA_PRODUCTION	0.768372
KEGG_CIRCADIAN_RHYTHM_MAMMAL	0.928594
KEGG_LONG_TERM_POTENTIATION	0.694775
KEGG_NEUROTROPHIN_SIGNALING_PATHWAY	0.745706
KEGG_LONG_TERM_DEPRESSION	0.773602
KEGG_TASTE_TRANSDUCTION	0.847784
KEGG_INSULIN_SIGNALING_PATHWAY	0.650606
KEGG_GNRH_SIGNALING_PATHWAY	0.685087
KEGG_PROGESTERONE_MEDIATED_OOCYTE_MATURATION	0.626852
KEGG_MELANOGENESIS	0.401777
KEGG_ADIPOCYTOKINE_SIGNALING_PATHWAY	0.679541
KEGG_TYPE_II_DIABETES_MELLITUS	0.432601
KEGG_TYPE_I_DIABETES_MELLITUS	0.803105
KEGG_MATURITY_ONSET_DIABETES_OF_THE_YOUNG	0.941557
KEGG_ALDOSTERONE_REGULATED_SODIUM_REABSORPTION	0.894725
KEGG_VASOPRESSIN_REGULATED_WATER_REABSORPTION	0.226439
KEGG_PROXIMAL_TUBULE_BICARBONATE_RECLAMATION	0.565003
KEGG_ALZHEIMERS_DISEASE	0.591713
KEGG_PARKINSONS_DISEASE	0.676144
KEGG_AMYOTROPHIC_LATERAL_SCLEROSIS_ALS	0.793361
KEGG_HUNTINGTONS_DISEASE	0.52433
KEGG_PRION_DISEASES	0.620144
KEGG_VIBRIO_CHOLERAE_INFECTION	0.605495
KEGG_EPITHELIAL_CELL_SIGNALING_IN_HELICOBACTER_PYLORI_INFECTION	0.659179
KEGG_PATHOGENIC_ESCHERICHIA_COLI_INFECTION	0.4762
KEGG_LEISHMANIA_INFECTION	0.632973
KEGG_COLORECTAL_CANCER	0.433956
KEGG_RENAL_CELL_CARCINOMA	0.346586
KEGG_PANCREATIC_CANCER	0.612417
KEGG_ENDOMETRIAL_CANCER	0.747139
KEGG_GLIOMA	0.671368
KEGG_PROSTATE_CANCER	0.38932
KEGG_THYROID_CANCER	0.77337
KEGG_BASAL_CELL_CARCINOMA	0.727538
KEGG_MELANOMA	0.800566
KEGG_BLADDER_CANCER	0.723194
KEGG_CHRONIC_MYELOID_LEUKEMIA	0.439004
KEGG_ACUTE_MYELOID_LEUKEMIA	0.61807
KEGG_SMALL_CELL_LUNG_CANCER	0.816185
KEGG_NON_SMALL_CELL_LUNG_CANCER	0.632461
KEGG_ASTHMA	0.722547
KEGG_AUTOIMMUNE_THYROID_DISEASE	0.7675
KEGG_SYSTEMIC_LUPUS_ERYTHEMATOSUS	0.57747
KEGG_ALLOGRAFT_REJECTION	0.76408
KEGG_GRAFT_VERSUS_HOST_DISEASE	0.803094
KEGG_PRIMARY_IMMUNODEFICIENCY	0.682266
KEGG_HYPERTROPHIC_CARDIOMYOPATHY_HCM	0.554627
KEGG_ARRHYTHMOGENIC_RIGHT_VENTRICULAR_CARDIOMYOPATHY_ARVC	0.51804
KEGG_DILATED_CARDIOMYOPATHY	0.6466
KEGG_VIRAL_MYOCARDITIS	0.719631
BIOCARTA_RELA_PATHWAY	0.729004
BIOCARTA_NO1_PATHWAY	0.430524
BIOCARTA_CSK_PATHWAY	0.621918
BIOCARTA_SRCRPTP_PATHWAY	0.802293
BIOCARTA_AMI_PATHWAY	0.370821
BIOCARTA_GRANULOCYTES_PATHWAY	0.797652
BIOCARTA_LYM_PATHWAY	0.761844
BIOCARTA_ARAP_PATHWAY	0.879755
BIOCARTA_AGR_PATHWAY	0.556813
BIOCARTA_AKAP95_PATHWAY	0.802682
BIOCARTA_AKT_PATHWAY	0.798278
BIOCARTA_ALK_PATHWAY	0.454556
BIOCARTA_AT1R_PATHWAY	0.587485
BIOCARTA_ACE2_PATHWAY	0.889144
BIOCARTA_ASBCELL_PATHWAY	0.67334
BIOCARTA_DNAFRAGMENT_PATHWAY	0.654421
BIOCARTA_CHEMICAL_PATHWAY	0.649671
BIOCARTA_SPPA_PATHWAY	0.747074
BIOCARTA_ATM_PATHWAY	0.714429
BIOCARTA_AGPCR_PATHWAY	0.711864
BIOCARTA_BCELLSURVIVAL_PATHWAY	0.606628
BIOCARTA_BLYMPHOCYTE_PATHWAY	0.744933
BIOCARTA_BCR_PATHWAY	0.563749
BIOCARTA_BIOPEPTIDES_PATHWAY	0.596391
BIOCARTA_RANKL_PATHWAY	0.824155
BIOCARTA_CACAM_PATHWAY	0.724307
BIOCARTA_CDMAC_PATHWAY	0.682535
BIOCARTA_CARM_ER_PATHWAY	0.717468
BIOCARTA_CASPASE_PATHWAY	0.787857
BIOCARTA_CBL_PATHWAY	0.75853
BIOCARTA_CCR3_PATHWAY	0.692008
BIOCARTA_CD40_PATHWAY	0.806649
BIOCARTA_MCM_PATHWAY	0.838928
BIOCARTA_G1_PATHWAY	0.388212
BIOCARTA_G2_PATHWAY	0.632525
BIOCARTA_CELL2CELL_PATHWAY	0.863192
BIOCARTA_LAIR_PATHWAY	0.506136
BIOCARTA_CERAMIDE_PATHWAY	0.715027
BIOCARTA_TID_PATHWAY	0.781511
BIOCARTA_CLASSIC_PATHWAY	0.578487
BIOCARTA_COMP_PATHWAY	0.423787
BIOCARTA_VDR_PATHWAY	0.662399
BIOCARTA_HDAC_PATHWAY	0.703975
BIOCARTA_GCR_PATHWAY	0.357859
BIOCARTA_CTCF_PATHWAY	0.550964
BIOCARTA_CTL_PATHWAY	0.70678
BIOCARTA_CXCR4_PATHWAY	0.606594
BIOCARTA_CELLCYCLE_PATHWAY	0.847706
BIOCARTA_CFTR_PATHWAY	0.816749
BIOCARTA_CYTOKINE_PATHWAY	0.766589
BIOCARTA_INFLAM_PATHWAY	0.467525
BIOCARTA_D4GDI_PATHWAY	0.743427
BIOCARTA_DC_PATHWAY	0.618825
BIOCARTA_P35ALZHEIMERS_PATHWAY	0.691565
BIOCARTA_RNA_PATHWAY	0.621198
BIOCARTA_MTA3_PATHWAY	0.721323
BIOCARTA_SKP2E2F_PATHWAY	0.942634
BIOCARTA_CALCINEURIN_PATHWAY	0.61954
BIOCARTA_EGF_PATHWAY	0.563472
BIOCARTA_ETC_PATHWAY	0.771282
BIOCARTA_NDKDYNAMIN_PATHWAY	0.455182
BIOCARTA_EPHA4_PATHWAY	0.905361
BIOCARTA_EPO_PATHWAY	0.548084
BIOCARTA_ECM_PATHWAY	0.596224
BIOCARTA_ERK_PATHWAY	0.790099
BIOCARTA_ERYTH_PATHWAY	0.543331
BIOCARTA_EPONFKB_PATHWAY	0.785075
BIOCARTA_EIF_PATHWAY	0.794002
BIOCARTA_EXTRINSIC_PATHWAY	0.586769
BIOCARTA_FAS_PATHWAY	0.776064
BIOCARTA_FCER1_PATHWAY	0.596702
BIOCARTA_FIBRINOLYSIS_PATHWAY	0.681299
BIOCARTA_FMLP_PATHWAY	0.627538
BIOCARTA_FREE_PATHWAY	0.810884
BIOCARTA_GABA_PATHWAY	0.712385
BIOCARTA_GATA3_PATHWAY	0.634229
BIOCARTA_GLYCOLYSIS_PATHWAY	0.661878
BIOCARTA_SET_PATHWAY	0.442192
BIOCARTA_GH_PATHWAY	0.710855
BIOCARTA_AHSP_PATHWAY	0.822562
BIOCARTA_TCAPOPTOSIS_PATHWAY	0.653871
BIOCARTA_HIVNEF_PATHWAY	0.319337
BIOCARTA_SALMONELLA_PATHWAY	0.781165
BIOCARTA_MPR_PATHWAY	0.773012
BIOCARTA_HCMV_PATHWAY	0.67089
BIOCARTA_P53HYPOXIA_PATHWAY	0.76938
BIOCARTA_HIF_PATHWAY	0.840213
BIOCARTA_IGF1_PATHWAY	0.7241
BIOCARTA_IL17_PATHWAY	0.380419
BIOCARTA_IL2_PATHWAY	0.539412
BIOCARTA_IL3_PATHWAY	0.475205
BIOCARTA_IL4_PATHWAY	0.688536
BIOCARTA_IL5_PATHWAY	0.721011
BIOCARTA_IL6_PATHWAY	0.732275
BIOCARTA_IL10_PATHWAY	0.829033
BIOCARTA_IL12_PATHWAY	0.632648
BIOCARTA_IL2RB_PATHWAY	0.60121
BIOCARTA_IL22BP_PATHWAY	0.713692
BIOCARTA_IL7_PATHWAY	0.740919
BIOCARTA_GSK3_PATHWAY	0.801189
BIOCARTA_DEATH_PATHWAY	0.594487
BIOCARTA_RACCYCD_PATHWAY	0.674277
BIOCARTA_GLEEVEC_PATHWAY	0.758647
BIOCARTA_INSULIN_PATHWAY	0.670643
BIOCARTA_INTEGRIN_PATHWAY	0.556376
BIOCARTA_INTRINSIC_PATHWAY	0.772335
BIOCARTA_KERATINOCYTE_PATHWAY	0.734367
BIOCARTA_TCRA_PATHWAY	0.804645
BIOCARTA_LECTIN_PATHWAY	0.875492
BIOCARTA_PYK2_PATHWAY	0.593956
BIOCARTA_EGFR_SMRTE_PATHWAY	0.623032
BIOCARTA_MAPK_PATHWAY	0.683311
BIOCARTA_MCALPAIN_PATHWAY	0.366912
BIOCARTA_PPARA_PATHWAY	0.696995
BIOCARTA_ETS_PATHWAY	0.579143
BIOCARTA_MONOCYTE_PATHWAY	0.802694
BIOCARTA_MTOR_PATHWAY	0.815914
BIOCARTA_IGF1R_PATHWAY	0.660744
BIOCARTA_PITX2_PATHWAY	0.536415
BIOCARTA_NGF_PATHWAY	0.808373
BIOCARTA_VIP_PATHWAY	0.410421
BIOCARTA_NFAT_PATHWAY	0.512389
BIOCARTA_NTHI_PATHWAY	0.715366
BIOCARTA_NFKB_PATHWAY	0.793703
BIOCARTA_NOS1_PATHWAY	0.220652
BIOCARTA_NO2IL12_PATHWAY	0.57129
BIOCARTA_RARRXR_PATHWAY	0.709445
BIOCARTA_NUCLEARRS_PATHWAY	0.290093
BIOCARTA_ARENRF2_PATHWAY	0.706999
BIOCARTA_P38MAPK_PATHWAY	0.767991
BIOCARTA_P53_PATHWAY	0.610052
BIOCARTA_PDGF_PATHWAY	0.536276
BIOCARTA_CCR5_PATHWAY	0.267417
BIOCARTA_PTDINS_PATHWAY	0.915098
BIOCARTA_PLCE_PATHWAY	0.70999
BIOCARTA_EDG1_PATHWAY	0.76812
BIOCARTA_CDK5_PATHWAY	0.80575
BIOCARTA_MYOSIN_PATHWAY	0.706143
BIOCARTA_PLATELETAPP_PATHWAY	0.904649
BIOCARTA_PS1_PATHWAY	0.815854
BIOCARTA_PROTEASOME_PATHWAY	0.653129
BIOCARTA_AKAPCENTROSOME_PATHWAY	0.846366
BIOCARTA_PTEN_PATHWAY	0.87272
BIOCARTA_RAB_PATHWAY	0.619115
BIOCARTA_RAC1_PATHWAY	0.740212
BIOCARTA_RAS_PATHWAY	0.719147
BIOCARTA_NKCELLS_PATHWAY	0.577839
BIOCARTA_RB_PATHWAY	0.774162
BIOCARTA_CHREBP2_PATHWAY	0.726971
BIOCARTA_BAD_PATHWAY	0.553974
BIOCARTA_CK1_PATHWAY	0.648941
BIOCARTA_EIF2_PATHWAY	0.776341
BIOCARTA_EIF4_PATHWAY	0.765568
BIOCARTA_STEM_PATHWAY	0.61735
BIOCARTA_P27_PATHWAY	0.793794
BIOCARTA_PGC1A_PATHWAY	0.529668
BIOCARTA_PML_PATHWAY	0.70546
BIOCARTA_DREAM_PATHWAY	0.597387
BIOCARTA_LEPTIN_PATHWAY	0.891011
BIOCARTA_RHO_PATHWAY	0.76803
BIOCARTA_AKAP13_PATHWAY	0.686189
BIOCARTA_ATRBRCA_PATHWAY	0.818158
BIOCARTA_CARDIACEGF_PATHWAY	0.55012
BIOCARTA_HER2_PATHWAY	0.768419
BIOCARTA_ERK5_PATHWAY	0.737375
BIOCARTA_MAL_PATHWAY	0.729588
BIOCARTA_MEF2D_PATHWAY	0.553412
BIOCARTA_MITOCHONDRIA_PATHWAY	0.785908
BIOCARTA_ACH_PATHWAY	0.754802
BIOCARTA_PARKIN_PATHWAY	0.836961
BIOCARTA_CDC42RAC_PATHWAY	0.737131
BIOCARTA_RANMS_PATHWAY	0.856018
BIOCARTA_BARR_MAPK_PATHWAY	0.821918
BIOCARTA_TOB1_PATHWAY	0.570931
BIOCARTA_BARRESTIN_SRC_PATHWAY	0.78978
BIOCARTA_NKT_PATHWAY	0.739322
BIOCARTA_IL1R_PATHWAY	0.747812
BIOCARTA_MET_PATHWAY	0.718702
BIOCARTA_GPCR_PATHWAY	0.54209
BIOCARTA_IGF1MTOR_PATHWAY	0.682894
BIOCARTA_SODD_PATHWAY	0.490814
BIOCARTA_SHH_PATHWAY	0.800028
BIOCARTA_PTC1_PATHWAY	0.839087
BIOCARTA_SPRY_PATHWAY	0.807673
BIOCARTA_BARRESTIN_PATHWAY	0.786534
BIOCARTA_STATHMIN_PATHWAY	0.497449
BIOCARTA_HSP27_PATHWAY	0.681299
BIOCARTA_TCR_PATHWAY	0.374606
BIOCARTA_TCYTOTOXIC_PATHWAY	0.628522
BIOCARTA_THELPER_PATHWAY	0.795421
BIOCARTA_TALL1_PATHWAY	0.798114
BIOCARTA_TEL_PATHWAY	0.675351
BIOCARTA_TGFB_PATHWAY	0.488481
BIOCARTA_TH1TH2_PATHWAY	0.568924
BIOCARTA_41BB_PATHWAY	0.603539
BIOCARTA_CTLA4_PATHWAY	0.441424
BIOCARTA_LONGEVITY_PATHWAY	0.714162
BIOCARTA_SARS_PATHWAY	0.898416
BIOCARTA_PAR1_PATHWAY	0.502983
BIOCARTA_STRESS_PATHWAY	0.68381
BIOCARTA_TNFR1_PATHWAY	0.756736
BIOCARTA_TNFR2_PATHWAY	0.621255
BIOCARTA_TOLL_PATHWAY	0.739531
BIOCARTA_TPO_PATHWAY	0.738386
BIOCARTA_CREB_PATHWAY	0.690097
BIOCARTA_CARM1_PATHWAY	0.572376
BIOCARTA_TFF_PATHWAY	0.736926
BIOCARTA_TRKA_PATHWAY	0.789515
BIOCARTA_ARF_PATHWAY	0.705971
BIOCARTA_UCALPAIN_PATHWAY	0.479783
BIOCARTA_VEGF_PATHWAY	0.777547
BIOCARTA_VITCB_PATHWAY	0.682196
BIOCARTA_WNT_PATHWAY	0.604942
BIOCARTA_ACTINY_PATHWAY	0.806038
REACTOME_A_THIRD_PROTEOLYTIC_CLEAVAGE_RELEASES_NICD	0.782831
REACTOME_ABORTIVE_ELONGATION_OF_HIV1_TRANSCRIPT_IN_THE_ABSENCE_OF_TAT	0.485368
REACTOME_ACETYLCHOLINE_NEUROTRANSMITTER_RELEASE_CYCLE	0.618565
REACTOME_ACTIVATED_AMPK_STIMULATES_FATTY_ACID_OXIDATION_IN_MUSCLE	0.768553
REACTOME_ACTIVATED_TLR4_SIGNALLING	0.737669
REACTOME_ACTIVATION_OF_ATR_IN_RESPONSE_TO_REPLICATION_STRESS	0.628887
REACTOME_ACTIVATION_OF_BH3_ONLY_PROTEINS	0.798177
REACTOME_ACTIVATION_OF_THE_PRE_REPLICATIVE_COMPLEX	0.570806
REACTOME_ADENYLATE_CYCLASE_ACTIVATING_PATHWAY	0.413332
REACTOME_ADHERENS_JUNCTIONS_INTERACTIONS	0.596343
REACTOME_ADP_SIGNALLING_THROUGH_P2Y_PURINOCEPTOR_1	0.620589
REACTOME_AKT_PHOSPHORYLATES_TARGETS_IN_THE_CYTOSOL	0.932765
REACTOME_AMINE_DERIVED_HORMONES	0.746426
REACTOME_AMINE_LIGAND_BINDING_RECEPTORS	0.775425
REACTOME_AMINO_ACID_AND_OLIGOPEPTIDE_SLC_TRANSPORTERS	0.827809
REACTOME_AMINO_ACID_TRANSPORT_ACROSS_THE_PLASMA_MEMBRANE	0.841081
REACTOME_APCDC20_MEDIATED_DEGRADATION_OF_CYCLIN_B	0.481672
REACTOME_APOPTOSIS	0.766949
REACTOME_APOPTOTIC_CLEAVAGE_OF_CELL_ADHESION_PROTEINS	0.785772
REACTOME_APOPTOTIC_EXECUTION_PHASE	0.550647
REACTOME_AUTODEGRADATION_OF_CDH1_BY_CDH1_APC	0.757304
REACTOME_AXON_GUIDANCE	0.600871
REACTOME_BASE_EXCISION_REPAIR	0.775208
REACTOME_BASE_FREE_SUGAR_PHOSPHATE_REMOVAL_VIA_THE_SINGLE_NUCLEOTIDE_REPLACEMENT_PATHWAY	0.774321
REACTOME_BASIGIN_INTERACTIONS	0.559021
REACTOME_BIOLOGICAL_OXIDATIONS	0.826348
REACTOME_BRANCHED_CHAIN_AMINO_ACID_CATABOLISM	0.707964
REACTOME_CALCITONIN_LIKE_LIGAND_RECEPTORS	0.455632
REACTOME_CAM_PATHWAY	0.358906
REACTOME_CASPASE_MEDIATED_CLEAVAGE_OF_CYTOSKELETAL_PROTEINS	0.760848
REACTOME_CD28_CO_STIMULATION	0.77356
REACTOME_CD28_DEPENDENT_PI3K_AKT_SIGNALING	0.92078
REACTOME_CD28_DEPENDENT_VAV1_PATHWAY	0.68441
REACTOME_CDC20_PHOSPHO_APC_MEDIATED_DEGRADATION_OF_CYCLIN_A	0.732433
REACTOME_CDT1_ASSOCIATION_WITH_THE_CDC6_ORC_ORIGIN_COMPLEX	0.763369
REACTOME_CELL_CELL_ADHESION_SYSTEMS	0.758181
REACTOME_CELL_CYCLE_CHECKPOINTS	0.691625
REACTOME_CELL_DEATH_SIGNALLING_VIA_NRAGE_NRIF_AND_NADE	0.70859
REACTOME_CELL_SURFACE_INTERACTIONS_AT_THE_VASCULAR_WALL	0.59693
REACTOME_CENTROSOME_MATURATION	0.691656
REACTOME_CHAPERONIN_MEDIATED_PROTEIN_FOLDING	0.790304
REACTOME_CHEMOKINE_RECEPTORS_BIND_CHEMOKINES	0.786368
REACTOME_CHOLESTEROL_BIOSYNTHESIS	0.883014
REACTOME_CHYLOMICRON_MEDIATED_LIPID_TRANSPORT	0.67407
REACTOME_CITRIC_ACID_CYCLE	0.725662
REACTOME_CLASS_A1_RHODOPSIN_LIKE_RECEPTORS	0.538992
REACTOME_CLASS_B2_SECRETIN_FAMILY_RECEPTORS	0.472658
REACTOME_CLASS_C3_METABOTROPIC_GLUTAMATE_PHEROMONE_RECEPTORS	0.52494
REACTOME_CLASSICAL_ANTIBODY_MEDIATED_COMPLEMENT_ACTIVATION	0.758299
REACTOME_CLATHRIN_DERIVED_VESICLE_BUDDING	0.740423
REACTOME_COLLAGEN_MEDIATED_ACTIVATION_CASCADE	0.791364
REACTOME_COMMON_PATHWAY	0.767109
REACTOME_COMPLEMENT_CASCADE	0.680284
REACTOME_CONVERSION_FROM_APC_CDC20_TO_APC_CDH1_IN_LATE_ANAPHASE	0.661113
REACTOME_COPI_MEDIATED_TRANSPORT	0.848157
REACTOME_COSTIMULATION_BY_THE_CD28_FAMILY	0.615613
REACTOME_CRMPS_IN_SEMA3A_SIGNALING	0.858667
REACTOME_CTLA4_INHIBITORY_SIGNALING	0.83531
REACTOME_CYCLIN_A1_ASSOCIATED_EVENTS_DURING_G2_M_TRANSITION	0.789647
REACTOME_CYCLIN_E_ASSOCIATED_EVENTS_DURING_G1_S_TRANSITION_	0.795281
REACTOME_CYTOCHROME_P450_ARRANGED_BY_SUBSTRATE_TYPE	0.830839
REACTOME_CYTOSOLIC_SULFONATION_OF_SMALL_MOLECULES	0.837043
REACTOME_CYTOSOLIC_TRNA_AMINOACYLATION	0.682957
REACTOME_DARPP32_EVENTS	0.515302
REACTOME_DEATH_RECEPTOR_SIGNALLING	0.79971
REACTOME_DNA_REPAIR	0.722673
REACTOME_DNA_REPLICATION_PRE_INITIATION	0.760709
REACTOME_DNA_STRAND_ELONGATION	0.736341
REACTOME_DOPAMINE_NEUROTRANSMITTER_RELEASE_CYCLE	0.78855
REACTOME_DOUBLE_STRAND_BREAK_REPAIR	0.473825
REACTOME_DOWN_STREAM_SIGNAL_TRANSDUCTION	0.733179
REACTOME_DOWNSTREAM_TCR_SIGNALING	0.742002
REACTOME_DUAL_INCISION_REACTION_IN_GG_NER	0.673047
REACTOME_DUAL_INCISION_REACTION_IN_TC_NER	0.402938
REACTOME_E2F_ENABLED_INHIBITION_OF_PRE_REPLICATION_COMPLEX_FORMATION	0.743005
REACTOME_E2F_MEDIATED_REGULATION_OF_DNA_REPLICATION	0.68703
REACTOME_E2F_TRANSCRIPTIONAL_TARGETS_AT_G1_S	0.76864
REACTOME_EARLY_PHASE_OF_HIV_LIFE_CYCLE	0.391711
REACTOME_EGFR_DOWNREGULATION	0.621253
REACTOME_EICOSANOID_LIGAND_BINDING_RECEPTORS	0.792124
REACTOME_ELECTRON_TRANSPORT_CHAIN	0.539973
REACTOME_ELONGATION_AND_PROCESSING_OF_CAPPED_TRANSCRIPTS	0.551011
REACTOME_ENDOGENOUS_STEROLS	0.813948
REACTOME_ERK_MAPK_TARGETS	0.760682
REACTOME_EXTENSION_OF_TELOMERES	0.743682
REACTOME_FACILITATIVE_NA_INDEPENDENT_GLUCOSE_TRANSPORTERS	0.674832
REACTOME_FANCONI_ANEMIA_PATHWAY	0.82509
REACTOME_FGFR_LIGAND_BINDING_AND_ACTIVATION	0.891892
REACTOME_FORMATION_AND_MATURATION_OF_MRNA_TRANSCRIPT	0.608387
REACTOME_FORMATION_OF_A_POOL_OF_FREE_40S_SUBUNITS	0.664596
REACTOME_FORMATION_OF_ATP_BY_CHEMIOSMOTIC_COUPLING	0.754901
REACTOME_FORMATION_OF_FIBRIN_CLOT_CLOTTING_CASCADE	0.813535
REACTOME_FORMATION_OF_PLATELET_PLUG	0.558305
REACTOME_FORMATION_OF_THE_EARLY_ELONGATION_COMPLEX	0.463004
REACTOME_FORMATION_OF_THE_TERNARY_COMPLEX_AND_SUBSEQUENTLY_THE_43S_COMPLEX	0.687617
REACTOME_FORMATION_OF_TUBULIN_FOLDING_INTERMEDIATES_BY_CCT_TRIC	0.781092
REACTOME_FRS2_MEDIATED_ACTIVATION	0.730374
REACTOME_FURTHER_PLATELET_RELEASATE	0.538796
REACTOME_G_ALPHA_12_13_SIGNALLING_EVENTS	0.701403
REACTOME_G_ALPHA_I_SIGNALLING_EVENTS	0.719276
REACTOME_G_ALPHA_Q_SIGNALLING_EVENTS	0.524335
REACTOME_G_ALPHA_S_SIGNALLING_EVENTS	0.613256
REACTOME_G_ALPHA_Z_SIGNALLING_EVENTS	0.636415
REACTOME_G_PROTEIN_ACTIVATION	0.665493
REACTOME_G_PROTEIN_BETA_GAMMA_SIGNALLING	0.375007
REACTOME_G1_PHASE	0.741628
REACTOME_G1_S_TRANSITION	0.732297
REACTOME_G2_M_CHECKPOINTS	0.822494
REACTOME_G2_M_TRANSITION	0.72516
REACTOME_GAB1_SIGNALOSOME	0.775878
REACTOME_GAMMA_CARBOXYLATION_TRANSPORT_AND_AMINO_TERMINAL_CLEAVAGE_OF_PROTEINS	0.693362
REACTOME_GENERATION_OF_SECOND_MESSENGER_MOLECULES	0.657159
REACTOME_GENERIC_TRANSCRIPTION_PATHWAY	0.920067
REACTOME_GENES_INVOLVED_IN_APOPTOTIC_CLEAVAGE_OF_CELLULAR_PROTEINS	0.566503
REACTOME_GLOBAL_GENOMIC_NER	0.835152
REACTOME_GLUCAGON_SIGNALING_IN_METABOLIC_REGULATION	0.708571
REACTOME_GLUCAGON_TYPE_LIGAND_RECEPTORS	0.450632
REACTOME_GLUCONEOGENESIS	0.765315
REACTOME_GLUCOSE_AND_OTHER_SUGAR_SLC_TRANSPORTERS	0.595446
REACTOME_GLUCOSE_METABOLISM	0.317328
REACTOME_GLUCOSE_REGULATION_OF_INSULIN_SECRETION	0.445387
REACTOME_GLUTAMATE_NEUROTRANSMITTER_RELEASE_CYCLE	0.757155
REACTOME_GLUTATHIONE_CONJUGATION	0.868823
REACTOME_GLYCOGEN_BREAKDOWN_GLYCOGENOLYSIS	0.573263
REACTOME_GLYCOLYSIS	0.617411
REACTOME_GOLGI_ASSOCIATED_VESICLE_BIOGENESIS	0.671973
REACTOME_GRB2_EVENTS_IN_EGFR_SIGNALING	0.716309
REACTOME_GRB2_SOS_PROVIDES_LINKAGE_TO_MAPK_SIGNALING_FOR_INTERGRINS_	0.460838
REACTOME_GS_ALPHA_MEDIATED_EVENTS_IN_GLUCAGON_SIGNALLING	0.418355
REACTOME_GTP_HYDROLYSIS_AND_JOINING_OF_THE_60S_RIBOSOMAL_SUBUNIT	0.62476
REACTOME_HDL_MEDIATED_LIPID_TRANSPORT	0.797097
REACTOME_HIV_INFECTION	0.656371
REACTOME_HIV_LIFE_CYCLE	0.644181
REACTOME_HIV1_TRANSCRIPTION_ELONGATION	0.606902
REACTOME_HIV1_TRANSCRIPTION_INITIATION	0.519075
REACTOME_HOMOLOGOUS_RECOMBINATION_REPAIR	0.757363
REACTOME_HORMONE_BIOSYNTHESIS	0.708259
REACTOME_HORMONE_LIGAND_BINDING_RECEPTORS	0.738878
REACTOME_HORMONE_SENSITIVE_LIPASE_HSL_MEDIATED_TRIACYLGLYCEROL_HYDROLYSIS	0.805682
REACTOME_HOST_INTERACTIONS_OF_HIV_FACTORS	0.681063
REACTOME_IMMUNOREGULATORY_INTERACTIONS_BETWEEN_A_LYMPHOID_AND_A_NON_LYMPHOID_CELL	0.73983
REACTOME_INACTIVATION_OF_APC_VIA_DIRECT_INHIBITION_OF_THE_APCOMPLEX	0.692629
REACTOME_INFLUENZA_LIFE_CYCLE	0.672752
REACTOME_INFLUENZA_VIRAL_RNA_TRANSCRIPTION_AND_REPLICATION	0.674311
REACTOME_INITIAL_TRIGGERING_OF_COMPLEMENT	0.557534
REACTOME_INNATE_IMMUNITY_SIGNALING	0.724271
REACTOME_INORGANIC_CATION_ANION_SLC_TRANSPORTERS	0.781178
REACTOME_INSULIN_SYNTHESIS_AND_SECRETION	0.659684
REACTOME_INTEGRATION_OF_ENERGY_METABOLISM	0.255443
REACTOME_INTEGRIN_ALPHAIIBBETA3_SIGNALING	0.432987
REACTOME_INTEGRIN_CELL_SURFACE_INTERACTIONS	0.566747
REACTOME_INTRINSIC_PATHWAY	0.84302
REACTOME_INTRINSIC_PATHWAY_FOR_APOPTOSIS	0.647866
REACTOME_IRS_RELATED_EVENTS	0.621939
REACTOME_LAGGING_STRAND_SYNTHESIS	0.826372
REACTOME_LATE_PHASE_OF_HIV_LIFE_CYCLE	0.640199
REACTOME_LIPOPROTEIN_METABOLISM	0.621532
REACTOME_LOSS_OF_NLP_FROM_MITOTIC_CENTROSOMES	0.722982
REACTOME_LYSOSOME_VESICLE_BIOGENESIS	0.658971
REACTOME_M_G1_TRANSITION	0.768871
REACTOME_MEMBRANE_TRAFFICKING	0.680327
REACTOME_METABLISM_OF_NUCLEOTIDES	0.688071
REACTOME_METABOLISM_OF_AMINO_ACIDS	0.695105
REACTOME_METABOLISM_OF_BILE_ACIDS_AND_BILE_SALTS	0.905899
REACTOME_METABOLISM_OF_CARBOHYDRATES	0.49208
REACTOME_METABOLISM_OF_LIPIDS_AND_LIPOPROTEINS	0.645936
REACTOME_METABOLISM_OF_NITRIC_OXIDE	0.47415
REACTOME_METABOLISM_OF_PROTEINS	0.657133
REACTOME_METABOLISM_OF_VITAMINS_AND_COFACTORS	0.775459
REACTOME_MICRORNA_BIOGENESIS	0.766507
REACTOME_MITOCHONDRIAL_FATTY_ACID_BETA_OXIDATION	0.686148
REACTOME_MITOCHONDRIAL_TRNA_AMINOACYLATION	0.780474
REACTOME_MITOTIC_PROMETAPHASE	0.732423
REACTOME_MRNA_3_END_PROCESSING	0.643817
REACTOME_MRNA_PROCESSING	0.60327
REACTOME_MRNA_SPLICING	0.484223
REACTOME_MRNA_SPLICING_MINOR_PATHWAY	0.524501
REACTOME_MTOR_SIGNALLING	0.659855
REACTOME_MTORC1_MEDIATED_SIGNALLING	0.965791
REACTOME_MUSCLE_CONTRACTION	0.324972
REACTOME_MYD88_CASCADE	0.709667
REACTOME_NCAM_SIGNALING_FOR_NEURITE_OUT_GROWTH	0.79009
REACTOME_NCAM1_INTERACTIONS	0.781178
REACTOME_NEF_MEDIATED_DOWNREGULATION_OF_MHC_CLASS_I_COMPLEX_CELL_SURFACE_EXPRESSION	0.775422
REACTOME_NEF_MEDIATES_DOWN_MODULATION_OF_CELL_SURFACE_RECEPTORS_BY_RECRUITING_THEM_TO_CLATHRIN_ADAPTERS	0.638599
REACTOME_NEURORANSMITTER_RECEPTOR_BINDING_AND_DOWNSTREAM_TRANSMISSION_IN_THE_POSTSYNAPTIC_CELL	0.367701
REACTOME_NEUROTRANSMITTER_RELEASE_CYCLE	0.607402
REACTOME_NF_KB_IS_ACTIVATED_AND_SIGNALS_SURVIVAL	0.833716
REACTOME_NOREPINEPHRINE_NEUROTRANSMITTER_RELEASE_CYCLE	0.697441
REACTOME_NOTCH_HLH_TRANSCRIPTION_PATHWAY	0.832517
REACTOME_NRAGE_SIGNALS_DEATH_THROUGH_JNK	0.686702
REACTOME_NRIF_SIGNALS_CELL_DEATH_FROM_THE_NUCLEUS	0.81146
REACTOME_NUCLEAR_EVENTS_KINASE_AND_TRANSCRIPTION_FACTOR_ACTIVATION	0.81376
REACTOME_NUCLEAR_IMPORT_OF_REV_PROTEIN	0.690612
REACTOME_NUCLEAR_RECEPTOR_TRANSCRIPTION_PATHWAY	0.620828
REACTOME_NUCLEOTIDE_EXCISION_REPAIR	0.453396
REACTOME_NUCLEOTIDE_LIKE_PURINERGIC_RECEPTORS	0.862987
REACTOME_OPIOID_SIGNALLING	0.481367
REACTOME_OPSINS	0.613852
REACTOME_ORC1_REMOVAL_FROM_CHROMATIN	0.808034
REACTOME_OTHER_SEMAPHORIN_INTERACTIONS	0.795781
REACTOME_P130CAS_LINKAGE_TO_MAPK_SIGNALING_FOR_INTEGRINS	0.528043
REACTOME_P2Y_RECEPTORS	0.575358
REACTOME_P38MAPK_EVENTS	0.802209
REACTOME_P53_INDEPENDENT_DNA_DAMAGE_RESPONSE	0.754878
REACTOME_P75_NTR_RECEPTOR_MEDIATED_SIGNALLING	0.741655
REACTOME_P75NTR_RECRUITS_SIGNALLING_COMPLEXES	0.809714
REACTOME_P75NTR_SIGNALS_VIA_NFKB	0.73618
REACTOME_PACKAGING_OF_TELOMERE_ENDS	0.786748
REACTOME_PD1_SIGNALING	0.556387
REACTOME_PECAM1_INTERACTIONS	0.599922
REACTOME_PEPTIDE_CHAIN_ELONGATION	0.679756
REACTOME_PEPTIDE_LIGAND_BINDING_RECEPTORS	0.726671
REACTOME_PEROXISOMAL_LIPID_METABOLISM	0.401408
REACTOME_PHASE_1_FUNCTIONALIZATION	0.743267
REACTOME_PHASE_1_FUNCTIONALIZATION_OF_COMPOUNDS	0.872028
REACTOME_PHASE_II_CONJUGATION	0.758776
REACTOME_PHOSPHORYLATION_OF_CD3_AND_TCR_ZETA_CHAINS	0.769128
REACTOME_PHOSPHORYLATION_OF_THE_APC	0.680829
REACTOME_PI3K_AKT_SIGNALLING	0.736413
REACTOME_PKA_ACTIVATION	0.721689
REACTOME_PLATELET_ACTIVATION	0.55441
REACTOME_PLATELET_ACTIVATION_TRIGGERS	0.734158
REACTOME_PLATELET_ADHESION_TO_EXPOSED_COLLAGEN	0.83651
REACTOME_PLATELET_AGGREGATION_PLUG_FORMATION	0.436815
REACTOME_PLATELET_DEGRANULATION	0.487799
REACTOME_PLC_BETA_MEDIATED_EVENTS	0.391915
REACTOME_PLC_GAMMA1_SIGNALLING	0.327015
REACTOME_POLYMERASE_SWITCHING	0.849541
REACTOME_POST_CHAPERONIN_TUBULIN_FOLDING_PATHWAY	0.738658
REACTOME_POST_TRANSLATIONAL_PROTEIN_MODIFICATION	0.746565
REACTOME_PREFOLDIN_MEDIATED_TRANSFER_OF_SUBSTRATE_TO_CCT_TRIC	0.681006
REACTOME_PROCESSING_OF_CAPPED_INTRON_CONTAINING_PRE_MRNA	0.587243
REACTOME_PROSTANOID_HORMONES	0.687221
REACTOME_PURINE_METABOLISM	0.622483
REACTOME_PURINE_SALVAGE_REACTIONS	0.605901
REACTOME_PYRIMIDINE_METABOLISM	0.77445
REACTOME_PYRUVATE_METABOLISM	0.642884
REACTOME_PYRUVATE_METABOLISM_AND_TCA_CYCLE	0.790572
REACTOME_RECRUITMENT_OF_NUMA_TO_MITOTIC_CENTROSOMES	0.788562
REACTOME_RECYCLING_OF_BILE_ACIDS_AND_SALTS	0.728244
REACTOME_REGULATED_PROTEOLYSIS_OF_P75NTR	0.656845
REACTOME_REGULATION_OF_APC_ACTIVATORS_BETWEEN_G1_S_AND_EARLY_ANAPHASE	0.67846
REACTOME_REGULATION_OF_BETA_CELL_DEVELOPMENT	0.682767
REACTOME_REGULATION_OF_GENE_EXPRESSION_IN_BETA_CELLS	0.652131
REACTOME_REGULATION_OF_INSULIN_LIKE_GROWTH_FACTOR_ACTIVITY_BY_INSULIN_LIKE_GROWTH_FACTOR_BINDING_PROTEINS	0.777526
REACTOME_REGULATION_OF_INSULIN_SECRETION	0.43348
REACTOME_REGULATION_OF_INSULIN_SECRETION_BY_ACETYLCHOLINE	0.680175
REACTOME_REGULATION_OF_INSULIN_SECRETION_BY_GLUCAGON_LIKE_PEPTIDE_1	0.57423
REACTOME_REGULATION_OF_LIPID_METABOLISM_BY_PEROXISOME_PROLIFERATOR_ACTIVATED_RECEPTOR_ALPHA	0.685447
REACTOME_REGULATION_OF_ORNITHINE_DECARBOXYLASE	0.78859
REACTOME_REMOVAL_OF_DNA_PATCH_CONTAINING_ABASIC_RESIDUE	0.837047
REACTOME_REMOVAL_OF_THE_FLAP_INTERMEDIATE	0.801951
REACTOME_REMOVAL_OF_THE_FLAP_INTERMEDIATE_FROM_THE_C_STRAND	0.817451
REACTOME_REPAIR_SYNTHESIS_OF_PATCH_27_30_BASES_LONG_BY_DNA_POLYMERASE	0.8011
REACTOME_RESOLUTION_OF_AP_SITES_VIA_THE_SINGLE_NUCLEOTIDE_REPLACEMENT_PATHWAY	0.738835
REACTOME_REV_MEDIATED_NUCLEAR_EXPORT_OF_HIV1_RNA	0.768436
REACTOME_RHO_GTPASE_CYCLE	0.776264
REACTOME_RNA_POL_II_CTD_PHOSPHORYLATION_AND_INTERACTION_WITH_CE	0.419384
REACTOME_RNA_POLYMERASE_I_CHAIN_ELONGATION	0.328677
REACTOME_RNA_POLYMERASE_I_PROMOTER_CLEARANCE	0.745404
REACTOME_RNA_POLYMERASE_I_PROMOTER_ESCAPE	0.687369
REACTOME_RNA_POLYMERASE_I_TRANSCRIPTION_INITIATION	0.787082
REACTOME_RNA_POLYMERASE_I_TRANSCRIPTION_TERMINATION	0.701838
REACTOME_RNA_POLYMERASE_II_TRANSCRIPTION	0.729008
REACTOME_RNA_POLYMERASE_III_CHAIN_ELONGATION	0.702874
REACTOME_RNA_POLYMERASE_III_TRANSCRIPTION	0.682802
REACTOME_RNA_POLYMERASE_III_TRANSCRIPTION_INITIATION	0.665031
REACTOME_RNA_POLYMERASE_III_TRANSCRIPTION_INITIATION_FROM_TYPE_2_PROMOTER	0.495103
REACTOME_RNA_POLYMERASE_III_TRANSCRIPTION_INITIATION_FROM_TYPE_3_PROMOTER	0.509738
REACTOME_RNA_POLYMERASE_III_TRANSCRIPTION_TERMINATION	0.496387
REACTOME_S_PHASE	0.754212
REACTOME_SCF_BETA_TRCP_MEDIATED_DEGRADATION_OF_EMI1	0.777329
REACTOME_SCF_SKP2_MEDIATED_DEGRADATION_OF_P27_P21	0.788887
REACTOME_SEMA3A_PAK_DEPENDENT_AXON_REPULSION	0.810683
REACTOME_SEMA3A_PLEXIN_REPULSION_SIGNALING_BY_INHIBITING_INTEGRIN_ADHESION	0.578891
REACTOME_SEMA4D_IN_SEMAPHORIN_SIGNALING	0.6964
REACTOME_SEMA4D_INDUCED_CELL_MIGRATION_AND_GROWTH_CONE_COLLAPSE	0.772066
REACTOME_SEMAPHORIN_INTERACTIONS	0.683678
REACTOME_SEROTONIN_NEUROTRANSMITTER_RELEASE_CYCLE	0.55729
REACTOME_SEROTONIN_RECEPTORS	0.751096
REACTOME_SHC_MEDIATED_SIGNALLING	0.732948
REACTOME_SHC_RELATED_EVENTS	0.703859
REACTOME_SIGNAL_ATTENUATION	0.739968
REACTOME_SIGNALING_BY_BMP	0.656857
REACTOME_SIGNALING_BY_EGFR	0.602464
REACTOME_SIGNALING_BY_NOTCH	0.855618
REACTOME_SIGNALING_BY_PDGF	0.655624
REACTOME_SIGNALING_BY_ROBO_RECEPTOR	0.51845
REACTOME_SIGNALING_BY_TGF_BETA	0.437299
REACTOME_SIGNALING_BY_VEGF	0.656213
REACTOME_SIGNALING_BY_WNT	0.705189
REACTOME_SIGNALLING_TO_ERKS	0.776811
REACTOME_SIGNALLING_TO_P38_VIA_RIT_AND_RIN	0.746578
REACTOME_SIGNALLING_TO_RAS	0.807388
REACTOME_SLC_MEDIATED_TRANSMEMBRANE_TRANSPORT	0.710522
REACTOME_SNRNP_ASSEMBLY	0.716746
REACTOME_SOS_MEDIATED_SIGNALLING	0.746968
REACTOME_SPHINGOLIPID_METABOLISM	0.538043
REACTOME_STEROID_HORMONE_BIOSYNTHESIS	0.728588
REACTOME_STEROID_HORMONES	0.63471
REACTOME_STEROID_METABOLISM	0.738346
REACTOME_STRIATED_MUSCLE_CONTRACTION	0.645325
REACTOME_SYNTHESIS_OF_BILE_ACIDS_AND_BILE_SALTS	0.911079
REACTOME_SYNTHESIS_OF_BILE_ACIDS_AND_BILE_SALTS_VIA_24_HYDROXYCHOLESTEROL	0.735097
REACTOME_SYNTHESIS_OF_BILE_ACIDS_AND_BILE_SALTS_VIA_7ALPHA_HYDROXYCHOLESTEROL	0.907203
REACTOME_SYNTHESIS_OF_DNA	0.794666
REACTOME_SYNTHESIS_OF_GLYCOSYLPHOSPHATIDYLINOSITOL	0.792542
REACTOME_SYNTHESIS_OF_GPI_ANCHORED_PROTEINS	0.723954
REACTOME_TAT_MEDIATED_HIV1_ELONGATION_ARREST_AND_RECOVERY	0.621457
REACTOME_TCR_SIGNALING	0.556922
REACTOME_TELOMERE_MAINTENANCE	0.622205
REACTOME_THE_ROLE_OF_NEF_IN_HIV1_REPLICATION_AND_DISEASE_PATHOGENESIS	0.63774
REACTOME_TIE2_SIGNALING	0.851012
REACTOME_TIGHT_JUNCTION_INTERACTIONS	0.802415
REACTOME_TOLL_LIKE_RECEPTOR_3_CASCADE	0.7607
REACTOME_TOLL_LIKE_RECEPTOR_4_CASCADE	0.653462
REACTOME_TOLL_LIKE_RECEPTOR_9_CASCADE	0.727936
REACTOME_TOLL_RECEPTOR_CASCADES	0.727757
REACTOME_TRAF6_MEDIATED_INDUCTION_OF_THE_ANTIVIRAL_CYTOKINE_IFN_ALPHA_BETA_CASCADE	0.719227
REACTOME_TRAFFICKING_OF_AMPA_RECEPTORS	0.666094
REACTOME_TRAFFICKING_OF_GLUR2_CONTAINING_AMPA_RECEPTORS	0.776863
REACTOME_TRANSCRIPTION	0.668235
REACTOME_TRANSCRIPTION_COUPLED_NER	0.608432
REACTOME_TRANSCRIPTION_OF_THE_HIV_GENOME	0.653806
REACTOME_TRANSFORMATION_OF_LANOSTEROL_TO_CHOLESTEROL	0.646711
REACTOME_TRANSLATION	0.64191
REACTOME_TRANSLATION_INITIATION_COMPLEX_FORMATION	0.714614
REACTOME_TRANSLOCATION_OF_ZAP70_TO_IMMUNOLOGICAL_SYNAPSE	0.734055
REACTOME_TRANSMEMBRANE_TRANSPORT_OF_SMALL_MOLECULES	0.688434
REACTOME_TRANSMISSION_ACROSS_CHEMICAL_SYNAPSES	0.318679
REACTOME_TRANSPORT_OF_MATURE_MRNA_DERIVED_FROM_AN_INTRON_CONTAINING_TRANSCRIPT	0.708094
REACTOME_TRIACYLGLYCERIDE_BIOSYNTHESIS	0.690247
REACTOME_TRKA_SIGNALLING_FROM_THE_PLASMA_MEMBRANE	0.760332
REACTOME_TRNA_AMINOACYLATION	0.750827
REACTOME_UNFOLDED_PROTEIN_RESPONSE	0.751276
REACTOME_UNWINDING_OF_DNA	0.782635
REACTOME_VIF_MEDIATED_DEGRADATION_OF_APOBEC3G	0.728558
REACTOME_VIRAL_DSRNA_TLR3_TRIF_COMPLEX_ACTIVATES_RIP1	0.54457
REACTOME_VIRAL_MESSENGER_RNA_SYNTHESIS	0.599676
REACTOME_VIRAL_MRNA_TRANSLATION	0.684158
REACTOME_VPR_MEDIATED_NUCLEAR_IMPORT_OF_PICS	0.477333
REACTOME_XENOBIOTICS	0.885634
REACTOME_ACTIVATION_OF_RAC	0.629401
REACTOME_PP2A_MEDIATED_DEPHOSPHORYLATION_OF_KEY_METABOLIC_FACTORS	0.675533
REACTOME_REGULATION_OF_RHEB_GTPASE_ACTIVITY_BY_AMPK	0.794053
REACTOME_ACTIVATION_OF_THE_AP1_FAMILY_OF_TRANSCRIPTION_FACTORS	0.813981
REACTOME_SYNTHESIS_AND_INTERCONVERSION_OF_NUCLEOTIDE_DI_AND_TRIPHOSPHATES	0.727559
REACTOME_TRANSPORT_OF_RIBONUCLEOPROTEINS_INTO_THE_HOST_NUCLEUS	0.679032
REACTOME_BOTULINUM_NEUROTOXICITY	0.527375
REACTOME_JNK_PHOSPHORYLATION_AND_ACTIVATION_MEDIATED_BY_ACTIVATED_HUMAN_TAK1	0.582401
REACTOME_CREB_PHOPHORYLATION_THROUGH_THE_ACTIVATION_OF_RAS	0.917155
REACTOME_POST_NMDA_RECEPTOR_ACTIVATION_EVENTS	0.7929
REACTOME_RAS_ACTIVATION_UOPN_CA2_INFUX_THROUGH_NMDA_RECEPTOR	0.692957
REACTOME_CDC6_ASSOCIATION_WITH_THE_ORC:ORIGIN_COMPLEX	0.524236
REACTOME_CELLEXTRACELLULAR_MATRIX_INTERACTIONS	0.801282
REACTOME_GLUCOSE_TRANSPORT	0.75245
REACTOME_ADP_SIGNALLING_THROUGH_P2Y_PURINOCEPTOR_12	0.69366
REACTOME_DEADENYLATION_OF_MRNA	0.652176
REACTOME_BETACATENIN_PHOSPHORYLATION_CASCADE	0.465771
REACTOME_MRNA_DECAY_BY_5_TO_3_EXORIBONUCLEASE	0.818489
REACTOME_ETHANOL_OXIDATION	0.892519
REACTOME_AMINE_COMPOUND_SLC_TRANSPORTERS	0.957589
REACTOME_BILE_SALT_AND_ORGANIC_ANION_SLC_TRANSPORTERS	0.725202
REACTOME_REGULATION_OF_INSULIN_SECRETION_BY_FREE_FATTY_ACIDS	0.821337
REACTOME_FRS2MEDIATED_CASCADE	0.892719
REACTOME_GAP_JUNCTION_TRAFFICKING	0.613886
REACTOME_REGULATION_OF_GLUCOKINASE_BY_GLUCOKINASE_REGULATORY_PROTEIN	0.746091
REACTOME_GLUCURONIDATION	0.779536
REACTOME_EFFECTS_OF_PIP2_HYDROLYSIS	0.810762
REACTOME_PYRIMIDINE_CATABOLISM	0.791825
REACTOME_SIGNAL_AMPLIFICATION	0.47849
REACTOME_ACTIVATION_OF_CHAPERONES_BY_IRE1_ALPHA	0.791557
REACTOME_IONOTROPIC_ACTIVITY_OF_KAINATE_RECEPTORS	0.773746
REACTOME_ACTIVATION_OF_KAINATE_RECEPTORS_UPON_GLUTAMATE_BINDING	0.446472
REACTOME_STABILIZATION_OF_P53	0.710194
REACTOME_REGULATION_OF_AMPK_ACTIVITY_VIA_LKB1	0.627901
REACTOME_ERKS_ARE_INACTIVATED	0.82677
REACTOME_MAP_KINASES_ACTIVATION_IN_TLR_CASCADE	0.704638
REACTOME_RETROGRADE_NEUROTROPHIN_SIGNALLING	0.721769
REACTOME_HUMAN_TAK1_ACTIVATES_NFKB_BY_PHOSPHORYLATION_AND_ACTIVATION_OF_IKKS_COMPLEX	0.753867
REACTOME_ACTIVATION_OF_NMDA_RECEPTOR_UPON_GLUTAMATE_BINDING_AND_POSTSYNAPTIC_EVENTS	0.651026
REACTOME_ACTIVATED_TAK1_MEDIATES_P38_MAPK_ACTIVATION	0.795619
REACTOME_VITAMIN_B5_(PANTOTHENATE)_METABOLISM	0.716579
REACTOME_G_BETA_GAMMA_SIGNALLING_THROUGH_PLC_BETA	0.578866
REACTOME_G_BETA_GAMMA_SIGNALLING_THROUGH_PI3KGAMMA	0.45104
REACTOME_METAL_ION_SLC_TRANSPORTERS	0.847891
REACTOME_SHCMEDIATED_CASCADE	0.682111
REACTOME_PI3K_CASCADE	0.739934
REACTOME_DEPOLARIZATION_OF_THE_PRESYNAPTIC_TERMINAL_TRIGGERS_THE_OPENING_OF_CALCIUM_CHANNELS	0.794242
REACTOME_RNA_POLYMERASE_I_PROMOTER_OPENING	0.75912
REACTOME_GAP_JUNCTION_ASSEMBLY	0.607413
REACTOME_INHIBITION_OF_INSULIN_SECRETION_BY_ADRENALINE_NORADRENALINE	0.548816
REACTOME_MRNA_DECAY_BY_3_TO_5_EXORIBONUCLEASE	0.754378
REACTOME_ASSOCIATION_OF_LICENSING_FACTORS_WITH_THE_PREREPLICATIVE_COMPLEX	0.85436
REACTOME_GAP_JUNCTION_DEGRADATION	0.588241
REACTOME_REGULATION_OF_PYRUVATE_DEHYDROGENASE_COMPLEX	0.721029
REACTOME_PURINE_RIBONUCLEOSIDE_MONOPHOSPHATE_BIOSYNTHESIS	0.88741
REACTOME_ZINC_INFLUX_INTO_CELLS_BY_THE_SLC39_GENES_FAMILY	0.710425
REACTOME_NA_CL_DEPENDENT_NEUROTRANSMITTER_TRANSPORTERS	0.890132
REACTOME_NEP_NS2_INTERACTS_WITH_THE_CELLULAR_EXPORT_MACHINERY	0.783099
REACTOME_AMINO_ACID_SYNTHESIS_AND_INTERCONVERSION	0.821988
REACTOME_THROMBIN_SIGNALLING_THROUGH_PROTEINASE_ACTIVATED_RECEPTORS	0.463583
REACTOME_THROMBOXANE_SIGNALLING_THROUGH_TP_RECEPTOR	0.50735
REACTOME_RNA_POLYMERASE_I_III_AND_MITOCHONDRIAL_TRANSCRIPTION	0.685942
REACTOME_TRANSPORT_OF_THE_SLBP_INDEPENDENT_MATURE_MRNA	0.67858
REACTOME_ASSOCIATION_OF_TRIC_CCT_WITH_TARGET_PROTEINS_DURING_BIOSYNTHESIS	0.73526
REACTOME_PROTEOLYTIC_CLEAVAGE_OF_SNARE_COMPLEX_PROTEINS	0.355641
REACTOME_ZINC_TRANSPORTATION	0.799784
REACTOME_APOPTOSIS_INDUCED_DNA_FRAGMENTATION	0.892157
REACTOME_SMOOTH_MUSCLE_CONTRACTION	0.331288
REACTOME_METABOLISM_OF_MRNA	0.691381
REACTOME_CELL_JUNCTION_ORGANIZATION	0.689129
REACTOME_METABOLISM_OF_RNA	0.620513
REACTOME_MITOTIC_M_M_G1_PHASES	0.691921
REACTOME_MYOGENESSIS	0.744634
REACTOME_MAPK_TARGETS_NUCLEAR_EVENTS_MEDIATED_BY_MAP_KINASES	0.69547
REACTOME_DOWNSTREAM_SIGNALING_OF_ACTIVATED_FGFR	0.758013
REACTOME_CREB_PHOSPHORYLATION_THROUGH_THE_ACTIVATION_OF_CAMKII	0.587511
REACTOME_PHOSPHOLIPASE_CMEDIATED_CASCADE	0.623988
REACTOME_ENERGY_DEPENDENT_REGULATION_OF_MTOR_BY_LKB1_AMPK	0.615637
ST_WNT_CA2_CYCLIC_GMP_PATHWAY	0.815119
ST_DIFFERENTIATION_PATHWAY_IN_PC12_CELLS	0.740708
ST_TUMOR_NECROSIS_FACTOR_PATHWAY	0.752418
SA_B_CELL_RECEPTOR_COMPLEXES	0.668921
ST_ERK1_ERK2_MAPK_PATHWAY	0.757654
SIG_CD40PATHWAYMAP	0.77092
SIG_PIP3_SIGNALING_IN_CARDIAC_MYOCTES	0.78974
SA_CASPASE_CASCADE	0.552393
ST_GA12_PATHWAY	0.70876
ST_G_ALPHA_S_PATHWAY	0.789657
ST_G_ALPHA_I_PATHWAY	0.462041
SIG_CHEMOTAXIS	0.788118
ST_P38_MAPK_PATHWAY	0.685902
SIG_IL4RECEPTOR_IN_B_LYPHOCYTES	0.713725
WNT_SIGNALING	0.595863
SIG_REGULATION_OF_THE_ACTIN_CYTOSKELETON_BY_RHO_GTPASES	0.667089
ST_GRANULE_CELL_SURVIVAL_PATHWAY	0.702777
ST_ADRENERGIC	0.768714
ST_INTEGRIN_SIGNALING_PATHWAY	0.478401
ST_GAQ_PATHWAY	0.688417
ST_GA13_PATHWAY	0.726256
ST_STAT3_PATHWAY	0.710671
SA_G1_AND_S_PHASES	0.883269
SIG_INSULIN_RECEPTOR_PATHWAY_IN_CARDIAC_MYOCYTES	0.593043
ST_T_CELL_SIGNAL_TRANSDUCTION	0.497063
SIG_PIP3_SIGNALING_IN_B_LYMPHOCYTES	0.794921
SIG_BCR_SIGNALING_PATHWAY	0.675154
ST_B_CELL_ANTIGEN_RECEPTOR	0.639713
ST_INTERLEUKIN_4_PATHWAY	0.731451
ST_WNT_BETA_CATENIN_PATHWAY	0.773656
SA_MMP_CYTOKINE_CONNECTION	0.489431
ST_JNK_MAPK_PATHWAY	0.865087
SA_PROGRAMMED_CELL_DEATH	0.664701
ST_FAS_SIGNALING_PATHWAY	0.495153
ST_MYOCYTE_AD_PATHWAY	0.798268
SA_PTEN_PATHWAY	0.741913
SA_REG_CASCADE_OF_CYCLIN_EXPR	0.402595
SA_TRKA_RECEPTOR	0.804823
ST_PHOSPHOINOSITIDE_3_KINASE_PATHWAY	0.755882
EXTRINSIC_TO_PLASMA_MEMBRANE	0.871084
CELL_PROJECTION_PART	0.833507
CYTOPLASMIC_VESICLE_MEMBRANE	0.185471
GOLGI_MEMBRANE	0.744814
MITOCHONDRIAL_OUTER_MEMBRANE	0.635083
ORGANELLAR_RIBOSOME	0.796793
ORGANELLAR_SMALL_RIBOSOMAL_SUBUNIT	0.831925
INTRINSIC_TO_ENDOPLASMIC_RETICULUM_MEMBRANE	0.796329
MITOCHONDRIAL_SMALL_RIBOSOMAL_SUBUNIT	0.790172
PROTEINACEOUS_EXTRACELLULAR_MATRIX	0.800905
ORGANELLE_INNER_MEMBRANE	0.749758
ADHERENS_JUNCTION	0.620481
PEROXISOMAL_MEMBRANE	0.802264
SARCOMERE	0.503259
EXTERNAL_SIDE_OF_PLASMA_MEMBRANE	0.684184
EUKARYOTIC_TRANSLATION_INITIATION_FACTOR_3_COMPLEX	0.75909
VESICULAR_FRACTION	0.588841
EXTRACELLULAR_MATRIX_PART	0.76641
CELL_SURFACE	0.808545
CELL_JUNCTION	0.552289
MITOCHONDRIAL_PART	0.664575
PROTEIN_SERINE_THREONINE_PHOSPHATASE_COMPLEX	0.554956
AXON	0.92643
RIBONUCLEOPROTEIN_COMPLEX	0.488375
COATED_VESICLE	0.694834
MICROTUBULE_ASSOCIATED_COMPLEX	0.600615
CHROMATIN	0.480239
SYNAPSE_PART	0.772218
INTERMEDIATE_FILAMENT_CYTOSKELETON	0.848194
MEMBRANE_BOUND_VESICLE	0.532397
NUCLEAR_REPLICATION_FORK	0.714416
MICROTUBULE_CYTOSKELETON	0.666942
SPINDLE_POLE	0.772986
LATE_ENDOSOME	0.43517
VESICLE_COAT	0.719714
CONTRACTILE_FIBER	0.33852
MYOFIBRIL	0.329741
MITOCHONDRIAL_MEMBRANE	0.723751
INTEGRAL_TO_GOLGI_MEMBRANE	0.730304
SMALL_NUCLEAR_RIBONUCLEOPROTEIN_COMPLEX	0.811282
NUCLEAR_CHROMOSOME	0.771584
CHROMATIN_REMODELING_COMPLEX	0.637919
TIGHT_JUNCTION	0.699704
INTEGRAL_TO_ENDOPLASMIC_RETICULUM_MEMBRANE	0.811471
BASEMENT_MEMBRANE	0.49436
INTERCELLULAR_JUNCTION	0.670872
LYTIC_VACUOLE	0.725974
MICROTUBULE_ORGANIZING_CENTER_PART	0.89526
CORNIFIED_ENVELOPE	0.631004
NADH_DEHYDROGENASE_COMPLEX	0.939357
UBIQUITIN_LIGASE_COMPLEX	0.711181
BASAL_LAMINA	0.392434
ENDOPLASMIC_RETICULUM_MEMBRANE	0.641959
KINESIN_COMPLEX	0.61068
DNA_DIRECTED_RNA_POLYMERASE_COMPLEX	0.688795
INSOLUBLE_FRACTION	0.773182
VESICLE	0.498848
CYTOSOLIC_PART	0.801933
GOLGI_APPARATUS_PART	0.706885
PROTEASOME_COMPLEX	0.758829
PORE_COMPLEX	0.641045
SPINDLE	0.695411
VACUOLE	0.793191
CYTOSOL	0.711149
LAMELLIPODIUM	0.519195
SYNAPTIC_VESICLE	0.631318
NUCLEAR_MATRIX	0.673617
NUCLEAR_ENVELOPE_ENDOPLASMIC_RETICULUM_NETWORK	0.691476
ENDOCYTIC_VESICLE	0.221171
IMMUNOLOGICAL_SYNAPSE	0.714594
PEROXISOMAL_PART	0.845586
CYTOPLASMIC_VESICLE	0.538684
CHROMOSOMEPERICENTRIC_REGION	0.683386
VOLTAGE_GATED_CALCIUM_CHANNEL_COMPLEX	0.743733
ANCHORED_TO_MEMBRANE	0.450556
MEDIATOR_COMPLEX	0.690078
MITOCHONDRIAL_MATRIX	0.699239
VACUOLAR_PART	0.758845
INTEGRATOR_COMPLEX	0.78417
VOLTAGE_GATED_POTASSIUM_CHANNEL_COMPLEX	0.424889
MICROSOME	0.59049
OUTER_MEMBRANE	0.683357
DYSTROPHIN_ASSOCIATED_GLYCOPROTEIN_COMPLEX	0.600337
HISTONE_DEACETYLASE_COMPLEX	0.775239
APICAL_JUNCTION_COMPLEX	0.717281
CELL_CORTEX_PART	0.644193
ENVELOPE	0.784641
MICROBODY_MEMBRANE	0.878417
MITOCHONDRIAL_LUMEN	0.783606
EARLY_ENDOSOME	0.631978
PERINUCLEAR_REGION_OF_CYTOPLASM	0.713912
CYTOPLASMIC_VESICLE_PART	0.188904
CELL_CORTEX	0.52256
SPINDLE_MICROTUBULE	0.677367
CELL_SUBSTRATE_ADHERENS_JUNCTION	0.751258
ENDOMEMBRANE_SYSTEM	0.703647
LYSOSOMAL_MEMBRANE	0.727259
DNA_DIRECTED_RNA_POLYMERASEII_CORE_COMPLEX	0.589728
INTERMEDIATE_FILAMENT	0.824873
MITOCHONDRIAL_RESPIRATORY_CHAIN_COMPLEX_I	0.939716
CONDENSED_NUCLEAR_CHROMOSOME	0.646982
NUCLEAR_BODY	0.766827
CELL_MATRIX_JUNCTION	0.722777
MYOSIN_COMPLEX	0.884278
CONTRACTILE_FIBER_PART	0.341001
MICROTUBULE	0.731195
ORGANELLE_OUTER_MEMBRANE	0.702542
ORGANELLE_ENVELOPE	0.781386
LIPID_RAFT	0.527931
CELL_PROJECTION	0.39715
SPLICEOSOME	0.457417
NUCLEAR_UBIQUITIN_LIGASE_COMPLEX	0.865804
VACUOLAR_MEMBRANE	0.714148
ACTIN_FILAMENT	0.870524
RUFFLE	0.282822
RIBOSOME	0.636255
ENDOSOME	0.784373
NUCLEAR_ENVELOPE	0.758581
DNA_DIRECTED_RNA_POLYMERASEII_HOLOENZYME	0.660899
MITOCHONDRIAL_INNER_MEMBRANE	0.766895
APICAL_PART_OF_CELL	0.786891
CLATHRIN_COATED_VESICLE	0.689589
MICROTUBULE_ORGANIZING_CENTER	0.651862
COATED_VESICLE_MEMBRANE	0.779046
NICOTINIC_ACETYLCHOLINE_GATED_RECEPTOR_CHANNEL_COMPLEX	0.245608
TRANSPORT_VESICLE	0.650432
CELL_SOMA	0.975796
REPLICATION_FORK	0.74804
ACTIN_CYTOSKELETON	0.746767
RNA_POLYMERASE_COMPLEX	0.591441
CYTOPLASMIC_MEMBRANE_BOUND_VESICLE	0.540248
NUCLEAR_DNA_DIRECTED_RNA_POLYMERASE_COMPLEX	0.669175
MICROBODY_PART	0.899782
DENDRITE	0.733268
KINETOCHORE	0.740457
NUCLEAR_CHROMATIN	0.832984
RECEPTOR_COMPLEX	0.645488
SECRETORY_GRANULE	0.543906
BASOLATERAL_PLASMA_MEMBRANE	0.798436
INTEGRAL_TO_ORGANELLE_MEMBRANE	0.739273
EXTRACELLULAR_SPACE	0.655949
MITOCHONDRIAL_RESPIRATORY_CHAIN	0.876892
GOLGI_STACK	0.811424
FOCAL_ADHESION	0.771877
ER_GOLGI_INTERMEDIATE_COMPARTMENT	0.641552
MEMBRANE_COAT	0.66455
CENTROSOME	0.716003
PROTON_TRANSPORTING_TWO_SECTOR_ATPASE_COMPLEX	0.826514
NUCLEAR_MEMBRANE	0.745415
NUCLEAR_PORE	0.633948
NUCLEOLAR_PART	0.781409
MITOCHONDRIAL_ENVELOPE	0.676845
CORTICAL_CYTOSKELETON	0.504779
TRANS_GOLGI_NETWORK	0.491426
RESPIRATORY_CHAIN_COMPLEX_I	0.936429
EXTRACELLULAR_MATRIX	0.617086
SMALL_RIBOSOMAL_SUBUNIT	0.792816
TRANSCRIPTION_FACTOR_TFIID_COMPLEX	0.88754
MITOCHONDRIAL_RIBOSOME	0.801413
APICAL_PLASMA_MEMBRANE	0.757771
MICROBODY	0.766594
CHROMOSOMAL_PART	0.572658
APICOLATERAL_PLASMA_MEMBRANE	0.662638
CONDENSED_CHROMOSOME	0.696961
NUCLEAR_MEMBRANE_PART	0.602416
GOLGI_ASSOCIATED_VESICLE	0.555896
TRANSCRIPTION_FACTOR_COMPLEX	0.727922
LEADING_EDGE	0.257178
LYSOSOME	0.725113
EXTRINSIC_TO_MEMBRANE	0.729235
SYNAPSE	0.763921
INTRINSIC_TO_ORGANELLE_MEMBRANE	0.782379
ANCHORED_TO_PLASMA_MEMBRANE	0.640618
INTRINSIC_TO_GOLGI_MEMBRANE	0.688239
SITE_OF_POLARIZED_GROWTH	0.762077
NUCLEAR_SPECK	0.79116
PML_BODY	0.738106
RIBOSOMAL_SUBUNIT	0.746359
CORTICAL_ACTIN_CYTOSKELETON	0.483735
ENDOPLASMIC_RETICULUM_LUMEN	0.822283
COLLAGEN	0.818431
MITOCHONDRIAL_MEMBRANE_PART	0.751761
MICROVILLUS	0.690033
COATED_MEMBRANE	0.748742
INTEGRIN_COMPLEX	0.790512
GROWTH_CONE	0.762092
TRANS_GOLGI_NETWORK_TRANSPORT_VESICLE	0.706777
ENDOPLASMIC_RETICULUM_PART	0.639419
NEURON_PROJECTION	0.917353
PEROXISOME	0.746754
NUCLEOLUS	0.632477
SOLUBLE_FRACTION	0.795197
VESICLE_MEMBRANE	0.181104
CHROMOSOME	0.57705
NUCLEAR_CHROMOSOME_PART	0.751651
TRNA_PROCESSING	0.793458
AMINO_SUGAR_METABOLIC_PROCESS	0.651375
BIOPOLYMER_CATABOLIC_PROCESS	0.667299
GLUCAN_METABOLIC_PROCESS	0.74401
PROTEIN_POLYUBIQUITINATION	0.750633
PROTEIN_OLIGOMERIZATION	0.544329
REGULATION_OF_TRANSFORMING_GROWTH_FACTOR_BETA_RECEPTOR_SIGNALING_PATHWAY	0.483244
DNA_REPAIR	0.553276
POSITIVE_REGULATION_OF_TRANSLATION	0.82841
RESPONSE_TO_VIRUS	0.71101
MUSCLE_DEVELOPMENT	0.767784
POSITIVE_REGULATION_OF_CELL_DIFFERENTIATION	0.774231
MITOTIC_CELL_CYCLE_CHECKPOINT	0.640964
ACTIN_FILAMENT_ORGANIZATION	0.817766
PROTEIN_FOLDING	0.759908
REGULATION_OF_RHO_PROTEIN_SIGNAL_TRANSDUCTION	0.734333
AXON_GUIDANCE	0.432386
LIPID_CATABOLIC_PROCESS	0.770294
PHOSPHOLIPID_BIOSYNTHETIC_PROCESS	0.773869
CYTOKINESIS	0.837031
SPLICEOSOME_ASSEMBLY	0.617991
GLYCEROPHOSPHOLIPID_BIOSYNTHETIC_PROCESS	0.779546
NUCLEOBASENUCLEOSIDE_AND_NUCLEOTIDE_METABOLIC_PROCESS	0.724629
NUCLEAR_IMPORT	0.51435
POSITIVE_REGULATION_OF_PHOSPHATE_METABOLIC_PROCESS	0.471732
REGULATION_OF_HYDROLASE_ACTIVITY	0.622895
PROTEIN_AUTOPROCESSING	0.754187
POSITIVE_REGULATION_OF_RESPONSE_TO_STIMULUS	0.818267
REGULATION_OF_CELLULAR_PH	0.692365
NEGATIVE_REGULATION_OF_MULTICELLULAR_ORGANISMAL_PROCESS	0.781749
REGULATION_OF_SECRETION	0.78031
BIOGENIC_AMINE_METABOLIC_PROCESS	0.797379
POSITIVE_REGULATION_OF_SIGNAL_TRANSDUCTION	0.689842
ESTABLISHMENT_OF_PROTEIN_LOCALIZATION	0.661345
HEMOSTASIS	0.768892
G_PROTEIN_SIGNALING_ADENYLATE_CYCLASE_INHIBITING_PATHWAY	0.699362
ENZYME_LINKED_RECEPTOR_PROTEIN_SIGNALING_PATHWAY	0.554272
GLUCOSE_METABOLIC_PROCESS	0.664015
REGULATION_OF_DEFENSE_RESPONSE	0.833771
LYSOSOME_ORGANIZATION_AND_BIOGENESIS	0.806814
POSITIVE_REGULATION_OF_TRANSCRIPTIONDNA_DEPENDENT	0.597725
TISSUE_MORPHOGENESIS	0.7825
G_PROTEIN_SIGNALING_COUPLED_TO_IP3_SECOND_MESSENGERPHOSPHOLIPASE_C_ACTIVATING	0.902942
ONE_CARBON_COMPOUND_METABOLIC_PROCESS	0.561747
NEGATIVE_REGULATION_OF_DNA_METABOLIC_PROCESS	0.779573
GLYCOLIPID_METABOLIC_PROCESS	0.762289
MULTI_ORGANISM_PROCESS	0.745695
INORGANIC_ANION_TRANSPORT	0.593637
POSITIVE_REGULATION_OF_CELL_PROLIFERATION	0.702025
REGULATION_OF_DNA_BINDING	0.658476
CHROMATIN_REMODELING	0.645019
SYNAPTOGENESIS	0.915402
JAK_STAT_CASCADE	0.849563
GLYCOPROTEIN_METABOLIC_PROCESS	0.761105
INSULIN_RECEPTOR_SIGNALING_PATHWAY	0.851717
NEGATIVE_REGULATION_OF_CELLULAR_PROTEIN_METABOLIC_PROCESS	0.726252
NEGATIVE_REGULATION_OF_APOPTOSIS	0.691838
VIRAL_GENOME_REPLICATION	0.457371
REGULATION_OF_KINASE_ACTIVITY	0.709208
CELL_ACTIVATION	0.63588
NEURITE_DEVELOPMENT	0.13582
HORMONE_SECRETION	0.821303
REGULATION_OF_PROTEIN_KINASE_ACTIVITY	0.694543
PROTEIN_AMINO_ACID_N_LINKED_GLYCOSYLATION	0.810516
AMINO_ACID_TRANSPORT	0.885687
FEMALE_PREGNANCY	0.759724
ENERGY_RESERVE_METABOLIC_PROCESS	0.748242
CHROMATIN_ASSEMBLY	0.862407
NEGATIVE_REGULATION_OF_TRANSPORT	0.846106
POSITIVE_REGULATION_OF_TRANSCRIPTION_FROM_RNA_POLYMERASE_II_PROMOTER	0.54973
ISOPRENOID_METABOLIC_PROCESS	0.838046
SPERMATID_DEVELOPMENT	0.723402
GLUTAMATE_SIGNALING_PATHWAY	0.782311
PROTEIN_TARGETING_TO_MITOCHONDRION	0.915434
TUBE_MORPHOGENESIS	0.909601
REGULATION_OF_CYTOKINE_SECRETION	0.725617
DI___TRI_VALENT_INORGANIC_CATION_TRANSPORT	0.777702
DETECTION_OF_ABIOTIC_STIMULUS	0.620918
REGULATION_OF_RESPONSE_TO_EXTERNAL_STIMULUS	0.724051
COFACTOR_METABOLIC_PROCESS	0.723819
REGULATION_OF_HORMONE_SECRETION	0.696585
ORGANIC_ACID_TRANSPORT	0.824269
POSITIVE_REGULATION_OF_PHOSPHORYLATION	0.683493
G2_M_TRANSITION_OF_MITOTIC_CELL_CYCLE	0.88532
T_CELL_PROLIFERATION	0.85339
FEMALE_GAMETE_GENERATION	0.903408
PROTEIN_TETRAMERIZATION	0.855549
REGULATION_OF_TYROSINE_PHOSPHORYLATION_OF_STAT_PROTEIN	0.885902
FATTY_ACID_BETA_OXIDATION	0.709435
POSITIVE_REGULATION_OF_IMMUNE_SYSTEM_PROCESS	0.47133
REGULATION_OF_ANATOMICAL_STRUCTURE_MORPHOGENESIS	0.580171
FOCAL_ADHESION_FORMATION	0.851754
SECRETORY_PATHWAY	0.718829
PEROXISOME_ORGANIZATION_AND_BIOGENESIS	0.816066
MEIOSIS_I	0.927578
MEMBRANE_LIPID_METABOLIC_PROCESS	0.693669
REGULATION_OF_LIPID_METABOLIC_PROCESS	0.763403
REGULATION_OF_DNA_REPLICATION	0.641221
NEGATIVE_REGULATION_OF_CELLULAR_BIOSYNTHETIC_PROCESS	0.62908
DEVELOPMENTAL_MATURATION	0.74372
REGULATION_OF_PROTEIN_AMINO_ACID_PHOSPHORYLATION	0.77649
RESPONSE_TO_ENDOGENOUS_STIMULUS	0.415546
GLYCOPROTEIN_CATABOLIC_PROCESS	0.65832
REPRODUCTIVE_PROCESS	0.36231
SECRETION_BY_CELL	0.725624
PATTERN_SPECIFICATION_PROCESS	0.753356
PHOSPHOLIPASE_C_ACTIVATION	0.947046
LYMPHOCYTE_DIFFERENTIATION	0.84841
CELL_STRUCTURE_DISASSEMBLY_DURING_APOPTOSIS	0.763945
NUCLEOBASENUCLEOSIDENUCLEOTIDE_AND_NUCLEIC_ACID_TRANSPORT	0.532043
CYCLIC_NUCLEOTIDE_METABOLIC_PROCESS	0.80371
DETECTION_OF_STIMULUS_INVOLVED_IN_SENSORY_PERCEPTION	0.600209
RESPONSE_TO_NUTRIENT	0.908916
ACTIVATION_OF_JNK_ACTIVITY	0.571167
REGULATION_OF_SYNAPSE_STRUCTURE_AND_ACTIVITY	0.810077
SULFUR_METABOLIC_PROCESS	0.488674
NEGATIVE_REGULATION_OF_HYDROLASE_ACTIVITY	0.523384
STRIATED_MUSCLE_DEVELOPMENT	0.613454
M_PHASE	0.621432
REGULATION_OF_CELL_MIGRATION	0.816228
PROTEIN_MATURATION	0.772935
COENZYME_METABOLIC_PROCESS	0.847202
CYTOPLASM_ORGANIZATION_AND_BIOGENESIS	0.782968
REGULATION_OF_TRANSFERASE_ACTIVITY	0.728283
MYOBLAST_DIFFERENTIATION	0.629632
SENSORY_PERCEPTION_OF_TASTE	0.336389
GLUCOSE_CATABOLIC_PROCESS	0.766351
INTRACELLULAR_PROTEIN_TRANSPORT	0.614201
CENTROSOME_ORGANIZATION_AND_BIOGENESIS	0.495599
HEMOPOIESIS	0.422916
MICROTUBULE_BASED_PROCESS	0.68963
REGULATION_OF_AXONOGENESIS	0.861772
RESPONSE_TO_EXTRACELLULAR_STIMULUS	0.521897
APOPTOTIC_NUCLEAR_CHANGES	0.64152
INDUCTION_OF_APOPTOSIS_BY_EXTRACELLULAR_SIGNALS	0.646407
SULFUR_COMPOUND_BIOSYNTHETIC_PROCESS	0.680508
GAMETE_GENERATION	0.551096
RESPONSE_TO_TOXIN	0.751164
POSITIVE_REGULATION_OF_BINDING	0.812138
CELLULAR_COMPONENT_DISASSEMBLY	0.761036
IMMUNE_SYSTEM_DEVELOPMENT	0.286584
POSITIVE_REGULATION_OF_CATALYTIC_ACTIVITY	0.524607
TRANSLATIONAL_INITIATION	0.401432
PHOTOTRANSDUCTION	0.620918
REGIONALIZATION	0.627053
NEGATIVE_REGULATION_OF_CELL_CYCLE	0.748278
HETEROPHILIC_CELL_ADHESION	0.68188
DNA_INTEGRITY_CHECKPOINT	0.855035
STEROID_METABOLIC_PROCESS	0.842283
AEROBIC_RESPIRATION	0.778724
SKELETAL_DEVELOPMENT	0.22152
POSITIVE_REGULATION_OF_NUCLEOBASENUCLEOSIDENUCLEOTIDE_AND_NUCLEIC_ACID_METABOLIC_PROCESS	0.661438
REGULATION_OF_GROWTH	0.450958
NUCLEAR_TRANSPORT	0.527355
NEGATIVE_REGULATION_OF_IMMUNE_SYSTEM_PROCESS	0.769093
REGULATION_OF_PROTEIN_POLYMERIZATION	0.767611
LIPID_TRANSPORT	0.812565
CELLULAR_RESPONSE_TO_STRESS	0.595945
POSITIVE_REGULATION_OF_RNA_METABOLIC_PROCESS	0.723221
CELLULAR_PROTEIN_CATABOLIC_PROCESS	0.706545
REGULATION_OF_MUSCLE_CONTRACTION	0.840317
RESPONSE_TO_LIGHT_STIMULUS	0.76768
POSITIVE_REGULATION_OF_CYTOKINE_BIOSYNTHETIC_PROCESS	0.790345
REGULATION_OF_TRANSLATIONAL_INITIATION	0.632727
NEGATIVE_REGULATION_OF_TRANSCRIPTION_DNA_DEPENDENT	0.73254
PROTEIN_TARGETING	0.609593
MONOVALENT_INORGANIC_CATION_HOMEOSTASIS	0.731442
VIRAL_INFECTIOUS_CYCLE	0.47072
REGULATION_OF_PROTEIN_MODIFICATION_PROCESS	0.464665
VIRAL_REPRODUCTIVE_PROCESS	0.422901
REGULATION_OF_MITOSIS	0.642833
CARBOXYLIC_ACID_METABOLIC_PROCESS	0.718125
AXONOGENESIS	0.119471
HOMOPHILIC_CELL_ADHESION	0.832388
REGULATION_OF_MAPKKK_CASCADE	0.804394
PROTEIN_AMINO_ACID_AUTOPHOSPHORYLATION	0.632533
INTERCELLULAR_JUNCTION_ASSEMBLY	0.774622
MAINTENANCE_OF_CELLULAR_LOCALIZATION	0.815059
MICROTUBULE_CYTOSKELETON_ORGANIZATION_AND_BIOGENESIS	0.7312
NUCLEAR_ORGANIZATION_AND_BIOGENESIS	0.75282
PURINE_NUCLEOTIDE_METABOLIC_PROCESS	0.404459
PROTEIN_IMPORT	0.453008
POST_GOLGI_VESICLE_MEDIATED_TRANSPORT	0.77005
GLUTAMINE_FAMILY_AMINO_ACID_METABOLIC_PROCESS	0.803996
REGULATION_OF_INTERFERON_GAMMA_BIOSYNTHETIC_PROCESS	0.841124
SEXUAL_REPRODUCTION	0.597093
INTERPHASE	0.517175
NEGATIVE_REGULATION_OF_ANGIOGENESIS	0.669333
MONOCARBOXYLIC_ACID_TRANSPORT	0.695844
EPITHELIAL_CELL_DIFFERENTIATION	0.321411
TISSUE_DEVELOPMENT	0.469463
CARBOHYDRATE_TRANSPORT	0.785824
RESPONSE_TO_STEROID_HORMONE_STIMULUS	0.531866
MUSCLE_CELL_DIFFERENTIATION	0.801114
CYTOKINE_METABOLIC_PROCESS	0.698321
REGULATION_OF_G_PROTEIN_COUPLED_RECEPTOR_PROTEIN_SIGNALING_PATHWAY	0.752595
REGULATION_OF_TRANSLATION	0.587478
AMINO_ACID_METABOLIC_PROCESS	0.682839
PHOTORECEPTOR_CELL_MAINTENANCE	0.891675
RESPONSE_TO_XENOBIOTIC_STIMULUS	0.732819
DEFENSE_RESPONSE	0.73406
FATTY_ACID_BIOSYNTHETIC_PROCESS	0.664981
CALCIUM_MEDIATED_SIGNALING	0.81564
I_KAPPAB_KINASE_NF_KAPPAB_CASCADE	0.719809
NUCLEOSOME_ASSEMBLY	0.840375
ACTIN_FILAMENT_BASED_PROCESS	0.460249
TUBE_DEVELOPMENT	0.875809
CELL_CYCLE_PROCESS	0.577592
FATTY_ACID_OXIDATION	0.547083
PRODUCTION_OF_MOLECULAR_MEDIATOR_OF_IMMUNE_RESPONSE	0.753965
SPHINGOLIPID_METABOLIC_PROCESS	0.776597
NEGATIVE_REGULATION_OF_CYTOSKELETON_ORGANIZATION_AND_BIOGENESIS	0.173495
INTRA_GOLGI_VESICLE_MEDIATED_TRANSPORT	0.799266
BEHAVIOR	0.478649
REGULATION_OF_PROTEIN_METABOLIC_PROCESS	0.68821
MITOTIC_SISTER_CHROMATID_SEGREGATION	0.808749
POSITIVE_REGULATION_OF_IMMUNE_RESPONSE	0.795039
NEGATIVE_REGULATION_OF_PROTEIN_METABOLIC_PROCESS	0.695266
VITAMIN_TRANSPORT	0.687362
REGULATION_OF_PEPTIDYL_TYROSINE_PHOSPHORYLATION	0.73138
REGULATION_OF_GENE_SPECIFIC_TRANSCRIPTION	0.463711
POSITIVE_REGULATION_OF_TRANSPORT	0.807758
TRANSCRIPTION_INITIATION	0.528122
AMINO_ACID_DERIVATIVE_METABOLIC_PROCESS	0.773895
PHAGOCYTOSIS	0.77493
PROTEOGLYCAN_BIOSYNTHETIC_PROCESS	0.737475
REGULATION_OF_DNA_METABOLIC_PROCESS	0.655789
LOCOMOTORY_BEHAVIOR	0.527677
RNA_ELONGATION	0.813842
REGULATION_OF_CELL_ADHESION	0.79611
T_CELL_DIFFERENTIATION	0.845243
RESPONSE_TO_HEAT	0.851211
ACTIVATION_OF_MAPK_ACTIVITY	0.65562
GENERATION_OF_PRECURSOR_METABOLITES_AND_ENERGY	0.717499
DEPHOSPHORYLATION	0.484997
MEMBRANE_LIPID_BIOSYNTHETIC_PROCESS	0.75011
PROTEIN_DNA_COMPLEX_ASSEMBLY	0.463059
CALCIUM_ION_TRANSPORT	0.726119
REGULATION_OF_T_CELL_ACTIVATION	0.632531
CELLULAR_MORPHOGENESIS_DURING_DIFFERENTIATION	0.139615
REGULATION_OF_BODY_FLUID_LEVELS	0.727819
COENZYME_BIOSYNTHETIC_PROCESS	0.773721
NEGATIVE_REGULATION_OF_GROWTH	0.431906
GENERATION_OF_NEURONS	0.290421
N_ACETYLGLUCOSAMINE_METABOLIC_PROCESS	0.640257
RESPONSE_TO_CARBOHYDRATE_STIMULUS	0.779129
MEIOTIC_CELL_CYCLE	0.805158
DETECTION_OF_STIMULUS	0.711001
SPERM_MOTILITY	0.52753
CYTOKINE_PRODUCTION	0.729264
CELLULAR_PROTEIN_COMPLEX_ASSEMBLY	0.74531
CELLULAR_CATABOLIC_PROCESS	0.687923
MITOTIC_CELL_CYCLE	0.638751
REGULATION_OF_PHOSPHORYLATION	0.615945
LIPOPROTEIN_METABOLIC_PROCESS	0.7018
MESODERM_DEVELOPMENT	0.810072
ORGANIC_ACID_METABOLIC_PROCESS	0.702125
POSITIVE_REGULATION_OF_MULTICELLULAR_ORGANISMAL_PROCESS	0.509752
ACTIVATION_OF_NF_KAPPAB_TRANSCRIPTION_FACTOR	0.775398
BLOOD_COAGULATION	0.741024
REGULATION_OF_CELLULAR_COMPONENT_ORGANIZATION_AND_BIOGENESIS	0.6863
PURINE_RIBONUCLEOTIDE_METABOLIC_PROCESS	0.449992
COFACTOR_CATABOLIC_PROCESS	0.784651
RAS_PROTEIN_SIGNAL_TRANSDUCTION	0.677593
MYELOID_CELL_DIFFERENTIATION	0.51298
CELL_CYCLE_PHASE	0.534664
LEUKOCYTE_DIFFERENTIATION	0.811072
JNK_CASCADE	0.717127
POSITIVE_REGULATION_OF_I_KAPPAB_KINASE_NF_KAPPAB_CASCADE	0.743341
CELLULAR_PROTEIN_COMPLEX_DISASSEMBLY	0.844664
REGULATION_OF_RAS_PROTEIN_SIGNAL_TRANSDUCTION	0.897704
RHYTHMIC_PROCESS	0.817383
NITROGEN_COMPOUND_METABOLIC_PROCESS	0.759154
VIRAL_REPRODUCTION	0.431504
MONOCARBOXYLIC_ACID_METABOLIC_PROCESS	0.64551
REGULATION_OF_ACTIN_FILAMENT_LENGTH	0.57777
LEUKOCYTE_CHEMOTAXIS	0.644057
REGULATION_OF_NUCLEOCYTOPLASMIC_TRANSPORT	0.709775
BRAIN_DEVELOPMENT	0.718185
ANATOMICAL_STRUCTURE_FORMATION	0.779411
IMMUNE_EFFECTOR_PROCESS	0.686798
RESPONSE_TO_NUTRIENT_LEVELS	0.813396
LIPID_BIOSYNTHETIC_PROCESS	0.603282
ORGAN_MORPHOGENESIS	0.737634
DETECTION_OF_CHEMICAL_STIMULUS	0.649763
POSITIVE_REGULATION_OF_HYDROLASE_ACTIVITY	0.792602
S_PHASE	0.69399
POSITIVE_REGULATION_OF_MAP_KINASE_ACTIVITY	0.675177
AMINO_ACID_CATABOLIC_PROCESS	0.780466
CELL_CYCLE_CHECKPOINT_GO_0000075	0.583712
MITOCHONDRIAL_MEMBRANE_ORGANIZATION_AND_BIOGENESIS	0.599537
POSITIVE_REGULATION_OF_CASPASE_ACTIVITY	0.709692
POSITIVE_REGULATION_OF_T_CELL_PROLIFERATION	0.784547
POSITIVE_REGULATION_OF_CELLULAR_PROTEIN_METABOLIC_PROCESS	0.725156
CELLULAR_CARBOHYDRATE_METABOLIC_PROCESS	0.754512
REGULATION_OF_TRANSCRIPTION_FACTOR_ACTIVITY	0.652115
CELL_RECOGNITION	0.716366
PROTEOGLYCAN_METABOLIC_PROCESS	0.741137
DNA_REPLICATION_INITIATION	0.853344
PEPTIDE_METABOLIC_PROCESS	0.860009
REGULATION_OF_MYELOID_CELL_DIFFERENTIATION	0.611925
DEFENSE_RESPONSE_TO_VIRUS	0.659677
REGULATION_OF_PH	0.70072
CELL_SUBSTRATE_ADHESION	0.84187
MYELOID_LEUKOCYTE_DIFFERENTIATION	0.719071
CHROMOSOME_SEGREGATION	0.833106
REGULATION_OF_CHROMOSOME_ORGANIZATION_AND_BIOGENESIS	0.835213
ANION_TRANSPORT	0.710645
PROTEIN_POLYMERIZATION	0.588792
LEUKOCYTE_ACTIVATION	0.572904
INTERLEUKIN_1_SECRETION	0.813962
ALCOHOL_METABOLIC_PROCESS	0.546307
FEEDING_BEHAVIOR	0.806817
TRNA_METABOLIC_PROCESS	0.794844
ELECTRON_TRANSPORT_GO_0006118	0.770891
ADAPTIVE_IMMUNE_RESPONSE_GO_0002460	0.752835
INTERLEUKIN_2_PRODUCTION	0.850355
POSITIVE_REGULATION_OF_DEFENSE_RESPONSE	0.820756
B_CELL_DIFFERENTIATION	0.875625
REGULATION_OF_HOMEOSTATIC_PROCESS	0.517487
METAL_ION_TRANSPORT	0.657712
ENDOTHELIAL_CELL_PROLIFERATION	0.768337
NEUROPEPTIDE_SIGNALING_PATHWAY	0.302193
ACTIN_POLYMERIZATION_AND_OR_DEPOLYMERIZATION	0.597315
INFLAMMATORY_RESPONSE	0.68754
NEGATIVE_REGULATION_OF_INTRACELLULAR_TRANSPORT	0.977131
PROTEIN_EXPORT_FROM_NUCLEUS	0.719042
PROTEIN_STABILIZATION	0.706466
ACTIVATION_OF_IMMUNE_RESPONSE	0.789308
RIBONUCLEOPROTEIN_COMPLEX_BIOGENESIS_AND_ASSEMBLY	0.627163
CELLULAR_CATION_HOMEOSTASIS	0.710629
PROTEIN_COMPLEX_DISASSEMBLY	0.66867
MITOCHONDRION_ORGANIZATION_AND_BIOGENESIS	0.791987
CIRCADIAN_RHYTHM	0.869744
RNA_PROCESSING	0.553954
B_CELL_ACTIVATION	0.617349
EXTRACELLULAR_STRUCTURE_ORGANIZATION_AND_BIOGENESIS	0.888873
INTERLEUKIN_8_PRODUCTION	0.684481
DNA_CATABOLIC_PROCESS	0.859417
PROTEIN_IMPORT_INTO_NUCLEUS	0.534441
REGULATION_OF_NEUROTRANSMITTER_LEVELS	0.704876
REGULATION_OF_CELL_DIFFERENTIATION	0.637699
SENSORY_PERCEPTION	0.679846
NEGATIVE_REGULATION_OF_DNA_BINDING	0.80694
POSITIVE_REGULATION_OF_DEVELOPMENTAL_PROCESS	0.658361
PROTEIN_RNA_COMPLEX_ASSEMBLY	0.68064
VACUOLE_ORGANIZATION_AND_BIOGENESIS	0.785116
POSITIVE_REGULATION_OF_CYTOKINE_SECRETION	0.823021
ESTABLISHMENT_OF_ORGANELLE_LOCALIZATION	0.449261
VACUOLAR_TRANSPORT	0.358311
CALCIUM_INDEPENDENT_CELL_CELL_ADHESION	0.819993
PHOSPHOINOSITIDE_MEDIATED_SIGNALING	0.900557
PROTEIN_TARGETING_TO_MEMBRANE	0.772781
NUCLEAR_EXPORT	0.635793
REGULATION_OF_ORGANELLE_ORGANIZATION_AND_BIOGENESIS	0.741035
MORPHOGENESIS_OF_AN_EPITHELIUM	0.181546
NEUTRAL_AMINO_ACID_TRANSPORT	0.79711
AMINE_CATABOLIC_PROCESS	0.714202
CELLULAR_MONOVALENT_INORGANIC_CATION_HOMEOSTASIS	0.663784
RESPONSE_TO_BACTERIUM	0.308016
IMMUNE_RESPONSE	0.54831
HEMOPOIETIC_OR_LYMPHOID_ORGAN_DEVELOPMENT	0.298105
REGULATION_OF_JNK_CASCADE	0.819586
PROTEIN_MODIFICATION_BY_SMALL_PROTEIN_CONJUGATION	0.451539
REGULATION_OF_CATABOLIC_PROCESS	0.699673
BIOPOLYMER_BIOSYNTHETIC_PROCESS	0.793753
GROWTH	0.612517
EXCRETION	0.926513
ANGIOGENESIS	0.740329
NEGATIVE_REGULATION_OF_PHOSPHORYLATION	0.662996
POSITIVE_REGULATION_OF_TRANSCRIPTION_FACTOR_ACTIVITY	0.812207
PROTEIN_UBIQUITINATION	0.57043
CARBOXYLIC_ACID_TRANSPORT	0.821765
NEGATIVE_REGULATION_OF_CELLULAR_COMPONENT_ORGANIZATION_AND_BIOGENESIS	0.667098
DEVELOPMENT_OF_PRIMARY_SEXUAL_CHARACTERISTICS	0.838958
PROTEIN_CATABOLIC_PROCESS	0.611336
AGING	0.704307
NEGATIVE_REGULATION_OF_CELL_ADHESION	0.833631
EMBRYO_IMPLANTATION	0.762463
PROTEOLYSIS	0.722104
SECONDARY_METABOLIC_PROCESS	0.767425
VITAMIN_METABOLIC_PROCESS	0.871303
MEMBRANE_ORGANIZATION_AND_BIOGENESIS	0.565355
MAINTENANCE_OF_LOCALIZATION	0.723132
REGULATION_OF_ANGIOGENESIS	0.821267
INTERCELLULAR_JUNCTION_ASSEMBLY_AND_MAINTENANCE	0.650295
ENERGY_DERIVATION_BY_OXIDATION_OF_ORGANIC_COMPOUNDS	0.769022
SYNAPTIC_TRANSMISSION	0.583699
ACTIN_FILAMENT_POLYMERIZATION	0.49393
ACTIN_CYTOSKELETON_ORGANIZATION_AND_BIOGENESIS	0.390246
RESPONSE_TO_OXIDATIVE_STRESS	0.625255
KERATINOCYTE_DIFFERENTIATION	0.863888
AMINO_ACID_AND_DERIVATIVE_METABOLIC_PROCESS	0.718313
SYNAPSE_ORGANIZATION_AND_BIOGENESIS	0.841336
BILE_ACID_METABOLIC_PROCESS	0.600418
REGULATION_OF_CYTOKINE_PRODUCTION	0.54447
RESPONSE_TO_TEMPERATURE_STIMULUS	0.841314
REGULATION_OF_ACTIN_POLYMERIZATION_AND_OR_DEPOLYMERIZATION	0.588407
OLIGOSACCHARIDE_METABOLIC_PROCESS	0.727292
REGULATION_OF_HEART_CONTRACTION	0.824655
COVALENT_CHROMATIN_MODIFICATION	0.724973
REGULATION_OF_ACTION_POTENTIAL	0.799559
LIPID_HOMEOSTASIS	0.853046
RRNA_PROCESSING	0.766039
XENOBIOTIC_METABOLIC_PROCESS	0.844599
ESTABLISHMENT_OF_VESICLE_LOCALIZATION	0.484531
HEME_BIOSYNTHETIC_PROCESS	0.797428
UNFOLDED_PROTEIN_RESPONSE	0.781596
CELL_DIVISION	0.676627
RESPONSE_TO_ABIOTIC_STIMULUS	0.780114
HOMEOSTASIS_OF_NUMBER_OF_CELLS	0.428614
REGULATED_SECRETORY_PATHWAY	0.772208
RNA_3END_PROCESSING	0.84956
RESPONSE_TO_BIOTIC_STIMULUS	0.586938
G_PROTEIN_SIGNALING_COUPLED_TO_CAMP_NUCLEOTIDE_SECOND_MESSENGER	0.770762
PROTEIN_SECRETION	0.717609
PROTEIN_AMINO_ACID_LIPIDATION	0.813804
NEGATIVE_REGULATION_OF_CELL_DIFFERENTIATION	0.825959
SENSORY_PERCEPTION_OF_CHEMICAL_STIMULUS	0.716264
CELLULAR_RESPONSE_TO_STIMULUS	0.480831
MICROTUBULE_ORGANIZING_CENTER_ORGANIZATION_AND_BIOGENESIS	0.661033
G1_PHASE_OF_MITOTIC_CELL_CYCLE	0.789498
GLYCOSPHINGOLIPID_METABOLIC_PROCESS	0.770084
INTERACTION_WITH_HOST	0.728149
REGULATION_OF_RHO_GTPASE_ACTIVITY	0.860629
MRNA_PROCESSING_GO_0006397	0.453063
G_PROTEIN_SIGNALING_ADENYLATE_CYCLASE_ACTIVATING_PATHWAY	0.228267
RESPONSE_TO_OTHER_ORGANISM	0.745061
RNA_EXPORT_FROM_NUCLEUS	0.781818
LYSOSOMAL_TRANSPORT	0.393824
MACROMOLECULE_CATABOLIC_PROCESS	0.722277
AMINE_BIOSYNTHETIC_PROCESS	0.895075
POSITIVE_REGULATION_OF_T_CELL_ACTIVATION	0.680054
REGULATION_OF_CELL_SHAPE	0.858436
EPIDERMAL_GROWTH_FACTOR_RECEPTOR_SIGNALING_PATHWAY	0.751064
AMINO_ACID_DERIVATIVE_BIOSYNTHETIC_PROCESS	0.856919
STEROID_HORMONE_RECEPTOR_SIGNALING_PATHWAY	0.732305
CELLULAR_RESPONSE_TO_EXTRACELLULAR_STIMULUS	0.290493
POSITIVE_REGULATION_OF_PROTEIN_SECRETION	0.865228
REGULATION_OF_MITOTIC_CELL_CYCLE	0.373435
RIBONUCLEOTIDE_METABOLIC_PROCESS	0.545716
CELLULAR_LIPID_CATABOLIC_PROCESS	0.752225
EPIDERMIS_DEVELOPMENT	0.56223
REGULATION_OF_RESPONSE_TO_STIMULUS	0.753206
REGULATION_OF_MAP_KINASE_ACTIVITY	0.620984
NEGATIVE_REGULATION_OF_TRANSCRIPTION	0.593682
HOMEOSTATIC_PROCESS	0.663552
SODIUM_ION_TRANSPORT	0.70283
POSITIVE_REGULATION_OF_DNA_METABOLIC_PROCESS	0.504618
VASCULATURE_DEVELOPMENT	0.78051
CELLULAR_HOMEOSTASIS	0.652815
STRIATED_MUSCLE_CONTRACTION_GO_0006941	0.743641
GLYCOPROTEIN_BIOSYNTHETIC_PROCESS	0.699898
ICOSANOID_METABOLIC_PROCESS	0.848123
PHOSPHOINOSITIDE_BIOSYNTHETIC_PROCESS	0.793635
SECRETION	0.711691
DNA_REPLICATION	0.618539
APOPTOTIC_MITOCHONDRIAL_CHANGES	0.495441
POSITIVE_REGULATION_OF_CELLULAR_COMPONENT_ORGANIZATION_AND_BIOGENESIS	0.65746
GENERATION_OF_A_SIGNAL_INVOLVED_IN_CELL_CELL_SIGNALING	0.633111
CELL_CELL_ADHESION	0.620541
NEGATIVE_REGULATION_OF_CELL_PROLIFERATION	0.799855
POSITIVE_REGULATION_OF_LYMPHOCYTE_ACTIVATION	0.52699
DNA_DAMAGE_RESPONSESIGNAL_TRANSDUCTION	0.740585
EMBRYONIC_MORPHOGENESIS	0.433775
NLS_BEARING_SUBSTRATE_IMPORT_INTO_NUCLEUS	0.681111
DIGESTION	0.866482
COFACTOR_TRANSPORT	0.550512
NEGATIVE_REGULATION_OF_TRANSCRIPTION_FROM_RNA_POLYMERASE_II_PROMOTER	0.785475
NUCLEOTIDE_BIOSYNTHETIC_PROCESS	0.811208
GLIOGENESIS	0.767491
LIPOPROTEIN_BIOSYNTHETIC_PROCESS	0.750796
DNA_DAMAGE_RESPONSESIGNAL_TRANSDUCTION_RESULTING_IN_INDUCTION_OF_APOPTOSIS	0.788481
VESICLE_LOCALIZATION	0.759093
ADAPTIVE_IMMUNE_RESPONSE	0.748324
ANTI_APOPTOSIS	0.6797
MAINTENANCE_OF_CELLULAR_PROTEIN_LOCALIZATION	0.835723
INTRACELLULAR_RECEPTOR_MEDIATED_SIGNALING_PATHWAY	0.703878
NEGATIVE_REGULATION_OF_MAP_KINASE_ACTIVITY	0.850195
DNA_DAMAGE_CHECKPOINT	0.843431
REGULATION_OF_CYCLIN_DEPENDENT_PROTEIN_KINASE_ACTIVITY	0.721574
GOLGI_VESICLE_TRANSPORT	0.735118
PEPTIDYL_TYROSINE_PHOSPHORYLATION	0.809891
NEGATIVE_REGULATION_OF_SECRETION	0.685697
PROTEIN_PROCESSING	0.507132
OXYGEN_AND_REACTIVE_OXYGEN_SPECIES_METABOLIC_PROCESS	0.817202
PROTEIN_COMPLEX_ASSEMBLY	0.397553
CELLULAR_LIPID_METABOLIC_PROCESS	0.574642
REGULATION_OF_CELL_MORPHOGENESIS	0.681205
DEFENSE_RESPONSE_TO_BACTERIUM	0.342944
VESICLE_MEDIATED_TRANSPORT	0.601711
DOUBLE_STRAND_BREAK_REPAIR	0.68583
NEGATIVE_REGULATION_OF_CYTOKINE_BIOSYNTHETIC_PROCESS	0.847852
GLYCEROPHOSPHOLIPID_METABOLIC_PROCESS	0.704217
CELLULAR_MACROMOLECULE_CATABOLIC_PROCESS	0.627826
MRNA_SPLICE_SITE_SELECTION	0.513391
EXOCYTOSIS	0.690693
SECOND_MESSENGER_MEDIATED_SIGNALING	0.722005
G_PROTEIN_SIGNALING_COUPLED_TO_CYCLIC_NUCLEOTIDE_SECOND_MESSENGER	0.588657
REGULATION_OF_GENE_EXPRESSION_EPIGENETIC	0.667239
REGULATION_OF_INTRACELLULAR_TRANSPORT	0.694154
SMOOTH_MUSCLE_CONTRACTION_GO_0006939	0.851288
SKELETAL_MUSCLE_DEVELOPMENT	0.799593
ENDOSOME_TRANSPORT	0.631775
PROTEIN_AMINO_ACID_ADP_RIBOSYLATION	0.731273
BONE_REMODELING	0.20566
REGULATION_OF_CELLULAR_COMPONENT_SIZE	0.58119
PEPTIDYL_AMINO_ACID_MODIFICATION	0.739879
EMBRYONIC_DEVELOPMENT	0.748838
POSITIVE_REGULATION_OF_CYTOSKELETON_ORGANIZATION_AND_BIOGENESIS	0.712522
PROTEIN_AMINO_ACID_O_LINKED_GLYCOSYLATION	0.789098
REGULATION_OF_SMALL_GTPASE_MEDIATED_SIGNAL_TRANSDUCTION	0.885293
REGULATION_OF_BLOOD_PRESSURE	0.361981
ESTABLISHMENT_AND_OR_MAINTENANCE_OF_CELL_POLARITY	0.521722
NUCLEOTIDE_EXCISION_REPAIR	0.705787
NEGATIVE_REGULATION_OF_RNA_METABOLIC_PROCESS	0.752561
NEGATIVE_REGULATION_OF_DNA_REPLICATION	0.78595
REGULATION_OF_ENDOCYTOSIS	0.791824
TRANSFORMING_GROWTH_FACTOR_BETA_RECEPTOR_SIGNALING_PATHWAY	0.575245
REGULATION_OF_T_CELL_PROLIFERATION	0.792246
RNA_SPLICINGVIA_TRANSESTERIFICATION_REACTIONS	0.560834
DNA_RECOMBINATION	0.681222
CELL_MATRIX_ADHESION	0.83262
PEPTIDYL_TYROSINE_MODIFICATION	0.794124
T_CELL_ACTIVATION	0.68969
G1_PHASE	0.771345
CYTOKINE_BIOSYNTHETIC_PROCESS	0.745158
POSITIVE_REGULATION_OF_EPITHELIAL_CELL_PROLIFERATION	0.887551
ER_TO_GOLGI_VESICLE_MEDIATED_TRANSPORT	0.74994
HISTONE_MODIFICATION	0.734038
LEARNING_AND_OR_MEMORY	0.782074
S_PHASE_OF_MITOTIC_CELL_CYCLE	0.551756
AMINE_METABOLIC_PROCESS	0.767575
INACTIVATION_OF_MAPK_ACTIVITY	0.895825
CERAMIDE_METABOLIC_PROCESS	0.827234
WOUND_HEALING	0.756921
REGULATION_OF_NEUROGENESIS	0.754908
TRANSCRIPTION_INITIATION_FROM_RNA_POLYMERASE_II_PROMOTER	0.539594
CARBOHYDRATE_METABOLIC_PROCESS	0.722508
COAGULATION	0.736187
BODY_FLUID_SECRETION	0.813485
MACROMOLECULAR_COMPLEX_DISASSEMBLY	0.737798
RESPONSE_TO_UV	0.727212
RESPIRATORY_GASEOUS_EXCHANGE	0.741769
NEGATIVE_REGULATION_OF_BINDING	0.805843
PHOSPHOLIPID_METABOLIC_PROCESS	0.808795
POSITIVE_REGULATION_OF_JNK_ACTIVITY	0.578389
REGULATION_OF_JAK_STAT_CASCADE	0.881433
TRANSITION_METAL_ION_TRANSPORT	0.768324
NEUROGENESIS	0.334336
RESPONSE_TO_RADIATION	0.747298
REGULATION_OF_CELL_CELL_ADHESION	0.746419
POSITIVE_REGULATION_OF_CELL_MIGRATION	0.752189
GLAND_DEVELOPMENT	0.794759
REGULATION_OF_CYTOSKELETON_ORGANIZATION_AND_BIOGENESIS	0.711033
CHEMICAL_HOMEOSTASIS	0.592763
OVULATION_CYCLE	0.762463
MEIOTIC_RECOMBINATION	0.896217
PROTEIN_HOMOOLIGOMERIZATION	0.764464
CYTOKINE_AND_CHEMOKINE_MEDIATED_SIGNALING_PATHWAY	0.679469
HEART_DEVELOPMENT	0.803279
DEVELOPMENTAL_GROWTH	0.850415
POSITIVE_REGULATION_OF_CELL_ADHESION	0.692137
POSITIVE_REGULATION_OF_TRANSFERASE_ACTIVITY	0.500173
SPHINGOID_METABOLIC_PROCESS	0.811209
MAPKKK_CASCADE_GO_0000165	0.716707
CELL_CYCLE_ARREST_GO_0007050	0.657697
ANDROGEN_RECEPTOR_SIGNALING_PATHWAY	0.76269
MITOSIS	0.62444
PIGMENT_BIOSYNTHETIC_PROCESS	0.948922
PIGMENT_METABOLIC_PROCESS	0.909862
REGULATION_OF_JNK_ACTIVITY	0.658382
ER_NUCLEAR_SIGNALING_PATHWAY	0.545651
ION_HOMEOSTASIS	0.650456
DNA_MODIFICATION	0.696937
REGULATION_OF_TRANSPORT	0.695956
RECEPTOR_MEDIATED_ENDOCYTOSIS	0.765511
POSITIVE_REGULATION_OF_ANGIOGENESIS	0.487214
NOTCH_SIGNALING_PATHWAY	0.746419
CATION_TRANSPORT	0.698064
NEURON_DIFFERENTIATION	0.24164
REGULATION_OF_LYMPHOCYTE_ACTIVATION	0.523437
ENDOTHELIAL_CELL_MIGRATION	0.885892
NEURON_DEVELOPMENT	0.17093
ACTIN_FILAMENT_BUNDLE_FORMATION	0.772846
AROMATIC_COMPOUND_METABOLIC_PROCESS	0.737446
NEGATIVE_REGULATION_OF_TRANSLATION	0.604821
PERIPHERAL_NERVOUS_SYSTEM_DEVELOPMENT	0.874872
REGULATION_OF_GTPASE_ACTIVITY	0.827167
SISTER_CHROMATID_SEGREGATION	0.778331
FATTY_ACID_METABOLIC_PROCESS	0.665838
NEUROTRANSMITTER_SECRETION	0.638471
TRICARBOXYLIC_ACID_CYCLE_INTERMEDIATE_METABOLIC_PROCESS	0.718793
NEGATIVE_REGULATION_OF_MYELOID_CELL_DIFFERENTIATION	0.660784
CENTROSOME_CYCLE	0.600039
POLYSACCHARIDE_METABOLIC_PROCESS	0.787736
ORGANELLE_LOCALIZATION	0.486508
ACTIN_FILAMENT_BASED_MOVEMENT	0.773633
NEGATIVE_REGULATION_OF_TRANSCRIPTION_FACTOR_ACTIVITY	0.798811
HETEROCYCLE_METABOLIC_PROCESS	0.811425
RIBOSOME_BIOGENESIS_AND_ASSEMBLY	0.8364
ACUTE_INFLAMMATORY_RESPONSE	0.896474
TRIACYLGLYCEROL_METABOLIC_PROCESS	0.849436
PHOSPHOINOSITIDE_METABOLIC_PROCESS	0.831151
POSITIVE_REGULATION_OF_PROTEIN_METABOLIC_PROCESS	0.63825
CYTOSKELETON_ORGANIZATION_AND_BIOGENESIS	0.534849
CDC42_PROTEIN_SIGNAL_TRANSDUCTION	0.824748
RESPONSE_TO_HORMONE_STIMULUS	0.866638
MRNA_METABOLIC_PROCESS	0.394233
NEGATIVE_REGULATION_OF_TRANSFERASE_ACTIVITY	0.749578
AMYLOID_PRECURSOR_PROTEIN_METABOLIC_PROCESS	0.809833
MEMBRANE_FUSION	0.728074
NITROGEN_COMPOUND_BIOSYNTHETIC_PROCESS	0.788803
APOPTOTIC_PROGRAM	0.76737
INNATE_IMMUNE_RESPONSE	0.307075
POSITIVE_REGULATION_OF_CELL_CYCLE	0.853841
NEGATIVE_REGULATION_OF_SIGNAL_TRANSDUCTION	0.783032
CHROMOSOME_ORGANIZATION_AND_BIOGENESIS	0.612833
CELL_PROJECTION_BIOGENESIS	0.747915
REGULATION_OF_NEURON_APOPTOSIS	0.927517
RNA_SPLICING	0.634036
COFACTOR_BIOSYNTHETIC_PROCESS	0.781149
LYMPHOCYTE_ACTIVATION	0.652347
POSITIVE_REGULATION_OF_PROTEIN_MODIFICATION_PROCESS	0.627941
CATION_HOMEOSTASIS	0.746179
CHROMATIN_MODIFICATION	0.635873
RESPONSE_TO_WOUNDING	0.594474
DETECTION_OF_BIOTIC_STIMULUS	0.972049
TRANSCRIPTION_FROM_RNA_POLYMERASE_III_PROMOTER	0.690982
NEGATIVE_REGULATION_OF_CATALYTIC_ACTIVITY	0.53707
TISSUE_REMODELING	0.192627
NEGATIVE_REGULATION_OF_RESPONSE_TO_STIMULUS	0.765155
SPHINGOLIPID_BIOSYNTHETIC_PROCESS	0.83531
ESTABLISHMENT_AND_OR_MAINTENANCE_OF_CHROMATIN_ARCHITECTURE	0.557439
NEGATIVE_REGULATION_OF_DEVELOPMENTAL_PROCESS	0.63892
DNA_DEPENDENT_DNA_REPLICATION	0.694832
MONOVALENT_INORGANIC_CATION_TRANSPORT	0.692834
TRANSMEMBRANE_RECEPTOR_PROTEIN_SERINE_THREONINE_KINASE_SIGNALING_PATHWAY	0.553768
HUMORAL_IMMUNE_RESPONSE	0.220012
MALE_GONAD_DEVELOPMENT	0.86204
DNA_DAMAGE_RESPONSESIGNAL_TRANSDUCTION_BY_P53_CLASS_MEDIATOR	0.765775
NUCLEOTIDE_METABOLIC_PROCESS	0.760172
CELLULAR_CARBOHYDRATE_CATABOLIC_PROCESS	0.634399
AMINE_TRANSPORT	0.847645
INTERPHASE_OF_MITOTIC_CELL_CYCLE	0.546583
PROTEIN_TRANSPORT	0.665734
TRANSLATION	0.504654
POSITIVE_REGULATION_OF_MAPKKK_CASCADE	0.87337
CYTOSKELETON_DEPENDENT_INTRACELLULAR_TRANSPORT	0.571621
POSITIVE_REGULATION_OF_DNA_BINDING	0.801905
CATABOLIC_PROCESS	0.69598
PROTEIN_IMPORT_INTO_NUCLEUS_TRANSLOCATION	0.838537
HORMONE_METABOLIC_PROCESS	0.723351
REGULATION_OF_PROTEIN_SECRETION	0.707642
POSITIVE_REGULATION_OF_SECRETION	0.792436
INTERFERON_GAMMA_BIOSYNTHETIC_PROCESS	0.838454
PROTEIN_LOCALIZATION	0.63733
CARBOHYDRATE_CATABOLIC_PROCESS	0.790939
ADENYLATE_CYCLASE_ACTIVATION	0.396352
BASE_EXCISION_REPAIR	0.560474
NEURON_APOPTOSIS	0.488055
DNA_PACKAGING	0.82043
CARBOHYDRATE_BIOSYNTHETIC_PROCESS	0.720234
POTASSIUM_ION_TRANSPORT	0.882108
CYTOKINE_SECRETION	0.729878
REGULATION_OF_MULTICELLULAR_ORGANISMAL_PROCESS	0.562551
POSITIVE_REGULATION_OF_PROTEIN_AMINO_ACID_PHOSPHORYLATION	0.675562
REGULATION_OF_PROTEIN_IMPORT_INTO_NUCLEUS	0.591795
INTERFERON_GAMMA_PRODUCTION	0.838454
REGULATION_OF_CELLULAR_PROTEIN_METABOLIC_PROCESS	0.593951
MICROTUBULE_BASED_MOVEMENT	0.717526
REGULATION_OF_PROTEIN_STABILITY	0.927761
REGULATION_OF_IMMUNE_SYSTEM_PROCESS	0.447629
REGULATION_OF_CYTOKINE_BIOSYNTHETIC_PROCESS	0.731501
SPINDLE_ORGANIZATION_AND_BIOGENESIS	0.913159
PROTEIN_AMINO_ACID_DEPHOSPHORYLATION	0.459439
NEGATIVE_REGULATION_OF_PROGRAMMED_CELL_DEATH	0.671794
TRANSMEMBRANE_RECEPTOR_PROTEIN_TYROSINE_KINASE_SIGNALING_PATHWAY	0.525932
DNA_FRAGMENTATION_DURING_APOPTOSIS	0.897026
HEME_METABOLIC_PROCESS	0.890807
CELL_MIGRATION	0.600173
CYCLIC_NUCLEOTIDE_MEDIATED_SIGNALING	0.570153
STEROID_BIOSYNTHETIC_PROCESS	0.85443
ION_TRANSPORT	0.621442
RESPONSE_TO_DNA_DAMAGE_STIMULUS	0.36754
TRANSMISSION_OF_NERVE_IMPULSE	0.527148
GENE_SILENCING	0.812973
TYROSINE_PHOSPHORYLATION_OF_STAT_PROTEIN	0.815629
REGULATION_OF_IMMUNE_EFFECTOR_PROCESS	0.831409
NEGATIVE_REGULATION_OF_CELL_MIGRATION	0.917275
MITOCHONDRIAL_TRANSPORT	0.785334
STRESS_ACTIVATED_PROTEIN_KINASE_SIGNALING_PATHWAY	0.734121
REGULATION_OF_CELL_CYCLE	0.769675
CHROMATIN_ASSEMBLY_OR_DISASSEMBLY	0.655812
CELL_MATURATION	0.733696
SMALL_GTPASE_MEDIATED_SIGNAL_TRANSDUCTION	0.645197
CELLULAR_DEFENSE_RESPONSE	0.510353
REGULATION_OF_IMMUNE_RESPONSE	0.791045
RRNA_METABOLIC_PROCESS	0.838287
ACTIVATION_OF_PROTEIN_KINASE_ACTIVITY	0.768554
REGULATION_OF_RAS_GTPASE_ACTIVITY	0.85293
SENSORY_ORGAN_DEVELOPMENT	0.72869
POSITIVE_REGULATION_OF_TRANSCRIPTION	0.620927
UBIQUITIN_CYCLE	0.782992
GLUCOSAMINE_METABOLIC_PROCESS	0.642798
CENTRAL_NERVOUS_SYSTEM_DEVELOPMENT	0.672767
REGULATION_OF_BINDING	0.68127
RNA_CATABOLIC_PROCESS	0.680309
NEGATIVE_REGULATION_OF_PHOSPHATE_METABOLIC_PROCESS	0.690442
NEGATIVE_REGULATION_OF_BIOSYNTHETIC_PROCESS	0.707738
MAINTENANCE_OF_PROTEIN_LOCALIZATION	0.753533
CELLULAR_POLYSACCHARIDE_METABOLIC_PROCESS	0.74609
DETECTION_OF_EXTERNAL_STIMULUS	0.627133
CELLULAR_RESPONSE_TO_NUTRIENT_LEVELS	0.410534
NUCLEOCYTOPLASMIC_TRANSPORT	0.575885
M_PHASE_OF_MITOTIC_CELL_CYCLE	0.685156
POSITIVE_REGULATION_OF_CYTOKINE_PRODUCTION	0.54526
SPERMATID_DIFFERENTIATION	0.708726
RESPONSE_TO_ORGANIC_SUBSTANCE	0.528086
RHO_PROTEIN_SIGNAL_TRANSDUCTION	0.685067
CHROMOSOME_CONDENSATION	0.627159
CELL_FATE_COMMITMENT	0.966967
RESPONSE_TO_HYPOXIA	0.600499
MICROTUBULE_POLYMERIZATION_OR_DEPOLYMERIZATION	0.802703
REPRODUCTION	0.513718
CAMP_MEDIATED_SIGNALING	0.353675
NITROGEN_COMPOUND_CATABOLIC_PROCESS	0.795565
REGULATION_OF_I_KAPPAB_KINASE_NF_KAPPAB_CASCADE	0.750205
RESPONSE_TO_DRUG	0.695416
POSITIVE_REGULATION_OF_PEPTIDYL_TYROSINE_PHOSPHORYLATION	0.814363
ECTODERM_DEVELOPMENT	0.622512
LEUKOCYTE_MIGRATION	0.650063
REGULATION_OF_MEMBRANE_POTENTIAL	0.334147
REGULATION_OF_CELL_GROWTH	0.397334
REGULATION_OF_VIRAL_REPRODUCTION	0.698923
G1_S_TRANSITION_OF_MITOTIC_CELL_CYCLE	0.665153
CASPASE_ACTIVATION	0.719388
CELLULAR_RESPIRATION	0.750896
INDUCTION_OF_APOPTOSIS_BY_INTRACELLULAR_SIGNALS	0.791818
INTEGRIN_BINDING	0.822004
CATION_TRANSMEMBRANE_TRANSPORTER_ACTIVITY	0.744018
MAP_KINASE_ACTIVITY	0.840325
TRANSLATION_REGULATOR_ACTIVITY	0.527604
MRNA_BINDING	0.62575
PROTEIN_PHOSPHATASE_TYPE_2A_REGULATOR_ACTIVITY	0.830775
ACTIVE_TRANSMEMBRANE_TRANSPORTER_ACTIVITY	0.752085
GLUTAMATE_RECEPTOR_ACTIVITY	0.763785
ACID_AMINO_ACID_LIGASE_ACTIVITY	0.76294
SEROTONIN_RECEPTOR_ACTIVITY	0.684926
INORGANIC_ANION_TRANSMEMBRANE_TRANSPORTER_ACTIVITY	0.898851
HISTONE_METHYLTRANSFERASE_ACTIVITY	0.556565
PROTEIN_DOMAIN_SPECIFIC_BINDING	0.527119
CARBOHYDRATE_BINDING	0.734767
G_PROTEIN_COUPLED_RECEPTOR_BINDING	0.61574
GTP_BINDING	0.707133
HYDRO_LYASE_ACTIVITY	0.604022
NUCLEOTIDE_BINDING	0.702524
COPPER_ION_BINDING	0.604794
DI___TRI_VALENT_INORGANIC_CATION_TRANSMEMBRANE_TRANSPORTER_ACTIVITY	0.843061
TRANSMEMBRANE_RECEPTOR_PROTEIN_KINASE_ACTIVITY	0.587228
SYMPORTER_ACTIVITY	0.780376
TRANSFERASE_ACTIVITY_TRANSFERRING_ACYL_GROUPS	0.614078
ANTIPORTER_ACTIVITY	0.767159
HEMATOPOIETIN_INTERFERON_CLASSD200_DOMAIN_CYTOKINE_RECEPTOR_BINDING	0.929628
MONOSACCHARIDE_BINDING	0.763651
OXIDOREDUCTASE_ACTIVITY_ACTING_ON_SULFUR_GROUP_OF_DONORS	0.680694
DNA_HELICASE_ACTIVITY	0.659337
ENDODEOXYRIBONUCLEASE_ACTIVITY	0.753074
PROTEIN_TYROSINE_PHOSPHATASE_ACTIVITY	0.621121
RAS_GTPASE_ACTIVATOR_ACTIVITY	0.786304
PHOSPHORIC_MONOESTER_HYDROLASE_ACTIVITY	0.496773
DAMAGED_DNA_BINDING	0.598488
RNA_HELICASE_ACTIVITY	0.399739
LIGASE_ACTIVITY_FORMING_CARBON_NITROGEN_BONDS	0.732182
LIPID_BINDING	0.78208
KINASE_BINDING	0.791444
ALDO_KETO_REDUCTASE_ACTIVITY	0.76104
OXIDOREDUCTASE_ACTIVITY_GO_0016705	0.272337
LIPASE_ACTIVITY	0.764378
STEROID_DEHYDROGENASE_ACTIVITY	0.830543
SUGAR_BINDING	0.75473
INWARD_RECTIFIER_POTASSIUM_CHANNEL_ACTIVITY	0.819219
RAS_GUANYL_NUCLEOTIDE_EXCHANGE_FACTOR_ACTIVITY	0.593822
CATION_BINDING	0.544419
PHOSPHORUS_OXYGEN_LYASE_ACTIVITY	0.426456
SPECIFIC_RNA_POLYMERASE_II_TRANSCRIPTION_FACTOR_ACTIVITY	0.745438
PHOSPHATE_TRANSMEMBRANE_TRANSPORTER_ACTIVITY	0.829141
SULFOTRANSFERASE_ACTIVITY	0.71548
PHOSPHOTRANSFERASE_ACTIVITY_PHOSPHATE_GROUP_AS_ACCEPTOR	0.675964
SERINE_TYPE_PEPTIDASE_ACTIVITY	0.55805
CATION_CHANNEL_ACTIVITY	0.806978
SECONDARY_ACTIVE_TRANSMEMBRANE_TRANSPORTER_ACTIVITY	0.704002
RAS_GTPASE_BINDING	0.706081
DRUG_BINDING	0.672695
ATP_DEPENDENT_HELICASE_ACTIVITY	0.596398
ARYLSULFATASE_ACTIVITY	0.731756
ZINC_ION_BINDING	0.736526
PROTEIN_HOMODIMERIZATION_ACTIVITY	0.725874
HEPARIN_BINDING	0.835784
RNA_POLYMERASE_II_TRANSCRIPTION_MEDIATOR_ACTIVITY	0.697951
LIGASE_ACTIVITY	0.776503
CALCIUM_ION_BINDING	0.497263
HYDROLASE_ACTIVITY_ACTING_ON_CARBON_NITROGEN_NOT_PEPTIDEBONDS	0.776099
CATION_TRANSPORTING_ATPASE_ACTIVITY	0.845646
PROTEIN_TRANSPORTER_ACTIVITY	0.70198
OXIDOREDUCTASE_ACTIVITY_GO_0016616	0.795525
GTPASE_REGULATOR_ACTIVITY	0.560421
METALLOPEPTIDASE_ACTIVITY	0.726996
SOLUTE_SODIUM_SYMPORTER_ACTIVITY	0.72004
RNA_POLYMERASE_II_TRANSCRIPTION_FACTOR_ACTIVITY	0.759203
SODIUM_CHANNEL_ACTIVITY	0.776442
RNA_SPLICING_FACTOR_ACTIVITYTRANSESTERIFICATION_MECHANISM	0.721362
METABOTROPIC_GLUTAMATEGABA_B_LIKE_RECEPTOR_ACTIVITY	0.435279
AMINE_RECEPTOR_ACTIVITY	0.825711
STEROL_BINDING	0.756622
VITAMIN_BINDING	0.730971
PURINE_NUCLEOTIDE_BINDING	0.716417
SH2_DOMAIN_BINDING	0.455474
VOLTAGE_GATED_POTASSIUM_CHANNEL_ACTIVITY	0.846076
SMALL_CONJUGATING_PROTEIN_SPECIFIC_PROTEASE_ACTIVITY	0.582875
HYDROLASE_ACTIVITY_ACTING_ON_GLYCOSYL_BONDS	0.974166
ANION_CATION_SYMPORTER_ACTIVITY	0.982213
RECEPTOR_SIGNALING_PROTEIN_SERINE_THREONINE_KINASE_ACTIVITY	0.830927
HYDROLASE_ACTIVITY_HYDROLYZING_O_GLYCOSYL_COMPOUNDS	0.895792
SINGLE_STRANDED_DNA_BINDING	0.859991
INTERLEUKIN_BINDING	0.462932
ENZYME_ACTIVATOR_ACTIVITY	0.773888
ATPASE_ACTIVITY_COUPLED_TO_TRANSMEMBRANE_MOVEMENT_OF_IONS_PHOSPHORYLATIVE_MECHANISM	0.810304
EXCITATORY_EXTRACELLULAR_LIGAND_GATED_ION_CHANNEL_ACTIVITY	0.869525
LYASE_ACTIVITY	0.604934
TRANSFERASE_ACTIVITY_TRANSFERRING_HEXOSYL_GROUPS	0.618823
MANNOSYLTRANSFERASE_ACTIVITY	0.594732
SH3_DOMAIN_BINDING	0.418144
OXIDOREDUCTASE_ACTIVITY_ACTING_ON_THE_CH_NH_GROUP_OF_DONORS	0.806829
CARBOXY_LYASE_ACTIVITY	0.783327
INOSITOL_OR_PHOSPHATIDYLINOSITOL_PHOSPHODIESTERASE_ACTIVITY	0.786097
MICROTUBULE_BINDING	0.715761
MICROTUBULE_MOTOR_ACTIVITY	0.777131
LIPOPROTEIN_BINDING	0.534832
OXIDOREDUCTASE_ACTIVITY_ACTING_ON_PEROXIDE_AS_ACCEPTOR	0.373149
PHOSPHATASE_INHIBITOR_ACTIVITY	0.679222
NON_MEMBRANE_SPANNING_PROTEIN_TYROSINE_KINASE_ACTIVITY	0.696615
THIOLESTER_HYDROLASE_ACTIVITY	0.890609
ORGANIC_ANION_TRANSMEMBRANE_TRANSPORTER_ACTIVITY	0.0886914
NEUROPEPTIDE_BINDING	0.276466
TASTE_RECEPTOR_ACTIVITY	0.786821
UDP_GLYCOSYLTRANSFERASE_ACTIVITY	0.763952
PHOSPHOLIPID_BINDING	0.683932
CARBONATE_DEHYDRATASE_ACTIVITY	0.80333
ELECTRON_CARRIER_ACTIVITY	0.800859
AMINO_ACID_TRANSMEMBRANE_TRANSPORTER_ACTIVITY	0.879232
HYDROLASE_ACTIVITY_HYDROLYZING_N_GLYCOSYL_COMPOUNDS	0.861205
SMALL_CONJUGATING_PROTEIN_BINDING	0.835895
LIGAND_DEPENDENT_NUCLEAR_RECEPTOR_ACTIVITY	0.49663
VOLTAGE_GATED_CHANNEL_ACTIVITY	0.724823
BETA_TUBULIN_BINDING	0.905617
FUCOSYLTRANSFERASE_ACTIVITY	0.550987
GATED_CHANNEL_ACTIVITY	0.704481
SUGAR_TRANSMEMBRANE_TRANSPORTER_ACTIVITY	0.773736
PROTEASE_INHIBITOR_ACTIVITY	0.722834
PROTEIN_METHYLTRANSFERASE_ACTIVITY	0.463545
N_ACETYLTRANSFERASE_ACTIVITY	0.785076
NEUROPEPTIDE_RECEPTOR_ACTIVITY	0.774161
RIBONUCLEASE_ACTIVITY	0.851172
TRANSCRIPTION_ELONGATION_REGULATOR_ACTIVITY	0.848616
POLYSACCHARIDE_BINDING	0.613021
CALCIUM_ION_TRANSMEMBRANE_TRANSPORTER_ACTIVITY	0.801539
HORMONE_BINDING	0.756666
VOLTAGE_GATED_CALCIUM_CHANNEL_ACTIVITY	0.811888
TRANSFERASE_ACTIVITY_TRANSFERRING_GLYCOSYL_GROUPS	0.766327
NEUTRAL_AMINO_ACID_TRANSMEMBRANE_TRANSPORTER_ACTIVITY	0.799218
ANION_TRANSMEMBRANE_TRANSPORTER_ACTIVITY	0.788274
STRUCTURAL_CONSTITUENT_OF_RIBOSOME	0.569016
STEROID_DEHYDROGENASE_ACTIVITY_ACTING_ON_THE_CH_OH_GROUP_OF_DONORSNAD_OR_NADP_AS_ACCEPTOR	0.852868
MOLECULAR_ADAPTOR_ACTIVITY	0.72144
ADENYL_RIBONUCLEOTIDE_BINDING	0.612123
EXOPEPTIDASE_ACTIVITY	0.770669
UBIQUITIN_BINDING	0.732726
SUBSTRATE_SPECIFIC_CHANNEL_ACTIVITY	0.642378
ADENYL_NUCLEOTIDE_BINDING	0.570151
CYSTEINE_TYPE_PEPTIDASE_ACTIVITY	0.696352
SMALL_GTPASE_REGULATOR_ACTIVITY	0.628445
SMAD_BINDING	0.739578
ANTIGEN_BINDING	0.667077
COFACTOR_TRANSPORTER_ACTIVITY	0.739107
S_ADENOSYLMETHIONINE_DEPENDENT_METHYLTRANSFERASE_ACTIVITY	0.509005
HYDROLASE_ACTIVITY_ACTING_ON_ACID_ANHYDRIDESCATALYZING_TRANSMEMBRANE_MOVEMENT_OF_SUBSTANCES	0.742883
AMINE_TRANSMEMBRANE_TRANSPORTER_ACTIVITY	0.792595
CHAPERONE_BINDING	0.860304
RNA_POLYMERASE_II_TRANSCRIPTION_FACTOR_ACTIVITYENHANCER_BINDING	0.740967
CYTOCHROME_C_OXIDASE_ACTIVITY	0.692691
MONOCARBOXYLIC_ACID_TRANSMEMBRANE_TRANSPORTER_ACTIVITY	0.912494
HELICASE_ACTIVITY	0.750614
DELAYED_RECTIFIER_POTASSIUM_CHANNEL_ACTIVITY	0.544412
PHOSPHORIC_ESTER_HYDROLASE_ACTIVITY	0.502324
SPECIFIC_TRANSCRIPTIONAL_REPRESSOR_ACTIVITY	0.645566
METALLOEXOPEPTIDASE_ACTIVITY	0.766436
KINASE_REGULATOR_ACTIVITY	0.647457
PEPTIDE_BINDING	0.6965
ADP_BINDING	0.727839
NUCLEOTIDYLTRANSFERASE_ACTIVITY	0.608489
CHEMOKINE_ACTIVITY	0.625623
PROTEIN_N_TERMINUS_BINDING	0.697519
RNA_POLYMERASE_ACTIVITY	0.829721
HISTONE_ACETYLTRANSFERASE_ACTIVITY	0.695234
OXYGEN_BINDING	0.796227
N_METHYLTRANSFERASE_ACTIVITY	0.710613
GABA_RECEPTOR_ACTIVITY	0.340056
NEUROTRANSMITTER_BINDING	0.662299
3_5_CYCLIC_NUCLEOTIDE_PHOSPHODIESTERASE_ACTIVITY	0.829893
STEROID_HORMONE_RECEPTOR_ACTIVITY	0.909517
NUCLEOSIDE_TRIPHOSPHATASE_ACTIVITY	0.711523
CARBOXYPEPTIDASE_ACTIVITY	0.663375
NEUROTRANSMITTER_RECEPTOR_ACTIVITY	0.924724
INTRAMOLECULAR_OXIDOREDUCTASE_ACTIVITY	0.762719
N_ACYLTRANSFERASE_ACTIVITY	0.778124
ANION_CHANNEL_ACTIVITY	0.575053
PROTEIN_KINASE_INHIBITOR_ACTIVITY	0.505837
METHYLTRANSFERASE_ACTIVITY	0.64137
PROTEIN_COMPLEX_BINDING	0.759113
MONOSACCHARIDE_TRANSMEMBRANE_TRANSPORTER_ACTIVITY	0.78703
TELOMERIC_DNA_BINDING	0.893149
INSULIN_LIKE_GROWTH_FACTOR_RECEPTOR_BINDING	0.768483
PROTEIN_TYROSINE_KINASE_ACTIVITY	0.655042
PROTEIN_SERINE_THREONINE_PHOSPHATASE_ACTIVITY	0.802552
CARBON_OXYGEN_LYASE_ACTIVITY	0.4724
ACETYLGALACTOSAMINYLTRANSFERASE_ACTIVITY	0.72295
SULFURIC_ESTER_HYDROLASE_ACTIVITY	0.64043
TRANSCRIPTION_COACTIVATOR_ACTIVITY	0.715934
ATPASE_ACTIVITY_COUPLED_TO_TRANSMEMBRANE_MOVEMENT_OF_IONS	0.785907
ATP_DEPENDENT_RNA_HELICASE_ACTIVITY	0.641211
ACETYLTRANSFERASE_ACTIVITY	0.784438
CARBOHYDRATE_TRANSMEMBRANE_TRANSPORTER_ACTIVITY	0.77205
POTASSIUM_CHANNEL_ACTIVITY	0.859492
CHEMOKINE_RECEPTOR_BINDING	0.608829
MONOOXYGENASE_ACTIVITY	0.895192
RHODOPSIN_LIKE_RECEPTOR_ACTIVITY	0.873474
KINASE_INHIBITOR_ACTIVITY	0.734962
TRANSCRIPTION_COREPRESSOR_ACTIVITY	0.840539
PEPTIDE_RECEPTOR_ACTIVITY	0.96055
DEOXYRIBONUCLEASE_ACTIVITY	0.867007
PHOSPHOINOSITIDE_BINDING	0.870056
HYDROLASE_ACTIVITY_ACTING_ON_CARBON_NITROGEN_NOT_PEPTIDEBONDSIN_CYCLIC_AMIDINES	0.790392
ATPASE_ACTIVITY_COUPLED	0.619604
G_PROTEIN_COUPLED_RECEPTOR_ACTIVITY	0.761967
TRANSCRIPTION_ACTIVATOR_ACTIVITY	0.602833
COFACTOR_BINDING	0.770968
TRANSLATION_FACTOR_ACTIVITY_NUCLEIC_ACID_BINDING	0.590305
NEUROPEPTIDE_HORMONE_ACTIVITY	0.508707
[truncated: 160 more rows]
