# Supplementary material for: Pathway-based outlier method reveals heterogeneous genomic structure of autism in blood transcriptome
Source: BMC Med Genomics. 2013 Sep 24;6:34. doi: 10.1186/1755-8794-6-34 (PMC3849321; doi:10.1186/1755-8794-6-34)
Supplement: Additional file 3 — Differentially expressed genes for each TGen subgroup. [file 1755-8794-6-34-S3.xlsx]

## Sheet: Sheet1
Neuron development (GO:0048666)				Nitric oxide signaling (Biocarta)				Skeletal development (GO:0001501)
Entrez.ID	p-value	q-value	log2(FC)	Entrez.ID	p-value	q-value	log2(FC)	Entrez.ID	p-value	q-value	log2(FC)
10417	2.28731e-19	4.47532e-15	1.26349	11129	1.42621e-09	1.35473e-05	0.685523	1059	2.15536e-15	1.6192e-11	0.850181
2064	6.29854e-16	6.16183e-12	0.731779	83933	2.93129e-09	1.35473e-05	0.550955	57104	2.654e-15	1.6192e-11	1.02375
3002	8.62412e-15	5.17575e-11	0.772711	378938	2.93703e-09	1.35473e-05	0.926756	54507	3.34182e-15	1.6192e-11	1.54413
117157	1.05812e-14	5.17575e-11	1.11296	22870	1.50445e-08	5.20456e-05	0.554592	7094	4.59931e-15	1.67136e-11	1.59599
9289	5.4932e-14	2.14959e-10	1.05555	56949	2.3092e-08	6.39084e-05	0.926127	6688	1.41733e-14	4.02559e-11	1.52162
30009	1.87005e-13	5.51868e-10	0.877321	57104	3.89341e-08	8.36381e-05	0.806132	7040	1.66166e-14	4.02559e-11	1.00124
23209	1.9744e-13	5.51868e-10	0.892733	57719	4.23094e-08	8.36381e-05	0.611845	5315	8.20825e-14	1.70447e-10	1.47958
51348	3.16683e-13	7.74522e-10	0.981223	7094	6.57156e-08	0.00011367	1.25261	29780	5.25566e-13	9.54938e-10	0.846409
3560	4.04823e-13	8.8008e-10	0.666027	84203	7.91725e-08	0.00012173	0.449377	51343	6.39484e-13	9.63851e-10	0.622727
356	6.61612e-13	1.2945e-09	0.856411	11273	1.02142e-07	0.000141342	0.736399	11273	6.63089e-13	9.63851e-10	0.917361
53637	9.27087e-13	1.64902e-09	0.937742	8831	1.37893e-07	0.000173466	0.760261	7791	8.11829e-13	1.07278e-09	1.1252
2774	4.83155e-12	7.8778e-09	2.35276	1107	2.51223e-07	0.000289697	0.490869	55690	1.13284e-12	1.37223e-09	0.824277
84525	6.90439e-12	1.03916e-08	0.865783	2214	2.75307e-07	0.000293048	-0.549972	2185	3.40087e-12	3.80264e-09	0.788001
55020	1.04067e-11	1.4544e-08	0.73433	864	3.45471e-07	0.000341467	0.542238	84687	3.87408e-12	4.02234e-09	1.16532
8644	1.25259e-11	1.63387e-08	1.0227	55690	4.32647e-07	0.000393224	0.652138	22870	4.17987e-12	4.0505e-09	0.636339
84868	1.41388e-11	1.72899e-08	0.633179	9230	4.71856e-07	0.000393224	0.555742	3561	6.36085e-12	5.77874e-09	0.917782
5551	1.62657e-11	1.87207e-08	0.540426	8356	4.83084e-07	0.000393224	-0.564235	83933	7.02159e-12	6.00377e-09	0.623471
3824	2.20486e-11	2.39667e-08	0.912319	5315	5.78126e-07	0.00040678	1.16387	215	7.86782e-12	6.10052e-09	0.694038
83888	3.40835e-11	3.50986e-08	0.911583	54507	5.82464e-07	0.00040678	1.23917	56949	8.01572e-12	6.10052e-09	1.03435
6351	4.72036e-11	4.6179e-08	0.865105	6688	5.87928e-07	0.00040678	1.13174	84444	8.3938e-12	6.10052e-09	0.804453
9437	5.77433e-11	5.38e-08	1.05211	846	6.21888e-07	0.000409788	0.558095	29888	1.15927e-11	7.96513e-09	0.63584
9022	7.08948e-11	6.30509e-08	0.885902	933	8.74286e-07	0.000549917	0.58954	823	1.20553e-11	7.96513e-09	0.536971
9256	8.69006e-11	7.39255e-08	0.759351	7536	9.65721e-07	0.00056461	0.188298	1209	1.62975e-11	1.02998e-08	0.583319
1524	1.75134e-10	1.42424e-07	0.453771	924	9.79252e-07	0.00056461	0.774434	4046	1.98694e-11	1.2034e-08	0.865052
11126	1.81981e-10	1.42424e-07	1.04317	2931	1.11536e-06	0.000617366	0.305219	9230	2.08911e-11	1.21467e-08	0.668048
9331	2.06396e-10	1.5532e-07	0.76732	808	1.17204e-06	0.000623783	0.338597	80774	2.80828e-11	1.57002e-08	1.05232
9495	2.70338e-10	1.95904e-07	0.659781	57479	1.33401e-06	0.000664444	0.809952	916	5.01453e-11	2.69963e-08	1.37026
5729	2.84552e-10	1.9884e-07	0.767786	7040	1.34447e-06	0.000664444	0.693082	7531	6.10143e-11	3.16746e-08	0.692368
51225	3.59483e-10	2.42538e-07	0.497294	823	1.41551e-06	0.000675432	0.416728	924	1.13325e-10	5.68021e-08	0.902741
165186	5.26891e-10	3.43636e-07	0.64048	27252	1.72423e-06	0.000795318	-0.467349	23125	1.22036e-10	5.91295e-08	0.458157
4818	6.67422e-10	4.21248e-07	0.625086	84444	1.81622e-06	0.000810723	0.652817	57479	1.31953e-10	6.1872e-08	0.922036
1646	7.8683e-10	4.81094e-07	0.813228	8601	1.89184e-06	0.000818089	-0.800459	64324	1.52225e-10	6.9147e-08	0.491555
9047	8.62261e-10	5.11239e-07	0.610175	26469	1.95428e-06	0.000819482	0.337934	26469	1.99687e-10	8.79576e-08	0.425984
54438	1.32119e-09	7.60304e-07	0.546067	253980	2.26217e-06	0.000920689	0.497301	84514	2.58461e-10	1.08998e-07	0.523284
4684	1.43065e-09	7.99767e-07	0.735647	5338	2.74414e-06	0.00100058	0.359072	396	2.62452e-10	1.08998e-07	0.529931
8510	1.70853e-09	8.96033e-07	0.847118	440983	2.77607e-06	0.00100058	-0.404211	2907	2.7371e-10	1.09875e-07	0.864315
8511	1.70853e-09	8.96033e-07	0.847118	5878	2.80079e-06	0.00100058	0.644256	80762	2.83922e-10	1.09875e-07	0.877623
146852	1.77717e-09	8.96033e-07	0.572901	1140	2.84318e-06	0.00100058	-0.459298	10498	2.87356e-10	1.09875e-07	0.52097
93010	1.78603e-09	8.96033e-07	0.562536	114823	2.86855e-06	0.00100058	0.890893	752	2.94798e-10	1.09875e-07	0.748361
3803	2.0694e-09	1.01224e-06	1.02147	7791	2.89233e-06	0.00100058	0.795219	51157	3.0498e-10	1.10828e-07	0.762763
59352	2.37691e-09	1.1343e-06	0.874612	3561	3.31034e-06	0.00110068	0.723587	23645	5.10649e-10	1.81041e-07	0.84518
3490	2.47456e-09	1.15278e-06	0.720811	80762	3.34075e-06	0.00110068	0.748203	23770	7.94899e-10	2.6872e-07	1.29948
79156	6.30338e-09	2.86817e-06	0.564596	916	3.55145e-06	0.00114289	1.12463	808	7.94933e-10	2.6872e-07	0.423661
9435	1.41109e-08	6.27482e-06	0.56973	55831	3.71085e-06	0.00115378	-0.282475	23616	9.50802e-10	3.12224e-07	0.499446
3001	1.57299e-08	6.8393e-06	0.658302	84950	3.75207e-06	0.00115378	-0.317303	125950	9.66587e-10	3.12224e-07	0.583563
10578	2.16509e-08	9.03366e-06	0.700314	1059	4.01449e-06	0.00120764	0.599788	399687	1.05911e-09	3.27552e-07	0.471699
2793	2.17001e-08	9.03366e-06	0.479355	2664	4.58374e-06	0.00132741	0.37808	9220	1.05911e-09	3.27552e-07	0.471699
57292	2.28337e-08	9.30753e-06	0.881716	79086	4.60447e-06	0.00132741	-0.181814	534	1.10785e-09	3.28642e-07	0.602615
3458	2.5628e-08	1.02334e-05	0.992774	9149	4.72251e-06	0.00133365	0.568652	7919	1.10785e-09	3.28642e-07	0.602615
3804	3.90751e-08	1.52908e-05	0.797908	51343	5.01189e-06	0.00138707	0.412262	6598	1.21419e-09	3.46172e-07	0.615454
7704	4.23066e-08	1.62307e-05	0.580722	4046	5.20117e-06	0.00141123	0.658261	79144	1.21457e-09	3.46172e-07	0.756321
115653	4.65899e-08	1.74163e-05	1.16223	534	5.45967e-06	0.00142546	0.49233	124402	1.3221e-09	3.69573e-07	0.859177
57823	4.71772e-08	1.74163e-05	0.604235	7919	5.45967e-06	0.00142546	0.49233	5430	1.45048e-09	3.97808e-07	0.68774
10267	7.4731e-08	2.70774e-05	0.516127	5170	6.42549e-06	0.00164656	-0.41291	50488	1.4929e-09	4.01861e-07	0.781493
79071	8.34339e-08	2.9681e-05	0.740184	7531	7.21473e-06	0.0018152	0.551501	3159	1.81857e-09	4.77181e-07	0.739035
7049	8.82665e-08	3.08395e-05	0.650274	54776	7.59146e-06	0.00186055	0.308882	90780	1.83837e-09	4.77181e-07	0.65184
55501	9.38625e-08	3.1723e-05	0.494563	1731	7.84595e-06	0.00186055	0.653716	3727	2.03817e-09	5.1976e-07	0.392731
51316	9.4038e-08	3.1723e-05	0.210503	79144	8.10809e-06	0.00186055	0.637399	5585	2.28041e-09	5.71508e-07	0.465905
100130872	1.63028e-07	5.4064e-05	0.295213	160	8.15782e-06	0.00186055	0.413405	6813	2.37725e-09	5.85681e-07	0.583849
5159	1.84909e-07	5.94626e-05	0.823913	51157	8.18713e-06	0.00186055	0.611717	2664	2.62827e-09	6.32955e-07	0.462508
9638	1.85385e-07	5.94626e-05	0.792159	29888	8.20174e-06	0.00186055	0.459752	8175	2.65622e-09	6.32955e-07	0.785726
6846	1.94071e-07	6.12448e-05	0.708667	79719	9.37864e-06	0.00209321	-0.287924	80152	3.13714e-09	7.26998e-07	0.776532
864	2.00992e-07	6.24218e-05	0.52716	10235	1.00287e-05	0.00220277	0.33866	79171	3.1888e-09	7.26998e-07	0.554621
285812	2.06136e-07	6.30194e-05	0.482641	5966	1.08055e-05	0.00229915	-0.338167	51069	3.23912e-09	7.26998e-07	0.626663
8320	2.10477e-07	6.33563e-05	0.515641	253143	1.09514e-05	0.00229915	0.149487	23396	3.26314e-09	7.26998e-07	0.541369
140739	2.4928e-07	7.38996e-05	0.299743	124402	1.1105e-05	0.00229915	0.687585	55643	3.30095e-09	7.26998e-07	0.708789
11098	2.69005e-07	7.8557e-05	0.911232	79930	1.12569e-05	0.00229915	0.501052	253980	4.18918e-09	9.0885e-07	0.563602
81926	3.11219e-07	8.9548e-05	0.397017	493812	1.12983e-05	0.00229915	-0.584062	100510546	4.6457e-09	9.78679e-07	0.647741
6375	3.25295e-07	9.22417e-05	0.701026	283899	1.16168e-05	0.00232971	0.462995	6811	4.6457e-09	9.78679e-07	0.647741
80310	3.35107e-07	9.36667e-05	0.682495	23038	1.2052e-05	0.00238247	0.329831	26000	5.97078e-09	1.23986e-06	0.429964
1240	3.62339e-07	9.98518e-05	0.605494	752	1.29298e-05	0.00250706	0.538696	7916	6.88089e-09	1.40872e-06	0.497864
483	3.85809e-07	0.000104843	0.330896	80344	1.34371e-05	0.00250706	-0.266715	56097	7.44684e-09	1.48932e-06	0.781127
2672	4.20934e-07	0.000112821	0.494299	396	1.36876e-05	0.00250706	0.396894	114823	7.4795e-09	1.48932e-06	1.00859
1521	6.09475e-07	0.000161147	0.655916	8175	1.37106e-05	0.00250706	0.666922	10155	7.9041e-09	1.5526e-06	0.470797
7494	6.23331e-07	0.000162614	0.303136	84687	1.37205e-05	0.00250706	0.874948	126119	8.135e-09	1.57665e-06	0.670558
56924	6.89836e-07	0.000177595	0.370556	51686	1.37693e-05	0.00250706	-0.571581	79869	8.55582e-09	1.63639e-06	0.590247
7525	8.0265e-07	0.000203955	0.552761	10653	1.50566e-05	0.00270585	-0.238221	4924	9.67957e-09	1.82727e-06	0.650923
114879	8.46591e-07	0.000212363	0.480083	126119	1.60158e-05	0.00284132	0.546585	339344	1.02284e-08	1.90613e-06	0.584602
93594	8.76392e-07	0.000214475	0.370384	115286	1.65382e-05	0.00286372	-0.337024	23038	1.16466e-08	2.14294e-06	0.408729
4145	8.76935e-07	0.000214475	0.522657	5989	1.6556e-05	0.00286372	0.327727	79086	1.20096e-08	2.1821e-06	-0.237129
3811	9.02591e-07	0.000218025	0.970061	2907	1.74578e-05	0.00298243	0.658153	4849	1.26298e-08	2.26646e-06	0.732515
3812	9.7902e-07	0.000230788	0.971747	57666	1.84844e-05	0.00308143	0.387933	7351	1.34977e-08	2.39268e-06	0.357035
727787	9.7902e-07	0.000230788	0.971747	79735	1.86383e-05	0.00308143	0.408977	5098	1.49533e-08	2.61876e-06	0.476872
3683	1.02494e-06	0.000238736	0.253943	55252	1.87054e-05	0.00308143	-0.213814	1107	1.61912e-08	2.78583e-06	0.533918
55502	1.10503e-06	0.000254363	0.614577	26012	2.02587e-05	0.00329805	0.397958	1639	1.62905e-08	2.78583e-06	0.515824
3595	1.133e-06	0.000257769	0.526892	29883	2.13106e-05	0.00342896	-0.23351	84203	1.79989e-08	2.87603e-06	0.468913
83892	1.35934e-06	0.000305709	0.304013	100506866	2.39709e-05	0.00380603	-0.572648	23295	1.81722e-08	2.87603e-06	0.60209
56142	1.44892e-06	0.000322152	0.548917	55679	2.42041e-05	0.00380603	0.305287	23144	1.83757e-08	2.87603e-06	0.413688
54541	1.47641e-06	0.000324576	0.593621	79751	2.4967e-05	0.00388188	0.282116	2539	1.99108e-08	2.87603e-06	0.648768
389	1.49661e-06	0.00032536	0.472218	5929	2.61816e-05	0.00397453	-0.477672	116113	2.01412e-08	2.87603e-06	0.589642
55177	1.74448e-06	0.000375081	0.28187	20	2.66678e-05	0.00397453	0.61838	1731	2.02314e-08	2.87603e-06	0.75894
81563	1.78554e-06	0.000379735	0.704089	80774	2.68474e-05	0.00397453	0.842053	26025	2.0973e-08	2.87603e-06	0.484731
79899	1.91206e-06	0.000402271	0.456639	58506	2.70434e-05	0.00397453	0.546218	56098	2.0973e-08	2.87603e-06	0.484731
22875	2.07633e-06	0.000432184	0.543384	1983	2.72465e-05	0.00397453	-0.216842	56099	2.0973e-08	2.87603e-06	0.484731
5920	2.13588e-06	0.000439899	0.361116	127003	2.72862e-05	0.00397453	-0.547175	56102	2.0973e-08	2.87603e-06	0.484731
27087	2.76248e-06	0.000561427	0.76524	116113	2.77666e-05	0.00400238	0.475188	56103	2.0973e-08	2.87603e-06	0.484731
8459	2.78334e-06	0.000561427	0.242881	100316904	2.91539e-05	0.00415902	0.657989	56104	2.0973e-08	2.87603e-06	0.484731
3805	3.04316e-06	0.000607573	0.660885	140461	2.97179e-05	0.00419071	-0.242086	56105	2.0973e-08	2.87603e-06	0.484731
81873	3.73927e-06	0.000739011	0.288897	64926	2.99818e-05	0.00419071	0.315574	56106	2.0973e-08	2.87603e-06	0.484731
961	4.86808e-06	0.000952483	0.164881	219	3.0742e-05	0.004254	-0.536505	56108	2.0973e-08	2.87603e-06	0.484731
919	5.33227e-06	0.00103298	0.379129	283377	3.13161e-05	0.00429054	-0.29633	56109	2.0973e-08	2.87603e-06	0.484731
154	6.37091e-06	0.00122208	0.362621	757	3.17481e-05	0.00430708	-0.384268	56110	2.0973e-08	2.87603e-06	0.484731
100287534	7.25982e-06	0.00137908	0.615285	51069	3.23516e-05	0.00434635	0.505645	56111	2.0973e-08	2.87603e-06	0.484731
29799	7.4519e-06	0.00139842	0.3621	5052	3.57212e-05	0.00474342	-0.260133	56113	2.0973e-08	2.87603e-06	0.484731
154075	7.50459e-06	0.00139842	0.422439	4240	3.61813e-05	0.00474342	0.310436	56114	2.0973e-08	2.87603e-06	0.484731
4092	7.99817e-06	0.00147633	0.430929	3159	3.65233e-05	0.00474342	0.608267	8641	2.0973e-08	2.87603e-06	0.484731
10123	8.30128e-06	0.00151796	0.280556	80736	3.66784e-05	0.00474342	0.417527	85002	2.12507e-08	2.88687e-06	0.682623
1645	8.94911e-06	0.00162127	0.384769	374739	3.75654e-05	0.00481315	-0.440763	56100	2.1694e-08	2.9198e-06	0.482053
3801	9.08546e-06	0.00163087	0.476981	2185	3.82006e-05	0.00482353	0.538408	6830	2.33178e-08	3.10956e-06	0.565081
2040	9.34689e-06	0.00166255	0.38215	10548	3.83435e-05	0.00482353	-0.254316	6522	2.39181e-08	3.16062e-06	0.49674
84131	9.62382e-06	0.00169638	0.461089	27245	4.23756e-05	0.00528274	0.338258	8831	3.23475e-08	4.236e-06	0.76886
666	1.1758e-05	0.00204042	0.457803	256364	4.28935e-05	0.00529955	0.369196	55697	3.44208e-08	4.45994e-06	0.495774
7088	1.17842e-05	0.00204042	0.38879	100130633	4.37788e-05	0.00536106	-0.202879	11230	3.46713e-08	4.45994e-06	0.615919
26053	1.26529e-05	0.00217162	0.386587	51466	4.49653e-05	0.00539555	0.273561	23523	3.58401e-08	4.56985e-06	0.673633
100	1.44317e-05	0.00245539	0.330135	50810	4.55931e-05	0.00539555	-0.640817	864	3.79077e-08	4.79145e-06	0.570427
256356	1.50642e-05	0.00251919	0.509187	8906	4.5665e-05	0.00539555	0.336307	115727	3.83707e-08	4.80817e-06	0.782214
8530	1.50642e-05	0.00251919	0.506902	100505937	4.57404e-05	0.00539555	-0.35469	2931	4.13104e-08	5.13229e-06	0.335799
10062	1.56957e-05	0.00260254	0.365705	3727	4.601e-05	0.00539555	0.299959	5989	4.37353e-08	5.36498e-06	0.395233
3808	1.60432e-05	0.00263677	0.825879	642869	4.67775e-05	0.00540628	-0.431512	80736	4.39215e-08	5.36498e-06	0.546856
57198	1.61717e-05	0.00263677	-0.304027	4435	4.69123e-05	0.00540628	-0.468516	64599	4.43195e-08	5.36848e-06	0.555224
4603	1.64383e-05	0.00265561	0.580235	80152	4.78012e-05	0.00540628	0.609726	4784	4.57527e-08	5.47309e-06	0.599878
151742	1.65586e-05	0.00265561	0.438732	387522	4.80549e-05	0.00540628	0.250356	9986	4.59361e-08	5.47309e-06	0.401394
375449	1.70467e-05	0.00271165	-0.315412	7335	4.80549e-05	0.00540628	0.250356	58526	4.71493e-08	5.57196e-06	0.520053
8277	1.90362e-05	0.00300371	0.476308	9204	4.9036e-05	0.00547216	-0.201344	84629	4.97526e-08	5.83219e-06	0.486985
3821	2.03634e-05	0.00316212	0.571072	8859	5.14926e-05	0.00564979	-0.222376	222255	5.45901e-08	6.33686e-06	0.574123
3822	2.03634e-05	0.00316212	0.571072	3338	5.16238e-05	0.00564979	0.245715	20	5.49296e-08	6.33686e-06	0.787879
56672	2.08553e-05	0.00318791	-0.218803	10151	5.22812e-05	0.00564979	0.373285	4296	5.69894e-08	6.52271e-06	0.485503
81788	2.08553e-05	0.00318791	-0.218803	220988	5.22812e-05	0.00564979	0.373285	79751	6.02767e-08	6.84507e-06	0.330849
55655	2.22957e-05	0.00338167	0.741926	1760	5.2885e-05	0.00564979	0.39132	8242	6.25698e-08	7.05039e-06	0.434044
100287482	2.27644e-05	0.00342619	0.377576	904	5.30774e-05	0.00564979	-0.477011	10956	6.79617e-08	7.59904e-06	0.349442
54103	2.4362e-05	0.0036292	0.303482	4947	5.37784e-05	0.00568071	-0.281731	10554	6.92316e-08	7.65296e-06	0.369184
51561	2.44842e-05	0.0036292	-0.260254	10201	5.65063e-05	0.00592364	-0.26016	9260	6.94969e-08	7.65296e-06	0.807302
128346	2.48377e-05	0.00365393	0.252659	23125	5.69761e-05	0.00592798	0.316352	8729	7.34133e-08	8.02345e-06	0.483104
256764	2.82789e-05	0.00412912	0.616811	2923	5.82772e-05	0.0060181	-0.331271	968	7.40304e-08	8.03051e-06	1.15273
146857	2.91323e-05	0.00421095	0.482374	10466	6.10596e-05	0.00621182	-0.311067	3965	8.09246e-08	8.71334e-06	0.723705
439921	2.92698e-05	0.00421095	0.853061	10155	6.1519e-05	0.00621182	0.357368	440983	8.34449e-08	8.89467e-06	-0.53079
79140	3.09297e-05	0.00440712	0.343188	51341	6.21119e-05	0.00621182	0.436317	1431	8.38325e-08	8.89467e-06	0.435058
5521	3.10839e-05	0.00440712	0.450078	57140	6.26711e-05	0.00621182	0.239668	7454	9.31732e-08	9.81409e-06	0.311476
57493	3.1854e-05	0.00448382	0.474941	11322	6.27706e-05	0.00621182	0.238944	23558	1.00723e-07	1.0525e-05	0.498532
100132285	3.23682e-05	0.00452365	1.28932	79869	6.31721e-05	0.00621182	0.42968	920	1.01371e-07	1.0525e-05	0.560495
2643	3.4169e-05	0.00474147	0.405943	619434	6.32954e-05	0.00621182	-0.399671	100506204	1.0843e-07	1.11781e-05	0.468742
6775	3.45933e-05	0.00476653	0.327786	100288778	6.37823e-05	0.00621552	0.320212	9149	1.11111e-07	1.13739e-05	0.620234
79888	3.60735e-05	0.00493573	0.227128	9146	6.50511e-05	0.00624983	0.383229	256364	1.18253e-07	1.20202e-05	0.474626
4864	3.6432e-05	0.00495017	0.28216	10612	6.54734e-05	0.00624983	0.403594	1760	1.23033e-07	1.24193e-05	0.478045
284106	3.84386e-05	0.00517424	0.273267	10978	6.54893e-05	0.00624983	-0.134314	283899	1.27877e-07	1.27446e-05	0.52996
4753	3.861e-05	0.00517424	-0.400282	6883	7.30706e-05	0.00686953	-0.284862	57455	1.28009e-07	1.27446e-05	0.436494
2999	4.17805e-05	0.00556103	0.727833	100508426	7.37978e-05	0.00686953	-0.723749	6709	1.3267e-07	1.31188e-05	0.520814
8671	4.65939e-05	0.00615981	0.261187	7693	7.39765e-05	0.00686953	-0.247362	84759	1.38197e-07	1.3573e-05	0.513851
28516	4.69298e-05	0.00616257	0.532956	100287171	7.49614e-05	0.00686953	0.312191	25930	1.41115e-07	1.37665e-05	0.586367
149628	4.9237e-05	0.00642243	0.608045	375260	7.49614e-05	0.00686953	0.312191	55201	1.42817e-07	1.38397e-05	0.500665
304	5.05809e-05	0.00651826	0.257251	653635	7.49614e-05	0.00686953	0.312191	5786	1.57871e-07	1.5126e-05	0.523455
6512	5.0638e-05	0.00651826	1.06927	93611	7.66158e-05	0.00697495	0.345121	9138	1.58172e-07	1.5126e-05	0.416113
149708	5.12184e-05	0.00654989	0.361753	115703	7.95592e-05	0.00717242	0.485496	6601	1.6929e-07	1.6e-05	0.41614
51744	5.21478e-05	0.00662544	0.318886	384	7.98216e-05	0.00717242	-0.627957	25946	1.69513e-07	1.6e-05	0.55423
5141	5.62884e-05	0.00710537	0.430493	4188	8.10428e-05	0.00723517	0.282104	11129	1.84206e-07	1.72746e-05	0.617251
1390	5.73037e-05	0.00718716	0.315391	50488	8.1896e-05	0.00726447	0.601066	51686	1.9096e-07	1.77933e-05	-0.772689
55215	6.01201e-05	0.00749238	0.407238	27334	8.46416e-05	0.0074602	-0.503453	1473	1.9657e-07	1.81994e-05	0.549185
284018	6.11839e-05	0.00757669	0.322486	23396	8.53739e-05	0.00747711	0.389688	127544	1.99999e-07	1.83997e-05	0.777045
55615	6.51282e-05	0.0080144	0.346282	79840	8.77183e-05	0.00763412	-0.268153	9146	2.11314e-07	1.93183e-05	0.472576
2619	6.57984e-05	0.00804628	0.526143	84298	9.00481e-05	0.00776421	-0.210024	4900	2.18028e-07	1.98076e-05	0.735072
84830	6.69416e-05	0.00813522	-0.466109	56893	9.05686e-05	0.00776421	0.419831	3661	2.23731e-07	2.01994e-05	0.442695
3809	6.92031e-05	0.00835815	0.750896	22864	9.08964e-05	0.00776421	0.149092	51188	2.31294e-07	2.07534e-05	-0.256133
5097	7.09332e-05	0.00851454	0.304376	285014	9.30764e-05	0.0078707	0.263238	63935	2.36524e-07	2.10924e-05	0.411353
8787	7.24765e-05	0.00859187	0.438427	8312	9.32806e-05	0.0078707	0.252007	5970	2.4007e-07	2.115e-05	0.22512
3214	7.28846e-05	0.00859187	0.368923	100131642	9.45202e-05	0.00792696	-0.454792	5575	2.40081e-07	2.115e-05	0.586403
284207	7.28948e-05	0.00859187	0.422943	57459	9.56557e-05	0.00794025	0.469918	64755	2.82394e-07	2.47278e-05	0.514933
9415	7.50971e-05	0.00878173	0.823266	85406	9.63473e-05	0.00794025	-0.186745	5878	3.034e-07	2.64081e-05	0.659114
100505501	7.5512e-05	0.00878173	0.510894	60343	9.64248e-05	0.00794025	0.291279	58485	3.0707e-07	2.65685e-05	0.532144
90102	7.58521e-05	0.00878173	0.537176	54471	9.80237e-05	0.00794025	-0.282079	57605	3.19004e-07	2.74377e-05	0.466619
283989	8.87078e-05	0.0102097	0.297312	10163	9.80242e-05	0.00794025	0.234393	6844	3.30263e-07	2.8239e-05	0.527873
5032	9.70474e-05	0.0109975	0.290659	100505497	9.84071e-05	0.00794025	-1.35172	57719	3.4621e-07	2.94294e-05	0.60444
692312	9.70474e-05	0.0109975	0.290659	6598	9.92421e-05	0.00794025	0.442558	8425	3.64683e-07	3.08195e-05	0.54604
57646	9.72391e-05	0.0109975	0.418149	55280	9.92691e-05	0.00794025	-0.293471	51043	3.67467e-07	3.08752e-05	0.424875
121268	0.000102187	0.0114907	0.302394	9138	0.000100299	0.00797655	0.33574	2972	3.7478e-07	3.13087e-05	0.448238
6425	0.000107185	0.0119839	-0.464011	64599	0.000103067	0.00814983	0.449941	54867	4.00458e-07	3.32627e-05	0.370329
60489	0.000123607	0.0137239	0.303707	215	0.000104819	0.00821843	0.439924	57592	4.28535e-07	3.53925e-05	0.516502
4907	0.000124152	0.0137239	-0.443617	100510546	0.000105857	0.00821843	0.470237	26012	4.49385e-07	3.69048e-05	0.445756
596	0.000128352	0.0141086	-0.234856	6811	0.000105857	0.00821843	0.470237	7317	5.24099e-07	4.27987e-05	0.493999
10544	0.000130301	0.0142428	0.687856	7469	0.000106311	0.00821843	0.207826	156	5.27751e-07	4.28562e-05	0.454018
414062	0.000137214	0.0147512	0.777195	64755	0.000108131	0.00831274	0.428038	2194	5.3216e-07	4.29742e-05	0.340576
6348	0.000137214	0.0147512	0.777195	64324	0.00011184	0.00847378	0.339629	7536	5.59754e-07	4.49528e-05	0.199466
6349	0.000137214	0.0147512	0.777195	968	0.00011187	0.00847378	0.973145	57140	6.13591e-07	4.90056e-05	0.29176
83988	0.000142467	0.0152322	0.357755	29780	0.000112063	0.00847378	0.536804	84106	6.2121e-07	4.9343e-05	0.506323
146330	0.000151424	0.0161019	-0.321627	125950	0.000112728	0.00847772	0.427758	10188	6.84255e-07	5.38966e-05	0.436194
7109	0.00015332	0.0162153	0.183227	57605	0.000114479	0.0085054	0.370493	90678	6.86115e-07	5.38966e-05	0.422056
1031	0.000160773	0.0169122	0.312951	23770	0.000114716	0.0085054	1.02005	79930	6.89662e-07	5.38966e-05	0.563413
712	0.000170159	0.0178038	1.08	8932	0.00011494	0.0085054	0.215233	4035	6.99735e-07	5.43914e-05	0.606998
84441	0.000173708	0.0180784	-0.271001	5430	0.000119932	0.00882762	0.474139	10367	7.12583e-07	5.50954e-05	0.441812
5212	0.000184859	0.0191372	0.556912	9026	0.000120844	0.00883089	0.31555	166	7.71652e-07	5.93468e-05	0.597077
26526	0.000188743	0.0194365	-0.277774	64777	0.000121466	0.00883089	-0.723578	79735	7.91094e-07	6.05219e-05	0.469479
4118	0.000192337	0.0197028	-0.305971	79626	0.000122865	0.00883089	-0.197908	2316	7.98179e-07	6.07442e-05	0.498202
8857	0.000194252	0.0197564	-0.550041	8480	0.00012303	0.00883089	-0.222031	10197	8.08312e-07	6.1195e-05	0.486157
4867	0.000194879	0.0197564	0.261001	972	0.000123167	0.00883089	0.239248	115703	8.15821e-07	6.14435e-05	0.575165
112840	0.000196967	0.0198651	-0.155507	222255	0.000126819	0.00901886	0.464395	23152	8.28142e-07	6.20499e-05	0.311036
9394	0.000200498	0.0201175	0.178818	25976	0.000127093	0.00901886	-0.205387	160	8.61014e-07	6.40477e-05	0.464185
8407	0.000201567	0.0201216	-0.190069	63910	0.000128347	0.00906139	0.281819	4791	8.63617e-07	6.40477e-05	0.535523
59084	0.000206897	0.0203652	0.624149	54974	0.000130955	0.00919863	-0.264091	972	8.85784e-07	6.53581e-05	0.293924
63947	0.00020713	0.0203652	-0.257769	84958	0.000134253	0.00938266	0.33158	4943	8.95665e-07	6.54986e-05	0.283357
728656	0.00020713	0.0203652	-0.257769	84514	0.000136741	0.00950848	0.359241	57190	8.967e-07	6.54986e-05	0.467189
5578	0.000215392	0.020972	-0.279189	11230	0.000139261	0.00963533	0.463925	22904	9.46894e-07	6.88192e-05	0.647643
27347	0.000215445	0.020972	0.30605	6204	0.0001415	0.00966322	-0.169821	8312	1.0234e-06	7.40096e-05	0.316096
1028	0.000238737	0.0231243	0.710503	8535	0.00014172	0.00966322	0.27488	8356	1.03797e-06	7.46915e-05	-0.618029
9254	0.000242106	0.023335	0.430028	387893	0.000141759	0.00966322	0.226047	57666	1.04735e-06	7.49953e-05	0.426441
10682	0.000258649	0.0248073	0.256907	60672	0.000144882	0.00982766	0.19539	57459	1.08217e-06	7.71086e-05	0.558995
10449	0.000265258	0.0253171	0.242782	257000	0.000146132	0.00986409	2.96447	9968	1.10941e-06	7.86639e-05	0.305261
51232	0.000278366	0.0263282	0.398255	59341	0.000152184	0.0102227	0.490523	2356	1.17269e-06	8.27473e-05	0.362342
284749	0.000278543	0.0263282	-0.402725	79085	0.000153098	0.0102233	0.586422	9810	1.18189e-06	8.29937e-05	0.383451
952	0.000287499	0.0270441	0.644696	8527	0.000154854	0.0102233	0.243035	29882	1.19729e-06	8.36706e-05	0.38139
100289373	0.000307718	0.0288076	0.227439	100294402	0.000155147	0.0102233	0.264078	23154	1.22874e-06	8.5458e-05	0.367631
340547	0.000319952	0.0298102	-0.437075	59307	0.000155147	0.0102233	0.264078	51291	1.28202e-06	8.87388e-05	0.384334
3823	0.000328698	0.03048	0.534622	200316	0.000158007	0.0103624	-0.394218	286128	1.32343e-06	9.11707e-05	0.386408
23180	0.000332587	0.0304962	0.161045	145497	0.000162961	0.0106369	-0.398555	27252	1.38494e-06	9.49582e-05	-0.482815
8477	0.000334259	0.0304962	0.256786	9527	0.000165803	0.0107716	-0.216651	5339	1.45394e-06	9.9221e-05	0.46125
165631	0.000334672	0.0304962	0.350283	6844	0.000167421	0.0108175	0.438255	57649	1.50195e-06	0.000102019	0.518872
55750	0.000335109	0.0304962	0.26127	9612	0.000168074	0.0108175	0.21208	56112	1.52322e-06	0.000102982	0.439068
9231	0.000345213	0.0311721	0.516239	2889	0.000168942	0.0108231	0.296003	4967	1.64718e-06	0.000110848	0.433141
5775	0.000345722	0.0311721	0.381523	1209	0.000171547	0.0109002	0.38294	6305	1.68946e-06	0.000113169	0.436206
22914	0.000352758	0.0315658	0.292861	23616	0.000171861	0.0109002	0.34987	56101	1.71232e-06	0.000114174	0.308481
134429	0.000353314	0.0315658	0.347123	9375	0.000172509	0.0109002	-0.25543	10847	1.76467e-06	0.000116663	0.289483
79663	0.000367252	0.0326619	-0.244681	2356	0.000174023	0.0109459	0.295609	220323	1.7657e-06	0.000116663	0.470196
83636	0.000372167	0.0329492	0.202689	9112	0.000176273	0.0110064	0.356077	1983	1.90271e-06	0.000124634	-0.2773
126123	0.000384921	0.0339113	-0.368932	10838	0.000176576	0.0110064	-0.325404	29883	1.90349e-06	0.000124634	-0.261309
22930	0.0003865	0.0339113	-0.241954	10715	0.000178702	0.0110889	0.424834	23385	1.95356e-06	0.000127338	0.462209
79581	0.000389204	0.033996	0.213173	100287331	0.000182465	0.0112719	-0.632146	23476	2.03207e-06	0.000131865	0.38104
1601	0.000424125	0.0367154	0.401406	10654	0.000184148	0.0112962	-0.258722	10229	2.18619e-06	0.000141235	-0.264282
214	0.000424179	0.0367154	-0.257122	51398	0.000185062	0.0112962	-0.183226	146206	2.48361e-06	0.000158952	0.467475
20	0.000425966	0.0367154	0.640153	3145	0.000185533	0.0112962	-0.229717	146691	2.49101e-06	0.000158952	0.385311
1609	0.000429151	0.0368277	0.324731	961	0.000186123	0.0112962	0.139671	238	2.49943e-06	0.000158952	0.453163
100129129	0.00043927	0.0375314	-0.503674	64388	0.000187575	0.0113346	-0.294484	10908	2.50416e-06	0.000158952	0.407603
3699	0.000445722	0.0379171	-0.290923	5970	0.00018879	0.0113584	0.161899	100130633	2.52326e-06	0.000159468	-0.250023
92922	0.000472669	0.0400229	0.340447	100134259	0.00019425	0.0115713	-0.301624	340061	2.57579e-06	0.000162082	0.347395
92106	0.000474567	0.0400229	-0.300058	4784	0.000194666	0.0115713	0.449883	5864	2.60427e-06	0.000163168	0.45005
3594	0.000482439	0.0405122	0.22439	399900	0.000194838	0.0115713	0.31799	54487	2.64005e-06	0.0001647	0.559107
51652	0.000488999	0.0407735	-0.180287	930	0.000197412	0.0116741	0.354321	846	2.8061e-06	0.000174311	0.549114
5778	0.000489719	0.0407735	0.222718	6497	0.000201542	0.0118525	0.559506	9204	2.89275e-06	0.000178929	-0.248344
113802	0.000493159	0.040886	0.221892	9214	0.000202141	0.0118525	0.297439	642869	2.9153e-06	0.000179286	-0.536833
125875	0.000524403	0.0431167	0.427615	80824	0.000204786	0.0119569	-0.364174	60343	2.92318e-06	0.000179286	0.331724
9760	0.000524473	0.0431167	0.347092	3995	0.000207159	0.0120446	0.334017	527	3.00101e-06	0.000183286	0.299713
9482	0.000549584	0.0449234	0.212653	4943	0.000212689	0.0123144	0.224097	23399	3.13558e-06	0.000190703	0.260095
170463	0.000551042	0.0449234	0.225411	7247	0.000219765	0.0126711	-0.171531	84958	3.15927e-06	0.000191343	0.39292
9580	0.000559042	0.0453865	0.345523	64114	0.000223457	0.0127475	-0.208746	140690	3.35065e-06	0.000202093	-0.407618
3806	0.000565093	0.0456882	0.730424	8082	0.000223582	0.0127475	-0.37643	9344	3.36738e-06	0.000202262	0.422617
7029	0.000571146	0.0459875	0.2886	196968	0.000223854	0.0127475	-0.381283	285613	3.49087e-06	0.000208817	0.358472
8934	0.000589238	0.0471061	0.240245	90780	0.000225624	0.0127956	0.499206	64319	3.52792e-06	0.000210168	0.378329
23208	0.000591654	0.0471061	0.241897	10498	0.000226645	0.0128011	0.365545	124245	3.61394e-06	0.000214414	0.274539
1844	0.000592261	0.0471061	0.455654	5860	0.000228885	0.0128636	-0.285851	162979	3.93647e-06	0.0002326	0.361262
50650	0.000617053	0.0488678	0.24437	3672	0.000229612	0.0128636	-0.391204	8859	4.11395e-06	0.000242103	-0.297816
642273	0.000619405	0.0488678	0.489934	5436	0.000232699	0.012984	-0.167833	10398	4.27972e-06	0.0002498	1.04902
9046	0.000625904	0.0491822	0.239473	81544	0.0002353	0.0130764	0.260181	51501	4.2864e-06	0.0002498	-0.228998
				100506727	0.000237198	0.0131292	0.165071	25976	4.29629e-06	0.0002498	-0.257154
				90850	0.000238333	0.0131394	0.233372	79180	4.32361e-06	0.000250386	0.352071
				338692	0.000242041	0.0132909	0.313669	92714	4.6183e-06	0.000266391	0.345251
				9103	0.000244614	0.0133283	-0.360193	11066	4.78118e-06	0.000274696	-0.266687
				374666	0.000244854	0.0133283	0.305653	81876	5.05411e-06	0.000289234	0.24606
				6439	0.000245612	0.0133283	0.305777	5045	5.25499e-06	0.00029955	0.348732
				6830	0.000247105	0.0133316	0.420172	57701	5.29592e-06	0.000300704	0.374291
				284385	0.000247599	0.0133316	-0.248321	10893	5.37588e-06	0.000303207	0.219107
				140690	0.000249956	0.0134063	-0.284515	384	5.38171e-06	0.000303207	-0.820462
				64764	0.000251259	0.0134242	-0.437625	6418	5.48877e-06	0.000307403	-0.207001
				10001	0.000253252	0.0134534	-0.321821	26999	5.49849e-06	0.000307403	0.26627
				55660	0.000254023	0.0134534	-0.1998	400916	5.64476e-06	0.000314372	0.412665
				23645	0.000254722	0.0134534	0.585285	2280	5.68839e-06	0.000315592	0.488975
				92714	0.00025807	0.0135382	0.303418	6892	5.75484e-06	0.000317272	0.262251
				3661	0.000258284	0.0135382	0.343352	387104	5.76232e-06	0.000317272	0.356497
				10432	0.000263735	0.0136744	-0.14065	9588	5.91375e-06	0.000324381	-0.228357
				5936	0.000263735	0.0136744	-0.14065	138050	5.9517e-06	0.000325235	0.372194
				146206	0.000263849	0.0136744	0.378833	54776	6.08236e-06	0.00033113	0.31436
				2268	0.000265946	0.0137317	0.215304	255043	6.14392e-06	0.000332419	0.445136
				2657	0.000268721	0.0138234	0.456042	90379	6.15176e-06	0.000332419	0.429499
				399512	0.000277142	0.0142038	0.232078	83444	6.69164e-06	0.000358965	0.393124
				8425	0.00028594	0.0145722	0.405102	10865	6.69242e-06	0.000358965	0.434413
				656	0.000286436	0.0145722	-0.340899	6494	6.86336e-06	0.00036678	0.360813
				123624	0.000287505	0.014573	-0.645381	84335	6.89323e-06	0.000367027	0.693598
				51548	0.00029314	0.0148044	0.194199	1603	7.1795e-06	0.000380874	-0.256147
				286299	0.000294251	0.0148065	0.310061	57146	7.22724e-06	0.000382013	-0.388294
				100507049	0.000295552	0.0148181	-0.445131	89887	7.29465e-06	0.000384179	0.347413
				3185	0.000298094	0.0148915	-0.300163	112939	7.32213e-06	0.000384234	0.541353
				6202	0.000303485	0.0150491	0.137292	64598	7.54883e-06	0.000394705	0.276952
				64121	0.000303955	0.0150491	-0.167957	6786	7.79695e-06	0.000406217	0.315693
				64753	0.000304511	0.0150491	0.411689	9726	7.95642e-06	0.000413045	0.557163
				65072	0.000308466	0.0151587	-0.609598	100129648	8.23198e-06	0.000424693	0.279583
				84313	0.000309208	0.0151587	-0.221335	8079	8.23921e-06	0.000424693	0.396515
				79171	0.000310014	0.0151587	0.381487	57699	8.47072e-06	0.000434206	0.495005
				9675	0.000311634	0.0151842	0.248203	84232	8.50253e-06	0.000434206	0.247849
				23141	0.000313408	0.0152171	0.208618	100316904	8.51339e-06	0.000434206	0.706379
				85025	0.000315113	0.0152463	-0.184777	4236	8.83021e-06	0.00044879	-0.204269
				55143	0.000321187	0.0154742	-0.338686	3338	8.89923e-06	0.000450722	0.264476
				554313	0.000323503	0.0154742	-0.348902	9612	9.21675e-06	0.000465183	0.245499
				8370	0.000323503	0.0154742	-0.348902	27346	9.25565e-06	0.000465529	-0.359346
				400931	0.000324295	0.0154742	0.31534	89953	9.41305e-06	0.000471645	0.320551
				286336	0.000332485	0.0157658	0.221409	23478	9.44214e-06	0.000471645	-0.138024
				9588	0.000332686	0.0157658	-0.169219	80155	9.79721e-06	0.000487705	-0.487451
				7423	0.000336823	0.0158659	0.301957	9854	9.83789e-06	0.000488059	0.331787
				283254	0.000337091	0.0158659	-0.202934	84330	1.01746e-05	0.000503047	0.799308
				55853	0.000341052	0.015998	-0.4708	4150	1.03444e-05	0.000507389	0.653323
				135927	0.000349109	0.0163205	0.328959	90378	1.03959e-05	0.000507389	0.591662
				9703	0.000350621	0.0163361	-0.270043	9112	1.04183e-05	0.000507389	0.400415
				51132	0.00035243	0.0163652	0.275339	27434	1.04351e-05	0.000507389	0.459855
				54936	0.00035664	0.0165054	-0.222193	51548	1.0437e-05	0.000507389	0.23427
				3187	0.00035798	0.0165121	0.348889	10262	1.05003e-05	0.000508769	0.439619
				8394	0.000362159	0.0166494	-0.363083	440104	1.05734e-05	0.000510606	0.402846
				5877	0.000364069	0.0166818	-0.160864	4650	1.0951e-05	0.000527089	0.312929
				1749	0.000371696	0.0168712	-0.375327	5298	1.10304e-05	0.000529158	0.255546
				28595	0.000374655	0.0168712	-0.408745	728194	1.11981e-05	0.000535436	-0.656042
				387104	0.000374895	0.0168712	0.301288	933	1.126e-05	0.000536634	0.534467
				53838	0.000375251	0.0168712	0.228779	863	1.16727e-05	0.000554482	0.3272
				10015	0.000375362	0.0168712	0.169334	5032	1.21794e-05	0.000574795	0.336237
				23295	0.000375517	0.0168712	0.388987	692312	1.21794e-05	0.000574795	0.336237
				26531	0.00038102	0.0169973	-0.35817	51009	1.25727e-05	0.000591438	-0.184471
				5452	0.00038195	0.0169973	0.277989	6883	1.28636e-05	0.000602723	-0.335792
				57732	0.00038201	0.0169973	0.241981	29924	1.28955e-05	0.000602723	0.352707
				339122	0.000386948	0.0171618	0.412392	23149	1.32944e-05	0.000619373	0.374988
				51693	0.000388528	0.0171769	-0.231921	64121	1.3615e-05	0.000630336	-0.223922
				6601	0.000391595	0.0172573	0.314939	23646	1.36165e-05	0.000630336	0.43752
				10554	0.000392865	0.0172583	0.267864	79085	1.37411e-05	0.000634088	0.592124
				393	0.000394857	0.017291	0.274599	340075	1.42606e-05	0.000655976	0.428941
				26000	0.000400382	0.0174535	0.297953	493812	1.46192e-05	0.000667847	-0.60456
				4236	0.000401091	0.0174535	-0.154277	57658	1.46576e-05	0.000667847	0.372894
				5078	0.000407157	0.0176619	-0.513344	29083	1.46936e-05	0.000667847	-0.350061
				116840	0.000409275	0.0176983	0.230571	83442	1.47207e-05	0.000667847	0.256993
				121278	0.000425291	0.0183336	-0.548317	283489	1.47484e-05	0.000667847	0.322998
				9968	0.000427168	0.0183573	0.214717	5170	1.48671e-05	0.000671133	-0.474013
				166	0.000429474	0.0183992	0.468393	4188	1.54324e-05	0.000693963	0.30893
				161882	0.000442621	0.018904	0.350193	5310	1.54683e-05	0.000693963	0.36892
				23523	0.000448688	0.0191041	0.488884	80219	1.6662e-05	0.000745218	-0.213706
				56907	0.000454017	0.0191539	-0.282524	2323	1.68621e-05	0.000750295	0.439066
				64319	0.000456061	0.0191539	0.302291	5966	1.69113e-05	0.000750295	-0.450297
				11066	0.000457755	0.0191539	-0.184076	10589	1.69304e-05	0.000750295	0.531928
				246243	0.000459199	0.0191539	-0.201936	8085	1.7096e-05	0.000755328	0.454478
				1655	0.000461478	0.0191539	0.193122	56941	1.71742e-05	0.000756484	-0.25877
				7916	0.000462611	0.0191539	0.336682	26001	1.72266e-05	0.000756501	0.387708
				90134	0.000462704	0.0191539	-0.60598	10945	1.8312e-05	0.000801744	0.317176
				1654	0.000462889	0.0191539	0.307206	6829	1.85302e-05	0.000808862	0.196983
				55871	0.00046321	0.0191539	-0.31187	51714	1.93054e-05	0.000840175	-0.377858
				84106	0.000464873	0.0191539	0.376274	10466	1.96137e-05	0.000851047	-0.388146
				255043	0.000465084	0.0191539	0.357624	5871	1.97723e-05	0.000854145	0.371856
				51255	0.000472823	0.0193975	-0.209544	440515	1.98027e-05	0.000854145	0.247494
				51714	0.000473803	0.0193975	-0.272567	100508426	2.03104e-05	0.000873455	-0.830253
				5585	0.000476399	0.0194463	0.30838	393	2.07578e-05	0.000890062	0.325213
				83444	0.000478218	0.0194631	0.326636	3185	2.10586e-05	0.000900303	-0.400977
				54535	0.000485943	0.0197195	0.171115	8906	2.15418e-05	0.000918258	0.347587
				201181	0.000488302	0.0197573	-0.612883	79719	2.20453e-05	0.000933671	-0.330344
				7454	0.0004953	0.0199457	0.220668	221656	2.20956e-05	0.000933671	0.654036
				10262	0.000495841	0.0199457	0.383617	57644	2.2096e-05	0.000933671	0.371797
				8729	0.000497796	0.0199663	0.336988	26145	2.26493e-05	0.000954276	0.348352
				29882	0.00050627	0.0201572	0.293237	5338	2.30055e-05	0.000966484	0.331745
				1470	0.000506795	0.0201572	0.334784	1173	2.33694e-05	0.000978939	0.399336
				65080	0.000506925	0.0201572	-0.247264	326625	2.36109e-05	0.000985561	-0.23223
				25792	0.000512443	0.0203182	0.317206	81628	2.36631e-05	0.000985561	0.264531
				6388	0.00052213	0.0206432	-0.177066	5281	2.43749e-05	0.00101176	-0.212709
				54458	0.000525152	0.0207035	0.168893	58506	2.44314e-05	0.00101176	0.564669
				11264	0.000528545	0.0207781	-0.136627	90850	2.55718e-05	0.00105598	0.257494
				339541	0.000538023	0.0210908	0.329859	64780	2.60195e-05	0.00106868	0.337134
				84280	0.000545699	0.0212954	-0.241906	5589	2.60263e-05	0.00106868	0.252822
				4830	0.000546321	0.0212954	-0.345824	25792	2.64701e-05	0.00108384	0.381426
				54487	0.000550763	0.0214069	0.46007	65072	2.70204e-05	0.00110327	-0.751077
				57455	0.000552276	0.0214069	0.325459	1298	2.85172e-05	0.00115802	0.489672
				55181	0.000555345	0.0214103	-0.187074	9554	2.85825e-05	0.00115802	-0.32456
				326625	0.000555459	0.0214103	-0.173081	54499	2.86004e-05	0.00115802	-0.20589
				92340	0.000558396	0.0214499	-0.322623	9675	2.87601e-05	0.00116125	0.279542
				27069	0.000559661	0.0214499	-0.169089	375387	2.98174e-05	0.00120061	0.490407
				728194	0.000561135	0.0214499	-0.398362	50810	3.05463e-05	0.00122656	-0.691797
				7832	0.000567524	0.0215048	0.251562	5436	3.13871e-05	0.00125685	-0.196266
				339344	0.00056959	0.0215048	0.413893	5886	3.16434e-05	0.00126298	0.273343
				3020	0.000569729	0.0215048	-0.151871	146956	3.17752e-05	0.00126298	-0.576226
				440926	0.000569729	0.0215048	-0.151871	9410	3.18009e-05	0.00126298	-0.339135
				3687	0.000571243	0.0215048	0.376086	8775	3.19759e-05	0.00126647	0.429919
				29083	0.000573151	0.0215048	-0.266024	161882	3.23308e-05	0.00126941	0.392288
				7327	0.000576514	0.0215048	0.202599	10612	3.23786e-05	0.00126941	0.431288
				5571	0.000576592	0.0215048	-0.241156	8971	3.23966e-05	0.00126941	0.324968
				64780	0.00057825	0.0215048	0.287653	100506201	3.23994e-05	0.00126941	-0.382685
				5886	0.000579051	0.0215048	0.234947	113178	3.27394e-05	0.00127928	0.449717
				7185	0.000579666	0.0215048	0.573136	79034	3.2999e-05	0.00128597	0.265592
				27434	0.00058142	0.0215122	0.367365	84926	3.67554e-05	0.00142852	0.302845
				407	0.000585646	0.0216013	0.224056	27343	3.68864e-05	0.00142979	0.337558
				51188	0.000588226	0.0216013	-0.160561	10235	3.79862e-05	0.00146851	0.329405
				125150	0.000589404	0.0216013	-0.357008	83590	3.81812e-05	0.00147213	0.338909
				56097	0.000590074	0.0216013	0.599436	387522	3.86803e-05	0.0014835	0.249204
				340061	0.000593669	0.0216756	0.277062	7335	3.86803e-05	0.0014835	0.249204
				26993	0.00060168	0.0219103	0.2653	6497	3.89367e-05	0.00148941	0.570417
				116254	0.00060902	0.022028	-0.222689	221545	3.92701e-05	0.00149822	0.257117
				84926	0.000609505	0.022028	0.260318	5452	3.95695e-05	0.00150569	0.306141
				57048	0.000609844	0.022028	-0.219433	2923	3.99257e-05	0.00151528	-0.392202
				54540	0.000611279	0.022028	0.27358	93611	4.09915e-05	0.00155167	0.361817
				10219	0.000615565	0.0220559	-0.46559	489	4.29637e-05	0.0016221	0.209964
				146691	0.000615663	0.0220559	0.301307	100505937	4.40188e-05	0.00165659	-0.403027
				3120	0.000618112	0.0220559	0.258809	64926	4.41051e-05	0.00165659	0.312238
				83443	0.00061843	0.0220559	-0.171936	90268	4.48546e-05	0.0016804	-0.215123
				340075	0.000630008	0.0223301	0.351546	60672	4.50012e-05	0.00168156	0.211559
				646531	0.000630125	0.0223301	-0.310027	6524	4.6053e-05	0.00171645	0.28301
				5552	0.000630961	0.0223301	-0.179006	117286	4.6387e-05	0.00172448	0.236442
				54757	0.000636937	0.0224795	0.305093	55831	4.6544e-05	0.0017259	-0.241545
				9986	0.00063843	0.0224795	0.272436	5546	4.72632e-05	0.00174811	0.241146
				27013	0.000657193	0.0230814	0.198662	54961	4.85995e-05	0.00179297	0.322578
				10205	0.000662696	0.0232158	-0.34875	973	4.92453e-05	0.0018122	0.494128
				51501	0.000676137	0.0236268	-0.159747	85451	4.94161e-05	0.00181389	0.286501
				63899	0.000679038	0.0236684	-0.188051	10044	5.01128e-05	0.00183483	0.273088
				51324	0.000680889	0.0236733	-0.156704	10978	5.20572e-05	0.00190123	-0.138643
				79180	0.000683639	0.0237012	0.263442	9670	5.33575e-05	0.00194384	0.24909
				23558	0.000685115	0.0237012	0.379075	286336	5.39192e-05	0.00195939	0.245192
				5546	0.000687011	0.0237075	0.199731	60560	5.41322e-05	0.00196223	-0.415492
				79034	0.000704332	0.0242447	0.226923	27069	5.47547e-05	0.00197986	-0.206192
				268	0.000713499	0.0244993	0.354504	10390	5.50764e-05	0.0019864	-0.302247
				81628	0.000718115	0.0245968	0.218774	22924	5.52598e-05	0.0019864	0.290718
				84759	0.000722629	0.0246903	0.3706	1509	5.54047e-05	0.0019864	0.4348
				81624	0.000727031	0.0247224	-0.509899	127428	5.54823e-05	0.0019864	-0.317476
				54748	0.000727142	0.0247224	0.414547	55167	5.6251e-05	0.00200897	-0.261836
				9519	0.000731556	0.0248115	-0.173891	29894	5.72833e-05	0.00204083	0.35502
				7189	0.00073633	0.0249124	-0.19258	11054	5.76835e-05	0.00205006	0.284743
				146956	0.000742257	0.0249983	-0.436077	54556	5.79238e-05	0.00205358	-0.355706
				54556	0.000743099	0.0249983	-0.26561	7157	5.85792e-05	0.00207176	0.385119
				22932	0.00074429	0.0249983	0.455097	158747	5.94197e-05	0.00209639	-0.432871
				8242	0.000755267	0.0252536	0.298425	64777	5.96201e-05	0.00209816	-0.744745
				89858	0.000755831	0.0252536	-0.381615	9201	5.97586e-05	0.00209816	0.324986
				9201	0.000757365	0.0252536	0.309206	140461	6.09866e-05	0.00213611	-0.240025
				54707	0.000763736	0.0253653	-0.212099	2870	6.14635e-05	0.00214764	0.256316
				4791	0.000766038	0.0253653	0.382775	51693	6.19975e-05	0.00216111	-0.272151
				1716	0.000766214	0.0253653	-0.164915	9453	6.3846e-05	0.00222022	-0.223025
				9344	0.000768676	0.025386	0.303625	619434	6.60099e-05	0.002287	-0.432639
				1032	0.0007714	0.0254154	-0.259118	4135	6.60812e-05	0.002287	0.265227
				338440	0.000787501	0.0258231	0.436381	124808	6.66131e-05	0.00229994	-0.156523
				10099	0.000787509	0.0258231	0.2564	56970	6.71116e-05	0.00231165	0.228849
				55526	0.000793406	0.025955	-0.19828	84298	6.89597e-05	0.0023697	-0.218188
				3178	0.000795541	0.0259635	0.08279	409	7.0058e-05	0.00240176	0.514738
				25930	0.00079824	0.0259688	0.423173	9527	7.1093e-05	0.00242679	-0.25268
				185	0.000801213	0.0259688	-0.307148	100507375	7.11218e-05	0.00242679	-0.711862
				5893	0.000801336	0.0259688	0.453797	2051	7.27075e-05	0.00247508	0.307642
				11258	0.000804758	0.0260188	-0.200609	11322	7.32863e-05	0.00248895	0.239872
				55256	0.000812815	0.026218	-0.215792	51499	7.35215e-05	0.00249112	-0.201938
				6876	0.000818175	0.0263296	0.355631	84950	7.39553e-05	0.00249999	-0.294189
				150291	0.000825305	0.0264974	-0.201494	79654	7.4259e-05	0.00250444	0.307946
				80010	0.000832609	0.0265179	-0.256281	79585	7.50375e-05	0.00252483	0.26322
				8347	0.000832613	0.0265179	-0.369903	83696	7.59674e-05	0.00254886	0.210497
				55741	0.000832655	0.0265179	-0.196486	5929	7.61023e-05	0.00254886	-0.445309
				5928	0.000833686	0.0265179	-0.386293	55143	7.63769e-05	0.00255218	-0.399239
				117286	0.000835526	0.0265179	0.197075	100134259	7.74813e-05	0.00258314	-0.337284
				5786	0.000843682	0.026645	0.459294	10151	8.05807e-05	0.00267421	0.364483
				158747	0.000845113	0.026645	-0.280942	220988	8.05807e-05	0.00267421	0.364483
				8343	0.000845308	0.026645	-0.214559	89848	8.17374e-05	0.00270642	0.38375
				9580	0.000861398	0.0270837	0.359614	92799	8.29268e-05	0.00273956	0.386341
				440515	0.000863138	0.0270837	0.184186	8405	8.3327e-05	0.00274653	-0.224842
				100101267	0.000872031	0.0272392	0.138018	27132	8.47366e-05	0.00278668	0.225842
				9883	0.000872031	0.0272392	0.138018	286299	8.5617e-05	0.00280722	0.335589
				151963	0.000876959	0.0273314	-0.289711	54757	8.57475e-05	0.00280722	0.349336
				26999	0.000880366	0.027376	0.208809	3146	8.65247e-05	0.0028263	-0.149199
				10229	0.000885109	0.0274139	-0.176448	11102	8.7921e-05	0.00286547	-0.274487
				27343	0.00088555	0.0274139	0.288999	8525	9.14167e-05	0.00297273	0.278947
				55201	0.0008929	0.0275688	0.337729	5820	9.65368e-05	0.00312959	0.413782
				55014	0.000894538	0.0275688	-0.334171	121278	9.66709e-05	0.00312959	-0.822179
				960	0.000897777	0.0276072	0.163712	27141	9.75815e-05	0.00315205	0.379167
				340542	0.000907213	0.0278355	-0.518141	7423	9.78033e-05	0.00315221	0.331614
				5191	0.0009284	0.028332	-0.227806	127003	0.000102182	0.00328604	-0.588546
				100129827	0.000929378	0.028332	-0.288399	25920	0.000103445	0.00331933	0.244685
				147138	0.000929537	0.028332	0.261629	7392	0.000105616	0.00337503	0.235361
				387885	0.000931599	0.0283324	-0.385868	113000	0.000105645	0.00337503	0.233418
				80150	0.000934566	0.0283603	-0.335007	643988	0.000106768	0.00339995	0.197912
				90268	0.00094585	0.0285835	-0.168021	10617	0.000107123	0.00339995	-0.153758
				5820	0.000947677	0.0285835	0.377509	25807	0.000107127	0.00339995	0.284746
				8085	0.000948116	0.0285835	0.356982	93185	0.000109122	0.00344425	0.329471
				9070	0.00095601	0.0287588	-0.235468	54858	0.000109212	0.00344425	0.259655
				10237	0.00095822	0.0287627	-0.219229	64763	0.000109234	0.00344425	0.257976
				1582	0.000964128	0.0288774	-0.26208	1200	0.000110035	0.003462	0.241884
				6625	0.000972212	0.0290567	0.293313	51496	0.000111263	0.00349307	-0.240386
				11102	0.000976954	0.0291355	-0.208314	10653	0.000116791	0.00365873	-0.212503
				9096	0.000982792	0.0291588	-0.348738	100130855	0.000118036	0.00368977	-0.709584
				152404	0.000983864	0.0291588	-0.326252	116138	0.000119286	0.00372085	0.479262
				56941	0.000984057	0.0291588	-0.183052	84792	0.000120748	0.00375839	-0.219264
				5814	0.000993347	0.0292942	0.211351	51586	0.000121557	0.00377548	0.322871
				399687	0.000994979	0.0292942	0.302785	284325	0.000122055	0.00378285	0.181981
				9220	0.000994979	0.0292942	0.302785	6439	0.000122604	0.0037918	0.320853
				55643	0.000999136	0.0293542	0.440324	57591	0.000125602	0.00387627	0.217098
				8324	0.00100447	0.0294483	-0.629349	7265	0.000126544	0.00389707	-0.214247
				3454	0.00102032	0.0298221	-0.283887	1762	0.000127606	0.00392145	0.244658
				687	0.00102153	0.0298221	0.485194	27334	0.000128147	0.00392979	-0.518883
				112939	0.00102614	0.0298936	0.461803	2039	0.000130371	0.00398955	0.569141
				79767	0.00102975	0.0299358	0.280594	10598	0.000135137	0.00412673	-0.208142
				29777	0.0010347	0.0300166	-0.204364	162	0.000135732	0.00413621	0.215713
				55534	0.0010369	0.0300176	-0.273523	91012	0.000136567	0.00414931	-0.189731
				124512	0.00104183	0.0300972	0.146461	399909	0.000136733	0.00414931	0.467009
				134187	0.00104856	0.0302286	-0.25025	171220	0.000137911	0.00417177	-0.19455
				729440	0.00105243	0.0302569	0.297604	2959	0.000138047	0.00417177	-0.190928
				1314	0.00105392	0.0302569	-0.22578	2965	0.00014028	0.00423046	-0.261663
				4670	0.00106316	0.0304592	0.144635	64147	0.000144514	0.00434912	-0.313083
				4302	0.00106675	0.0304988	0.213403	3192	0.000145191	0.00436045	-0.22168
				3551	0.00107013	0.0305322	0.185199	55593	0.000147491	0.00442041	0.172499
				4741	0.00107609	0.0306393	-0.292058	55854	0.0001483	0.0044355	-0.265081
				79842	0.0010817	0.0307359	-0.200228	113457	0.000149585	0.00446474	0.183238
				29100	0.00109611	0.0310514	-0.171145	145864	0.0001501	0.00447093	0.252985
				388336	0.00109887	0.0310514	-0.440068	100101267	0.000154121	0.00456508	0.157654
				54499	0.00109954	0.0310514	-0.150807	9883	0.000154121	0.00456508	0.157654
				338799	0.00111143	0.0313231	0.403763	27013	0.000154394	0.00456508	0.218279
				100507375	0.00112238	0.0314457	-0.401903	63035	0.000154517	0.00456508	0.247066
				9605	0.00112254	0.0314457	0.324776	2115	0.00015615	0.0045956	0.911932
				7844	0.0011273	0.0314457	-0.233886	23439	0.000156182	0.0045956	-0.276202
				83719	0.00112894	0.0314457	0.211634	9600	0.000156665	0.00460049	0.264842
				91869	0.00112925	0.0314457	-0.229772	55660	0.000157794	0.00462432	-0.224456
				2752	0.00112941	0.0314457	0.238649	5052	0.000158718	0.00464202	-0.241894
				2747	0.00113291	0.0314798	-0.336206	84307	0.000159674	0.00466061	-0.497642
				29934	0.00114385	0.03172	-0.20621	10068	0.000165275	0.00480825	0.267446
				1438	0.00114738	0.0317542	-0.315021	7461	0.000165405	0.00480825	0.261347
				60560	0.00116099	0.032067	-0.297838	79840	0.000165725	0.00480825	-0.254192
				5691	0.00117403	0.0323623	-0.158931	3687	0.000166882	0.00482375	0.405745
				29894	0.00118089	0.0324869	0.279562	100288778	0.000166922	0.00482375	0.307958
				8988	0.0011897	0.0326642	0.340367	2052	0.00016808	0.00484757	0.432475
				79838	0.00119821	0.0328328	0.171755	57622	0.000169518	0.00487935	0.306104
				1281	0.00120609	0.0329833	0.344466	7314	0.000173537	0.00498518	-0.0841006
				100287166	0.00120897	0.032997	0.27358	55853	0.00017644	0.00505856	-0.61845
				55168	0.00121769	0.0331695	-0.184029	3678	0.000179317	0.00513092	0.297766
				5036	0.00122396	0.0332257	0.204402	23016	0.000180011	0.00513747	-0.238709
				126792	0.00122661	0.0332257	-0.189979	7145	0.000180252	0.00513747	0.330769
				3956	0.00122696	0.0332257	-0.232109	4802	0.000180967	0.00514774	0.189022
				10158	0.0012298	0.0332376	-0.570896	134218	0.000183484	0.00520915	-0.212459
				27043	0.00123443	0.0332977	0.603616	9887	0.000187305	0.00530725	0.336302
				80185	0.00124741	0.0335824	-0.173241	29901	0.000188549	0.00533211	0.371514
				6305	0.0012592	0.033834	0.309036	113444	0.000189226	0.00533716	-0.178186
				127428	0.0012684	0.0340151	-0.246793	8453	0.000189462	0.00533716	-0.220969
				55851	0.00127284	0.0340683	-0.340215	219541	0.000194257	0.00546165	-0.256185
				4853	0.00127768	0.0341317	-0.438882	338440	0.000195088	0.00547442	0.471795
				54867	0.00129744	0.0345929	0.259091	1471	0.00019696	0.0055163	0.283838
				10956	0.00130629	0.0346443	0.227395	10454	0.000200632	0.00558787	0.242091
				5693	0.00131266	0.0346443	-0.166382	26993	0.000201797	0.00558787	0.291124
				10138	0.00131407	0.0346443	-0.239059	474383	0.000201955	0.00558787	0.19532
				9410	0.0013158	0.0346443	-0.23233	474384	0.000201955	0.00558787	0.19532
				79979	0.00131625	0.0346443	-0.225482	8263	0.000201955	0.00558787	0.19532
				80308	0.00131913	0.0346443	0.167759	4926	0.000202062	0.00558787	0.277113
				23016	0.0013219	0.0346443	-0.196407	9898	0.000202206	0.00558787	0.196359
				51333	0.00132244	0.0346443	0.318585	5529	0.000206812	0.00570425	-0.237765
				25970	0.00132387	0.0346443	0.326345	6832	0.000207376	0.00570425	-0.255968
				23144	0.00132462	0.0346443	0.260779	80344	0.000207595	0.00570425	-0.22668
				3028	0.00132691	0.0346443	-0.169988	6876	0.00020935	0.00574163	0.410262
				23399	0.0013355	0.0346737	0.180069	56990	0.000212068	0.00580522	-0.136947
				100133660	0.00133873	0.0346737	-0.249057	54985	0.000214927	0.00587243	0.35283
				55167	0.00133968	0.0346737	-0.201944	23400	0.000215538	0.00587806	0.310436
				172	0.00134083	0.0346737	0.25144	161527	0.000218412	0.00594528	0.635008
				140876	0.00134571	0.0346737	-0.357497	6714	0.000219163	0.00595457	0.416907
				7534	0.0013483	0.0346737	0.172143	84246	0.000227074	0.00615801	-0.214418
				8428	0.00134854	0.0346737	0.102825	7693	0.000228264	0.00616757	-0.234915
				134111	0.00135429	0.0346737	0.324038	85406	0.000228345	0.00616757	-0.18287
				51765	0.00135605	0.0346737	0.250959	54471	0.00022903	0.00616757	-0.261992
				375133	0.0013581	0.0346737	0.209448	10284	0.000229846	0.00616757	-0.179845
				5297	0.0013581	0.0346737	0.209448	2738	0.000229865	0.00616757	0.309699
				728233	0.0013581	0.0346737	0.209448	6455	0.000229972	0.00616757	0.216596
				57146	0.00136603	0.0348119	-0.223486	100287171	0.000236953	0.00631981	0.297422
				22904	0.00137608	0.0349553	0.448582	375260	0.000236953	0.00631981	0.297422
				55711	0.00137671	0.0349553	-0.31095	653635	0.000236953	0.00631981	0.297422
				284352	0.00138883	0.0351983	0.326398	54458	0.000238805	0.00635754	0.170535
				5864	0.00141347	0.0357308	0.347678	55850	0.000242065	0.00643254	-0.221268
				3572	0.00141692	0.0357308	0.400437	84311	0.00024264	0.00643605	-0.244172
				653121	0.00141759	0.0357308	-0.239044	5780	0.000243845	0.00645623	0.256305
				124245	0.00144199	0.0362799	0.190113	27043	0.000244409	0.00645942	0.648355
				400629	0.00146693	0.0367619	-0.196926	8986	0.000244964	0.00646233	0.248692
				7157	0.00147086	0.0367619	0.340008	7407	0.000246485	0.00649067	0.24485
				6494	0.00147134	0.0367619	0.254478	55339	0.00024762	0.00650878	-0.222152
				64096	0.00147178	0.0367619	0.427039	7332	0.000251868	0.00660846	-0.221862
				285220	0.00147547	0.0367876	-0.286709	10556	0.000253251	0.00663278	-0.161177
				2539	0.00148065	0.0368235	0.406506	64098	0.000257614	0.00673492	0.213103
				3559	0.00148309	0.0368235	-0.355884	29959	0.000260681	0.00680286	0.38049
				6522	0.00148489	0.0368235	0.342709	83986	0.000271088	0.00706179	0.250082
				9692	0.00149204	0.0369346	-0.207984	100506728	0.000271821	0.00706642	-0.501575
				157574	0.00149932	0.0370487	0.252725	57095	0.000272662	0.00706642	-0.179841
				5365	0.00151053	0.037255	-0.250198	144108	0.000272724	0.00706642	-0.190655
				8329	0.00151314	0.037255	-0.231819	7030	0.000273674	0.0070784	0.275668
				51742	0.00151575	0.037255	0.246452	4793	0.000280232	0.00722435	0.203546
				2872	0.00152016	0.0372726	0.144698	146857	0.000280311	0.00722435	0.396896
				4664	0.00152185	0.0372726	-0.189112	9572	0.000282146	0.00725877	0.391961
				79153	0.00152951	0.0373939	0.355727	23172	0.000283687	0.00728552	-0.249474
				1915	0.00153554	0.0374185	-0.100202	246175	0.000287581	0.00737251	-0.214569
				25946	0.00153592	0.0374185	0.373033	5700	0.000288755	0.00738957	-0.196447
				288	0.00153897	0.0374268	-0.342748	25970	0.000292714	0.00747771	0.356897
				55295	0.00155076	0.037526	-0.236744	10019	0.000294616	0.0075131	0.206208
				4035	0.00155112	0.037526	0.421171	54974	0.000296063	0.00753678	-0.252512
				283011	0.00155118	0.037526	-0.363013	7832	0.000297365	0.0075567	0.267727
				5217	0.00155595	0.0375333	-0.355099	9528	0.000298523	0.00757289	-0.144887
				9587	0.00155691	0.0375333	-0.248463	29105	0.000300871	0.00761914	-0.180838
				3651	0.00156244	0.0375382	0.238617	349136	0.000302501	0.00764711	0.255929
				23172	0.00156254	0.0375382	-0.195835	55526	0.000305568	0.00771121	-0.239596
				29924	0.00156764	0.0375614	0.274773	494115	0.00030624	0.0077148	-0.553468
				285889	0.00157091	0.0375614	-0.38973	79033	0.000309466	0.00778258	0.4761
				1200	0.00157428	0.0375614	0.197477	126308	0.000311139	0.00780394	0.206809
				10244	0.00157436	0.0375614	-0.186129	23633	0.000311389	0.00780394	0.263269
				91012	0.00157811	0.0375861	-0.148611	24142	0.000313608	0.00783709	0.329545
				5051	0.00158607	0.0377108	-0.261867	574036	0.00031379	0.00783709	0.330969
				9526	0.00161039	0.0382232	-0.278964	8882	0.000318867	0.00795022	-0.158874
				2810	0.00161749	0.0383076	0.362429	23187	0.000320307	0.00797245	0.293145
				84733	0.00161948	0.0383076	0.237223	10163	0.000321828	0.00799661	0.234619
				51729	0.00162378	0.0383312	0.229756	100289775	0.000324763	0.00805577	-0.595403
				64147	0.00163007	0.0383312	-0.236542	7297	0.000326477	0.00808449	0.247059
				6709	0.00163138	0.0383312	0.374444	7917	0.000327183	0.00808819	0.198923
				10865	0.001634	0.0383312	0.30906	161	0.000329467	0.00811952	0.20226
				51013	0.00163433	0.0383312	-0.163793	5860	0.000329567	0.00811952	-0.293921
				140606	0.00164353	0.0384819	-0.269984	219	0.000331356	0.00814977	-0.469891
				9321	0.00164641	0.0384841	0.422422	2889	0.000335439	0.00823046	0.278546
				85451	0.00166432	0.0387543	0.238808	9080	0.000335769	0.00823046	0.316098
				405	0.00166609	0.0387543	-0.242334	5598	0.000337816	0.0082667	0.265946
				1431	0.00166637	0.0387543	0.297008	81544	0.000338647	0.0082731	0.2476
				10556	0.00167051	0.0387854	-0.13561	221692	0.000342345	0.0083494	-0.305766
				10197	0.00167746	0.0388385	0.334971	8527	0.000351878	0.00856754	0.240981
				6187	0.00167841	0.0388385	-0.137106	440299	0.000352944	0.00857912	0.579315
				56256	0.00168462	0.0389171	0.282672	23192	0.000354688	0.00858894	0.237013
				6128	0.00168946	0.0389547	0.163198	7185	0.000355068	0.00858894	0.646764
				55070	0.00169187	0.0389547	-0.216391	150684	0.000355121	0.00858894	-0.198217
				23192	0.00169844	0.0390408	0.217207	10015	0.000356501	0.00859908	0.171108
				931	0.00170926	0.0392244	0.270807	91544	0.000356723	0.00859908	0.402968
				7784	0.0017147	0.0392298	0.450461	54994	0.000361193	0.0086811	-0.154953
				83874	0.00171516	0.0392298	0.261779	1472	0.00036132	0.0086811	0.292475
				29920	0.00171989	0.039273	0.207363	3703	0.000363821	0.00872677	-0.294805
				3024	0.0017279	0.0392837	0.365609	8907	0.00036542	0.00874394	0.191692
				79845	0.00172854	0.0392837	-0.232577	283387	0.00036574	0.00874394	-0.333354
				728939	0.00172888	0.0392837	0.401208	9744	0.000367136	0.0087629	0.284882
				2740	0.00173199	0.0392899	-0.285226	10362	0.000368898	0.00879052	0.21675
				7334	0.00174664	0.0395203	-0.148478	93183	0.00036964	0.00879379	-0.244707
				56000	0.00174786	0.0395203	-0.698752	51013	0.000373398	0.00886868	-0.195443
				57644	0.00176075	0.0397469	0.261965	51466	0.000383557	0.00908598	0.250795
				29901	0.00178539	0.0402348	0.320653	647115	0.000383871	0.00908598	-0.521287
				100507239	0.00178818	0.0402348	-0.223108	11017	0.000384458	0.00908598	-0.204822
				9554	0.00179592	0.040289	-0.210667	9578	0.000385048	0.00908598	0.383062
				199786	0.00180484	0.040289	0.349265	4335	0.000385895	0.00909121	0.216829
				84447	0.00180547	0.040289	0.205408	51244	0.000386701	0.00909547	-0.221068
				9820	0.00180554	0.040289	0.127014	100131642	0.000388677	0.00912316	-0.432529
				8106	0.00180662	0.040289	0.126497	2841	0.000389363	0.00912316	-0.256384
				55137	0.00180875	0.040289	0.24202	100128737	0.000389968	0.00912316	-0.340749
				93183	0.00181097	0.040289	-0.198806	84447	0.000390389	0.00912316	0.232505
				100506856	0.00181594	0.0403347	-0.303893	51246	0.00039348	0.00917838	0.289896
				26575	0.0018218	0.0404001	-0.296475	22985	0.000394015	0.00917838	0.301108
				144108	0.00182626	0.0404342	-0.149217	374977	0.000394807	0.00918039	-0.183056
				5575	0.00183338	0.0404888	0.430858	3833	0.000395518	0.00918039	-0.626634
				55593	0.00183767	0.0404888	0.147317	80256	0.000396328	0.00918039	0.274577
				55697	0.00184035	0.0404888	0.311808	5717	0.000396627	0.00918039	-0.220302
				130872	0.00184043	0.0404888	0.298032	85025	0.000398324	0.009205	-0.173626
				1536	0.00184398	0.0404942	-0.287937	4541	0.000401028	0.00925277	-0.607593
				973	0.00184653	0.0404942	0.408546	25871	0.000403787	0.00930166	-0.199227
				55339	0.00189927	0.0415517	-0.174853	374666	0.00040573	0.00932988	0.302649
				10598	0.00190225	0.0415517	-0.158686	221443	0.000406295	0.00932988	-0.224139
				1728	0.00190376	0.0415517	-0.161955	4947	0.000408403	0.00934886	-0.269718
				84073	0.00190817	0.0415824	-0.294476	22826	0.000409007	0.00934886	-0.21675
				154822	0.00191748	0.0417172	0.258971	5928	0.000409051	0.00934886	-0.41516
				84225	0.00192619	0.0417172	0.275721	642475	0.0004104	0.00936496	0.313745
				64374	0.00192873	0.0417172	-0.262154	57130	0.00041316	0.00941315	0.230218
				155368	0.00192914	0.0417172	-0.272695	4240	0.00041422	0.00941716	0.273253
				100129648	0.00192943	0.0417172	0.210463	55280	0.000415151	0.00941716	-0.275112
				100288142	0.00193919	0.0418629	-0.578154	27101	0.000415279	0.00941716	-0.197417
				92162	0.00195529	0.0420205	0.357466	117248	0.000417337	0.00944359	0.417863
				414062	0.00195864	0.0420205	0.982949	3651	0.000417744	0.00944359	0.272878
				6348	0.00195864	0.0420205	0.982949	653566	0.000419236	0.00944793	-0.163469
				6349	0.00195864	0.0420205	0.982949	9789	0.000419236	0.00944793	-0.163469
				81875	0.00196677	0.0421295	-0.167818	4435	0.000421421	0.00948247	-0.488599
				1639	0.00197413	0.0422218	0.334835	400618	0.000424755	0.00954271	0.407333
				8226	0.00198817	0.0424566	-0.258455	3683	0.000426023	0.00955644	0.191621
				128646	0.00199462	0.0424714	-0.231639	90120	0.000429704	0.00962417	0.244354
				57453	0.00199501	0.0424714	0.279362	83786	0.000433611	0.00969673	-0.195471
				5686	0.00200108	0.0424941	-0.186653	80174	0.000434823	0.00970889	0.291255
				4796	0.00200221	0.0424941	0.416998	51218	0.000440348	0.00981718	-0.200674
				4926	0.0020091	0.0424986	0.237071	4584	0.000441422	0.00982605	0.270547
				2972	0.00201082	0.0424986	0.285554	3164	0.000446669	0.00991912	0.343547
				10491	0.00201461	0.0424986	-0.250592	399900	0.000447701	0.00991912	0.324358
				4720	0.00201538	0.0424986	-0.171238	79065	0.000447926	0.00991912	0.282061
				3683	0.0020196	0.0424986	0.172326	8480	0.000448333	0.00991912	-0.201652
				53346	0.00202085	0.0424986	-0.308813	54748	0.000450915	0.00996109	0.365491
				1173	0.00204245	0.0428877	0.29698	84836	0.000452348	0.00997758	0.336009
				100129098	0.00205941	0.0431783	-0.335381	79048	0.000455844	0.0100395	-0.247415
				2677	0.00207064	0.043348	-0.26946	9757	0.000461279	0.0101438	0.262931
				389874	0.00208175	0.0435148	-0.246988	4843	0.000463658	0.0101807	0.32687
				4849	0.00208985	0.0435747	0.455143	6204	0.000464799	0.0101904	-0.164191
				124808	0.00209273	0.0435747	-0.115815	7784	0.000466638	0.0102153	0.541195
				23353	0.00209407	0.0435747	0.333744	84065	0.00046763	0.0102216	0.185994
				143630	0.00210056	0.0436443	-0.230269	904	0.000473105	0.0103258	-0.468876
				10082	0.00210896	0.0437434	0.509958	29087	0.000476025	0.0103739	-0.194684
				283387	0.00211166	0.0437434	-0.279387	4326	0.000478992	0.0104229	0.313455
				731789	0.00212517	0.0439576	0.353351	79022	0.000482982	0.010494	-0.275996
				171220	0.00213568	0.044072	-0.145703	59341	0.000485444	0.0105318	0.479154
				85300	0.00213708	0.044072	-0.249767	140732	0.000491106	0.0106388	0.19523
				54732	0.00214255	0.0441192	-0.161134	2022	0.000493619	0.0106773	0.33655
				9618	0.00214672	0.0441394	0.247269	29998	0.000495761	0.0107077	0.204402
				26001	0.00216331	0.0444145	0.280927	9278	0.000496889	0.0107161	0.203653
				24149	0.0021705	0.0444961	0.228562	55199	0.000498989	0.0107429	0.413751
				26058	0.00217804	0.0445376	-0.155921	100507049	0.000500228	0.0107429	-0.527187
				54987	0.00217896	0.0445376	-0.17682	10838	0.000500593	0.0107429	-0.31512
				1548	0.00218821	0.0446537	-0.2767	59353	0.000501087	0.0107429	0.413495
				51507	0.00219109	0.0446537	-0.145404	196528	0.000503096	0.0107701	-0.299972
				7478	0.00221581	0.045091	0.192643	23654	0.00050588	0.0107777	0.339625
				2885	0.00222665	0.0451913	0.184997	204	0.000506089	0.0107777	-0.178135
				254896	0.00222727	0.0451913	-0.208956	9933	0.000506284	0.0107777	-0.244135
				388125	0.00223249	0.0452308	0.33563	201294	0.000506416	0.0107777	0.265468
				5158	0.00224473	0.0453948	0.285446	1058	0.000508194	0.0107997	0.207365
				3163	0.00224714	0.0453948	-0.173515	338799	0.000514038	0.0109079	0.447779
				94103	0.00225671	0.0455216	-0.28544	23244	0.000521379	0.0110164	-0.195322
				131474	0.00226239	0.0455697	-0.170819	23023	0.000521576	0.0110164	-0.35762
				728	0.00226791	0.0456145	0.44863	51728	0.000521913	0.0110164	-0.287047
				56623	0.00228188	0.045829	0.290593	23132	0.000522182	0.0110164	0.230169
				9572	0.00229343	0.0459941	0.343574	9950	0.000528477	0.0111233	-0.196951
				64098	0.00230159	0.0460831	0.176094	23670	0.000528777	0.0111233	-0.260353
				55217	0.00230453	0.0460831	-0.245101	29109	0.000530255	0.0111378	0.239253
				2208	0.00232687	0.046447	0.391102	79767	0.000531002	0.0111378	0.300305
				4924	0.00232944	0.046447	0.395766	89970	0.000532361	0.0111503	-0.155783
				3071	0.00233915	0.0465252	-0.243866	64097	0.000533137	0.0111504	-0.404238
				100130855	0.00234463	0.0465252	-0.413156	185	0.00053887	0.0112541	-0.324487
				6130	0.00234479	0.0465252	-0.134396	389874	0.000540559	0.0112729	-0.323248
				23633	0.00234755	0.0465252	0.226563	80185	0.000541319	0.0112729	-0.193829
				9442	0.00235017	0.0465252	-0.139352	728	0.000543788	0.0113081	0.435512
				25941	0.00236566	0.046765	-0.232064	222546	0.000548228	0.0113842	-0.467774
				6222	0.00237117	0.0468069	-0.136588	388695	0.000549973	0.0114041	-0.649308
				7852	0.0023834	0.0469699	0.14391	57050	0.000553479	0.0114605	-0.216825
				8738	0.00238621	0.0469699	-0.169717	5036	0.000554561	0.0114661	0.213515
				154810	0.00239568	0.0470894	0.211374	64708	0.00055533	0.0114661	0.234306
				27132	0.00240339	0.047133	0.182247	58513	0.000556212	0.011468	0.26619
				84708	0.00240772	0.047133	-0.448391	51507	0.000562863	0.0115887	-0.178298
				8570	0.00240995	0.047133	0.228317	1843	0.000564323	0.0116024	0.265382
				374977	0.00241153	0.047133	-0.15089	2214	0.000567561	0.0116452	-0.334787
				140870	0.00242001	0.0471686	0.777383	84935	0.000568011	0.0116452	-0.680443
				9260	0.00242017	0.0471686	0.523759	30819	0.000573183	0.0117347	0.345492
				131920	0.00242727	0.0472405	-0.359527	9491	0.000576333	0.0117826	0.287429
				5689	0.00243832	0.0473679	-0.134675	29777	0.000588455	0.0120135	-0.218495
				340156	0.00244379	0.0473679	0.23288	56905	0.000590919	0.0120469	0.331513
				4185	0.00244561	0.0473679	0.372968	8649	0.000595072	0.0121146	-0.276279
				5467	0.00244751	0.0473679	0.329983	60529	0.00059846	0.0121665	0.342612
				5226	0.00245098	0.0473687	-0.276756	5571	0.000601153	0.0122042	-0.268356
				4329	0.00246966	0.0476633	-0.265868	6206	0.00061	0.012364	-0.133546
				2323	0.00250151	0.0481745	0.354012	10244	0.000610725	0.012364	-0.208062
				80196	0.00250479	0.0481745	-0.155509	54987	0.000612064	0.0123739	-0.209806
				842	0.0025066	0.0481745	-0.157412	3931	0.00061815	0.0124796	0.406221
				55225	0.00251346	0.0482395	0.929173	79711	0.000622209	0.0125359	0.252787
				51504	0.00253714	0.048586	-0.140355	80709	0.000622664	0.0125359	0.172087
				54982	0.00253854	0.048586	-0.300463	3611	0.000624862	0.0125627	0.229593
				100506002	0.00254607	0.0486629	0.308991	1436	0.000628247	0.0125853	0.292527
				138716	0.00257587	0.0491644	-0.15575	200316	0.000628529	0.0125853	-0.383631
				55657	0.00257977	0.0491712	0.262059	100505986	0.000629341	0.0125853	0.489724
				23154	0.00258826	0.0492224	0.256684	10138	0.000629449	0.0125853	-0.276983
				642891	0.00258957	0.0492224	-0.249865	119587	0.000634187	0.0126519	0.16615
				7332	0.00259633	0.0492831	-0.177897	55252	0.000634551	0.0126519	-0.178728
				8913	0.00260386	0.0493584	0.284731	387644	0.000635388	0.0126519	0.485133
				1002	0.00262033	0.0496027	-0.172972	100128416	0.00064301	0.0127861	-0.43106
				26148	0.00262584	0.049639	-0.190045	9550	0.000646664	0.0128412	-0.216356
				26232	0.00263242	0.0496955	0.256841	4869	0.000648465	0.0128594	-0.290592
				283120	0.00264617	0.0497446	0.32788	27301	0.000649944	0.0128712	0.192747
				1603	0.00264837	0.0497446	-0.153291	92106	0.000652405	0.0129023	-0.316537
				65264	0.00264964	0.0497446	-0.148849	90231	0.000655615	0.0129325	0.193656
				6627	0.00265204	0.0497446	0.254662	3742	0.000655708	0.0129325	0.212299
				81629	0.00265299	0.0497446	0.22831	2263	0.000656719	0.0129348	-1.12312
				8453	0.00266194	0.0498447	-0.15891	3827	0.000658336	0.0129492	-0.602737
				64641	0.0026698	0.0499244	0.258492	257000	0.000659991	0.0129642	2.99201
				353322	0.00267401	0.0499357	-0.195824	113829	0.000660896	0.0129644	0.203409
				56946	0.00268047	0.0499888	-0.202969	2107	0.000664357	0.0130003	-0.175884
								339541	0.000664515	0.0130003	0.332745
								5164	0.000667632	0.0130437	0.231466
								80325	0.000668925	0.0130515	0.34626
								5199	0.000675618	0.0131644	0.25659
								147138	0.000676945	0.0131726	0.26883
								25983	0.000679554	0.0132057	-0.22538
								283373	0.00068207	0.0132071	0.292668
								338692	0.000682302	0.0132071	0.304401
								27245	0.000682446	0.0132071	0.269947
								1470	0.000683263	0.0132071	0.325358
								84922	0.000691825	0.0133409	0.194928
								56926	0.000692022	0.0133409	0.216638
								54106	0.000697925	0.0134369	0.258616
								10219	0.000702976	0.0135163	-0.505254
								220717	0.000705396	0.0135433	-0.165103
								126006	0.000706247	0.0135433	0.403652
								55070	0.000708108	0.0135611	-0.250662
								729678	0.000718727	0.0137322	-0.190361
								79934	0.000719253	0.0137322	0.212788
								91734	0.000719875	0.0137322	-0.227073
								283237	0.000723481	0.0137829	-0.215821
								3038	0.000731191	0.0139115	-0.39769
								5869	0.000733849	0.0139369	0.376102
								60678	0.000735482	0.0139369	0.179695
								8992	0.000736034	0.0139369	-0.110585
								5691	0.000736634	0.0139369	-0.180252
								7268	0.00073732	0.0139369	-0.1739
								23248	0.00074003	0.01397	0.24711
								10432	0.000743302	0.0139872	-0.141888
								5936	0.000743302	0.0139872	-0.141888
								79575	0.000743827	0.0139872	0.28769
								9214	0.000746076	0.0140113	0.291882
								10053	0.000749091	0.0140498	0.330533
								8034	0.000751425	0.0140605	-0.320014
								10084	0.000751594	0.0140605	-0.213909
								9127	0.000753843	0.0140844	0.24556
								58509	0.000762689	0.0142314	0.214859
								653479	0.000764256	0.0142424	-1.11123
								7326	0.00076647	0.0142653	-0.154609
								9844	0.000770341	0.0143191	0.289085
								100294402	0.000773478	0.0143269	0.245299
								59307	0.000773478	0.0143269	0.245299
								63899	0.000773718	0.0143269	-0.1882
								5162	0.000775736	0.014346	-0.164361
								81	0.00077691	0.0143494	0.260711
								3853	0.000778551	0.0143615	1.14616
								5686	0.000787429	0.0145066	-0.207673
								54346	0.000788413	0.0145066	-0.275893
								92340	0.000792525	0.0145638	-0.380792
								2747	0.000802005	0.0147194	-0.431758
								51646	0.000803946	0.0147364	-0.167203
								100271849	0.000809526	0.0147772	0.442253
								4207	0.000809526	0.0147772	0.442253
								84636	0.000809844	0.0147772	-0.414344
								2803	0.000810922	0.0147772	-0.179948
								55829	0.000811254	0.0147772	-0.171447
								57333	0.000814048	0.0148045	0.411809
								79958	0.00081479	0.0148045	0.204728
								8535	0.000819998	0.0148805	0.252927
								729440	0.000826568	0.0149811	0.282241
								201627	0.00083545	0.0151232	0.474831
								30834	0.000838135	0.0151529	-0.160942
								54470	0.000840656	0.0151796	-0.188353
								3145	0.000841742	0.0151804	-0.212883
								399512	0.000846129	0.0152233	0.207303
								7169	0.00084622	0.0152233	0.453437
								84313	0.000849723	0.0152675	-0.215807
								7334	0.000855101	0.0153362	-0.158974
								6566	0.000855661	0.0153362	-0.340225
								115704	0.000860033	0.0153819	0.241441
								643866	0.000860323	0.0153819	0.345212
								55249	0.000863567	0.0154078	0.150031
								51575	0.000863895	0.0154078	-0.298922
								23326	0.000866554	0.0154138	0.144935
								81572	0.000867331	0.0154138	-0.207092
								117246	0.000867412	0.0154138	-0.197408
								9725	0.000883632	0.0156712	0.277627
								25901	0.000884055	0.0156712	-0.181551
								8514	0.000889621	0.0157507	0.24197
								4850	0.000893411	0.0157986	0.196339
								10201	0.000895035	0.015808	-0.208759
								84657	0.000897023	0.0158239	0.483883
								54101	0.000904371	0.0159342	0.285004
								378938	0.000907776	0.0159748	0.67247
								3454	0.000909133	0.0159794	-0.316124
								51098	0.000911791	0.0160067	-0.202464
								23412	0.000921581	0.0161591	-0.177612
								56654	0.000923833	0.0161791	0.385461
								10370	0.000928601	0.016243	0.353028
								23417	0.000941205	0.0164437	-0.207727
								100128590	0.00094325	0.0164512	-0.776048
								2548	0.000943896	0.0164512	0.376556
								374969	0.000946781	0.0164817	-0.178453
								127703	0.000949617	0.016497	-0.21253
								9909	0.000949934	0.016497	0.231032
								7079	0.000956624	0.0165558	0.236591
								390354	0.000956734	0.0165558	-0.160057
								6142	0.000956734	0.0165558	-0.160057
								23241	0.000963163	0.0166472	0.184491
								6837	0.000966354	0.0166825	0.192973
								51382	0.000980603	0.0168919	-0.215761
								23314	0.000980805	0.0168919	0.330032
								57876	0.000996818	0.0171474	0.346395
								7707	0.00100732	0.0173075	-0.335035
								9867	0.00101078	0.0173287	-0.454648
								26173	0.00101094	0.0173287	0.261142
								55863	0.00101231	0.0173318	-0.203352
								80206	0.00101436	0.0173466	-0.569971
								9820	0.00101845	0.0173959	0.137887
								1915	0.00102507	0.0174819	-0.106161
								339044	0.00102589	0.0174819	0.272846
								7189	0.00102728	0.0174851	-0.192869
								51652	0.00103209	0.0175464	-0.184801
								246243	0.00104174	0.0176898	-0.189041
								1265	0.00104869	0.0177871	0.227176
								9311	0.00105241	0.0178294	0.480408
								9512	0.00105379	0.0178319	-0.163243
								58505	0.00106042	0.0179146	-0.232068
								26093	0.0010619	0.0179146	0.174337
								399879	0.00106237	0.0179146	-0.0581605
								373	0.00106696	0.0179711	-0.435316
								6134	0.00107446	0.0180766	-0.101695
								55837	0.00108222	0.018186	-0.176774
								26610	0.00108723	0.0182491	-0.171976
								81847	0.00109021	0.0182781	-0.192135
								84247	0.00109175	0.0182827	-0.223993
								26284	0.00109596	0.0183321	0.201879
								29930	0.00110207	0.0183788	0.356388
								29107	0.00110235	0.0183788	-0.201782
								6650	0.00110364	0.0183788	0.295547
								116840	0.00110381	0.0183788	0.214132
								100508206	0.00111186	0.0184705	0.354993
								1056	0.00111186	0.0184705	0.354993
								79641	0.0011183	0.0185564	0.376331
								51538	0.00112329	0.0186179	-0.175827
								9618	0.00112936	0.0186925	0.250797
								8738	0.00113036	0.0186925	-0.18682
								79626	0.00113289	0.018713	-0.166495
								83931	0.00113882	0.0187896	0.279724
								268	0.00114179	0.0188172	0.344502
								257160	0.00114515	0.0188512	0.226828
								201181	0.00114887	0.0188911	-0.841422
								51255	0.00115624	0.0189908	-0.223023
								3495	0.00115898	0.0190103	0.700168
								7389	0.00116004	0.0190103	-0.233819
								5973	0.00116255	0.01903	0.306503
								5550	0.00116888	0.019112	-0.272246
								8111	0.00117742	0.0192301	-0.311795
								51619	0.0011828	0.0192962	-0.110531
								56904	0.00119276	0.0194368	0.271515
								51324	0.00119862	0.0195105	-0.157245
								9605	0.00121816	0.0198064	0.337526
								116983	0.00122427	0.0198766	0.322594
								219844	0.00122522	0.0198766	-0.199333
								90933	0.00122955	0.0199246	0.215295
								80196	0.00123731	0.0200061	-0.172991
								7469	0.00123771	0.0200061	0.17785
								84142	0.00123964	0.0200061	-0.221698
								51174	0.00124008	0.0200061	-0.305074
								51106	0.00125024	0.0201418	-0.168125
								84708	0.00125126	0.0201418	-0.581415
								84365	0.00125813	0.0202299	-0.204
								1327	0.00126273	0.0202701	-0.113327
								55679	0.00126342	0.0202701	0.24592
								100288432	0.00126575	0.0202852	-0.31551
								64064	0.00126728	0.0202874	-0.213058
								51773	0.00126962	0.0203024	-0.331983
								56940	0.00127624	0.0203858	-0.194295
								56987	0.00128051	0.0204141	-0.284933
								196500	0.00128082	0.0204141	0.302345
								65080	0.00128258	0.0204199	-0.231968
								29914	0.00128431	0.0204249	-0.175868
								201255	0.0012935	0.0205487	0.220992
								92140	0.00129506	0.0205509	-0.222352
								387893	0.00130363	0.0206546	0.195074
								96764	0.00130485	0.0206546	-0.204802
								6282	0.00130586	0.0206546	0.157706
								4302	0.00131163	0.0207234	0.211681
								400949	0.0013144	0.0207246	-0.465625
								197322	0.00131455	0.0207246	0.23409
								50486	0.00131613	0.020727	1.00406
								9191	0.00132939	0.0209	0.198883
								8726	0.00132999	0.0209	-0.170982
								121006	0.0013334	0.0209309	0.260661
								3190	0.00134069	0.0210085	-0.109141
								9026	0.00134123	0.0210085	0.282537
								58986	0.00134559	0.0210466	0.259221
								57038	0.0013487	0.0210466	-0.160847
								9982	0.00134941	0.0210466	0.298973
								63891	0.00134946	0.0210466	0.216921
								5605	0.00136112	0.0212057	0.171848
								399491	0.00136567	0.0212315	0.253222
								92579	0.0013657	0.0212315	0.534239
								55159	0.00136942	0.0212667	-0.270183
								4627	0.00137607	0.021347	0.201228
								121441	0.00137966	0.02138	-0.225396
								83707	0.00138138	0.0213838	0.183817
								54148	0.00138327	0.0213903	-0.240987
								284600	0.00139981	0.0216231	0.290925
								64663	0.00140667	0.021706	0.212286
								51202	0.00141117	0.021713	-0.182341
								50814	0.0014112	0.021713	-0.200616
								2874	0.00141161	0.021713	0.216965
								78996	0.00141442	0.0217332	-0.158989
								100190986	0.00142647	0.0218953	-0.637884
								57610	0.00143933	0.022068	0.190329
								100132178	0.00144076	0.022068	-0.404868
								79230	0.0014469	0.0221387	-0.247562
								85449	0.00145278	0.0222054	0.200596
								5905	0.00145806	0.0222626	0.247394
								79035	0.00146046	0.0222742	0.327273
								9284	0.00146188	0.0222742	0.26095
								205717	0.00147504	0.0224511	-0.235141
								8534	0.00148499	0.0225543	0.214166
								598	0.00148623	0.0225543	0.428692
								115196	0.00148647	0.0225543	-0.205357
								5877	0.00148806	0.0225548	-0.140748
								9690	0.00149139	0.0225817	-0.148415
								6188	0.00149382	0.022595	-0.118669
								55565	0.00149695	0.0226188	0.165309
								6122	0.00151668	0.0228931	-0.137172
								64080	0.00152484	0.0229924	-0.170851
								7639	0.00152768	0.0230115	-0.225557
								284403	0.00153456	0.0230383	0.252372
								3425	0.00153551	0.0230383	0.321409
								55181	0.00153562	0.0230383	-0.177896
								342977	0.0015358	0.0230383	0.246464
								5695	0.00154436	0.0231427	-0.171066
								833	0.00155066	0.0231945	-0.151428
								57721	0.00155101	0.0231945	-0.2331
								254050	0.00155461	0.0232011	0.2174
								90416	0.00155464	0.0232011	-0.180079
								757	0.00156848	0.0233836	-0.31953
								8601	0.00158178	0.023538	-0.790866
								5192	0.00158207	0.023538	-0.266815
								7561	0.00159366	0.0236862	-0.229417
								644068	0.0015982	0.0237294	-0.165567
								84648	0.00160238	0.0237467	0.250363
								285014	0.00160348	0.0237467	0.234952
								284352	0.0016056	0.0237467	0.300867
								3507	0.0016059	0.0237467	0.374971
								63931	0.0016095	0.0237758	-0.177813
								9442	0.00162452	0.023937	-0.149092
								90134	0.00162463	0.023937	-0.602872
								84058	0.00162591	0.023937	-0.191327
								23047	0.001627	0.023937	-0.172007
								55795	0.00162901	0.0239423	-0.225267
								6175	0.00163289	0.0239722	-0.12511
								9826	0.00163434	0.0239722	0.295364
								9772	0.00163728	0.0239911	0.20674
								51398	0.00164244	0.0240423	-0.169675
								29082	0.00164408	0.0240423	-0.149009
								126326	0.00165978	0.0242443	0.355692
								5612	0.00166123	0.0242443	-0.180197
								85004	0.00167049	0.0243549	0.338722
								79838	0.00167276	0.0243636	0.168115
								26531	0.0016863	0.0245051	-0.307657
								7375	0.00168737	0.0245051	-0.228147
								79651	0.00168754	0.0245051	0.283187
								80176	0.00170072	0.0246719	0.229248
								9894	0.00170864	0.0247175	0.213263
								9360	0.00170866	0.0247175	-0.226985
								64748	0.00170896	0.0247175	0.410768
								22823	0.00171928	0.0248172	-0.257446
								91574	0.00171947	0.0248172	-0.188048
								9381	0.00172259	0.0248172	0.202807
								11009	0.00172373	0.0248172	-0.576177
								405	0.00172582	0.0248172	-0.256849
								125875	0.0017261	0.0248172	0.418074
								51146	0.00173155	0.0248709	0.247846
								56919	0.00173992	0.0249665	-0.181027
								9862	0.00174523	0.0250181	0.19211
								4190	0.00175094	0.0250565	-0.19017
								644873	0.00175153	0.0250565	-0.300377
								607	0.00175561	0.0250565	0.241172
								25988	0.00175612	0.0250565	-0.156039
								145497	0.00175653	0.0250565	-0.344758
								58504	0.00176128	0.0250996	-0.194589
								10179	0.00176423	0.025117	-0.216832
								3005	0.00176853	0.0251536	0.340283
								100506649	0.00178554	0.0253706	-0.281784
								91074	0.00178734	0.0253714	0.351876
								55707	0.0017971	0.0254851	-0.1292
								23551	0.00180049	0.0255083	0.291503
								100287166	0.00182455	0.0258239	0.251473
								10460	0.00182777	0.0258445	0.255985
								3476	0.00183141	0.0258708	-0.176059
								369	0.00183993	0.0259659	0.173242
								6293	0.00185351	0.0261073	0.215944
								59274	0.00185372	0.0261073	0.213912
								25776	0.00185535	0.0261073	-0.172081
								5034	0.00186374	0.0262001	0.161669
								57403	0.00186785	0.0262325	-0.21592
								5290	0.00188018	0.0263801	-0.345415
								5007	0.00188375	0.0263804	-0.151522
								8428	0.00188461	0.0263804	0.102176
								84816	0.00188564	0.0263804	-0.258137
								11074	0.00188811	0.0263896	0.243902
								5777	0.0018968	0.0264624	0.174713
								11016	0.00189696	0.0264624	0.238318
								79058	0.00190602	0.0265633	0.269779
								6339	0.00191259	0.0266292	0.439492
								9897	0.00191768	0.0266632	-0.156966
								10076	0.00191869	0.0266632	0.294862
								64641	0.00192687	0.0267513	0.25985
								1161	0.00193434	0.0268293	-0.171723
								6513	0.00194649	0.0269523	-0.193203
								6130	0.00194691	0.0269523	-0.142605
								6738	0.00196065	0.0271166	-0.169693
								51258	0.00196452	0.0271394	-0.134024
								55843	0.00196603	0.0271394	-0.18665
								4234	0.00198229	0.0273379	-0.231368
								26123	0.0019914	0.0274374	-0.175956
								163732	0.00201163	0.0276899	0.255525
								53343	0.00201735	0.0277424	-0.186555
								1545	0.00202081	0.0277637	-0.405793
								7716	0.00202489	0.0277935	-0.12402
								51504	0.00202887	0.027807	-0.165529
								8439	0.0020297	0.027807	-0.210287
								64901	0.00203484	0.0278115	-0.260981
								3609	0.00203518	0.0278115	0.192304
								79581	0.00203577	0.0278115	0.17702
								80727	0.00203807	0.0278168	0.26885
								5693	0.00204128	0.0278345	-0.167346
								5467	0.0020435	0.0278386	0.343406
								114049	0.00207493	0.0282403	-0.199765
								80308	0.00207979	0.0282688	0.150989
								5595	0.00208091	0.0282688	0.21977
								9900	0.0020923	0.028397	0.360767
								115286	0.00209719	0.0284368	-0.237851
								79133	0.00210758	0.028551	-0.179554
								55735	0.00212142	0.0287118	0.214403
								9777	0.00212541	0.028737	0.229977
								23039	0.00212723	0.028737	-0.231759
								9783	0.00214035	0.0288874	0.176512
								29099	0.00214673	0.0289466	-0.1494
								4855	0.00215699	0.0290371	0.597048
								1785	0.00215744	0.0290371	0.221648
								11147	0.00216541	0.0291174	0.342311
								83706	0.00216992	0.0291511	0.297437
								165	0.00217661	0.029214	0.30275
								10001	0.00218607	0.0293138	-0.289587
								1977	0.00218934	0.0293307	-0.343146
								29928	0.00219336	0.0293574	-0.176381
								8570	0.00219922	0.0293927	0.223595
								92283	0.00220004	0.0293927	-0.793526
								51154	0.00220397	0.0294181	-0.264239
								55816	0.00220765	0.0294403	0.272061
								6095	0.00221342	0.0294641	-0.26574
								219899	0.00221358	0.0294641	-0.365454
								6352	0.0022166	0.0294641	-0.323271
								3790	0.00221906	0.0294641	-0.365373
								56900	0.00221957	0.0294641	-0.177817
								6541	0.00223203	0.0295847	-0.203499
								2132	0.00223273	0.0295847	-0.234206
								1606	0.00223859	0.0296352	0.323311
								3608	0.00224252	0.0296352	-0.249265
								100507239	0.00224402	0.0296352	-0.221974
								54862	0.00224469	0.0296352	0.20099
								55759	0.00225767	0.0297795	-0.181889
								374739	0.00227574	0.0299905	-0.445249
								729978	0.00227883	0.0300042	-0.718905
								150726	0.00228218	0.0300191	0.227395
								147372	0.0022841	0.0300191	0.72066
								3221	0.00229572	0.0301432	0.256538
								960	0.00229769	0.0301432	0.150722
								5566	0.00230765	0.0302036	0.230462
								140876	0.00230838	0.0302036	-0.195066
								26233	0.00230852	0.0302036	0.222186
								5893	0.00231231	0.0302259	0.427447
								8828	0.00231604	0.0302474	0.289862
								208	0.00232177	0.030295	0.174096
								2353	0.00232637	0.0303279	0.773893
								28977	0.00233225	0.0303773	-0.277213
								4701	0.00234101	0.0304641	-0.212495
								79712	0.00234607	0.0304941	-0.181065
								5688	0.00234838	0.0304941	-0.156399
								91875	0.00235137	0.0304941	-0.270396
								10654	0.00235171	0.0304941	-0.246016
								5689	0.00235686	0.0305336	-0.13733
								10455	0.0023606	0.0305549	-0.229826
								4800	0.00237687	0.0307259	-0.206342
								90441	0.0023787	0.0307259	-0.181767
								353322	0.00238225	0.0307259	-0.192465
								85441	0.00238383	0.0307259	0.376871
								65084	0.00238489	0.0307259	-0.272999
								3921	0.0023865	0.0307259	-0.0920395
								6422	0.00240034	0.0308768	0.263224
								22933	0.00240699	0.030935	0.204319
								57326	0.00241381	0.030972	0.295926
								157574	0.00241413	0.030972	0.260082
								79990	0.00241793	0.0309795	0.202147
								9321	0.00241898	0.0309795	0.415413
								4741	0.00243969	0.0312172	-0.307459
								4830	0.00244204	0.0312198	-0.268013
								22932	0.00245419	0.0313443	0.483811
								116224	0.00245609	0.0313443	-0.157883
								79893	0.00246163	0.0313874	-0.159461
								962	0.0024723	0.0314959	-0.134478
								84966	0.00247529	0.0315064	0.274068
								57820	0.00248042	0.031544	-0.178552
								10552	0.00248407	0.0315628	-0.210677
								1813	0.00248731	0.0315764	0.178728
								4245	0.00249547	0.0316523	0.171743
								375133	0.00251111	0.0317675	0.200548
								5297	0.00251111	0.0317675	0.200548
								728233	0.00251111	0.0317675	0.200548
								100127983	0.0025136	0.0317714	-0.524198
								131474	0.0025358	0.0320242	-0.177093
								9436	0.00253815	0.032026	0.155626
								6845	0.00254141	0.0320393	-0.203318
								645321	0.00255165	0.0321406	0.850669
								57414	0.00256359	0.032263	0.227506
								1716	0.00257344	0.032318	-0.144149
								27036	0.00257444	0.032318	0.248405
								8887	0.00257553	0.032318	-0.167685
								22859	0.00257686	0.032318	0.243772
								8241	0.0025818	0.0323521	0.175388
								63910	0.00258801	0.032364	0.238498
								890	0.00258857	0.032364	-0.468896
								10302	0.00258943	0.032364	-0.141969
								140850	0.00260259	0.0325006	1.54092
								51003	0.00262332	0.0327314	-0.172949
								8502	0.00263602	0.0328596	-0.232982
								554313	0.00264038	0.0328596	-0.281578
								8370	0.00264038	0.0328596	-0.281578
								3163	0.00265487	0.0330085	-0.180138
								201514	0.00265689	0.0330085	-0.222927
								5348	0.00267112	0.033157	0.23762
								134	0.00269912	0.0334739	0.236352
								2166	0.00270126	0.0334739	0.275622
								54925	0.00272275	0.0337115	-0.152703
								6733	0.00272687	0.0337288	-0.224102
								84286	0.00272879	0.0337288	0.238246
								10714	0.00273246	0.0337455	-0.212538
								81558	0.00273789	0.0337838	0.145575
								3550	0.00274208	0.0338068	-0.164931
								714	0.00275592	0.0339486	3.34851
								100506866	0.00276069	0.0339786	-0.442666
								56993	0.00276995	0.0340638	-0.209955
								7350	0.00278585	0.0342303	0.267782
								100509003	0.00279241	0.0342601	0.337239
								528	0.00279299	0.0342601	-0.317487
								55014	0.00280133	0.0343335	-0.31452
								23139	0.00280591	0.0343607	-0.250251
								23253	0.00282607	0.0345783	-0.29373
								23033	0.0028371	0.0346842	-0.231047
								84225	0.00284006	0.0346846	0.261554
								147381	0.00284191	0.0346846	-0.535006
								7372	0.00285475	0.0347682	-0.166159
								10969	0.00285485	0.0347682	-0.147158
								656	0.00285594	0.0347682	-0.302867
								54751	0.00286117	0.0347936	0.168764
								23265	0.00286281	0.0347936	0.149467
								4087	0.00288083	0.0349833	-0.158571
								92162	0.00288959	0.0350604	0.346621
								2810	0.00290631	0.0352044	0.349125
								7249	0.00290706	0.0352044	0.238211
								951	0.00290872	0.0352044	0.199433
								4116	0.00293364	0.0354297	-0.274514
								55650	0.00293445	0.0354297	-0.135648
								51495	0.00293716	0.0354297	-0.187696
								4241	0.00293935	0.0354297	0.211934
								28958	0.00293952	0.0354297	-0.150533
								92973	0.0029479	0.0355012	0.162153
								376497	0.00295803	0.0355938	0.221423
								2647	0.00296444	0.0356414	0.213303
								6120	0.00296914	0.0356684	-0.221078
								3674	0.00299367	0.0359334	0.557144
								4720	0.0029968	0.0359413	-0.171787
								10436	0.00300145	0.0359673	-0.199745
								6139	0.00300504	0.0359807	-0.0844674
								100129405	0.00301011	0.0360117	-0.239753
								24146	0.00301576	0.0360488	0.149457
								729173	0.00301817	0.0360488	0.393695
								83719	0.00302793	0.0361153	0.18781
								79002	0.00302871	0.0361153	0.142214
								403	0.00304204	0.0362446	-0.161551
								125150	0.00305341	0.0363028	-0.299634
								2222	0.00305414	0.0363028	-0.143291
								1022	0.00306015	0.0363028	-0.199507
								7205	0.00306128	0.0363028	0.184738
								83541	0.00306159	0.0363028	0.211931
								4303	0.00306263	0.0363028	0.265752
								55738	0.00306441	0.0363028	0.174345
								4738	0.00307029	0.0363428	-0.147831
								1728	0.00307836	0.0363839	-0.147013
								4809	0.00307876	0.0363839	-0.155491
								5305	0.0030876	0.0364587	-0.141227
								197370	0.00309577	0.0365251	-0.168593
								8916	0.00309929	0.0365251	-0.232922
								54764	0.00310098	0.0365251	-0.209418
								439944	0.00310327	0.0365251	-0.284133
								653659	0.00311749	0.0366331	-0.197999
								92703	0.00311749	0.0366331	-0.197999
								550	0.00313354	0.0367919	0.124228
								100129827	0.00313613	0.0367926	-0.279715
								130576	0.00314109	0.0368211	0.236685
								646531	0.00314487	0.0368356	-0.274139
								55788	0.00315356	0.0369078	-0.226133
								55153	0.00316603	0.0370066	0.213533
								339175	0.00316965	0.0370066	-0.237661
								55798	0.00316965	0.0370066	-0.237661
								80764	0.00318693	0.0371786	0.180607
								23647	0.00320392	0.0373468	0.172131
								9869	0.00321889	0.0374912	0.171604
								6147	0.00322265	0.0375049	-0.142278
								401172	0.00323095	0.0375715	0.320132
								51025	0.00323819	0.0375975	0.207651
								55225	0.00323836	0.0375975	0.93405
								55168	0.00324255	0.0376161	-0.168989
								374403	0.00324883	0.0376588	0.186542
								25837	0.00326192	0.0377727	-0.286
								1317	0.00326472	0.0377727	-0.251796
								28956	0.00326645	0.0377727	-0.193439
								84256	0.00327479	0.0378391	0.310261
								91408	0.00330257	0.0381298	-0.14737
								51706	0.00331813	0.0382462	-0.156545
								2906	0.00332052	0.0382462	0.426466
								1804	0.00332054	0.0382462	0.324608
								90121	0.00333382	0.0383687	-0.168366
								30851	0.003372	0.0387774	-0.133109
								80221	0.00337731	0.0388046	0.256823
								10444	0.0033797	0.0388046	0.211685
								529	0.00339818	0.0389859	-0.160689
								51642	0.00341167	0.0391098	-0.188573
								64388	0.00341616	0.0391108	-0.275321
								5570	0.00341714	0.0391108	-0.498343
								55116	0.0034228	0.0391448	0.208144
								5129	0.00344026	0.0393135	0.242509
								53827	0.00344619	0.0393503	0.144151
								55698	0.00345934	0.0394696	0.322402
								27292	0.00346734	0.0395298	-0.198215
								9526	0.00348101	0.0396349	-0.303117
								23514	0.00348323	0.0396349	-0.396299
								1479	0.00348735	0.0396349	-0.207927
								55090	0.00348747	0.0396349	-0.185118
								199692	0.00351338	0.0398982	-0.17979
								7276	0.00352162	0.0399605	0.34512
								1203	0.00354245	0.040149	-0.17686
								440896	0.00354375	0.040149	0.269459
								51503	0.00356119	0.0402594	-0.165067
								6654	0.00356139	0.0402594	-0.162293
								54923	0.00356356	0.0402594	0.230467
								249	0.00356458	0.0402594	0.701309
								9103	0.00357099	0.0402795	-0.391216
								119391	0.0035719	0.0402795	-0.39456
								84953	0.00358045	0.0403447	-0.463792
								3802	0.00360191	0.0405551	-0.172864
								567	0.00360709	0.0405819	-0.119134
								51422	0.00361246	0.0405959	-0.230008
								8802	0.00361392	0.0405959	-0.120927
								8975	0.00362539	0.0406933	-0.237635
								5191	0.00363894	0.0408047	-0.211788
								7433	0.00364092	0.0408047	0.276897
								9919	0.0036517	0.0408939	0.132108
								64386	0.00365859	0.0409395	0.361242
								57150	0.00366348	0.0409626	-0.155092
								91584	0.00368074	0.041124	-0.290083
								11104	0.00369099	0.041195	-0.186241
								113402	0.00369645	0.041195	-0.206604
								100287911	0.00369823	0.041195	0.196994
								100192378	0.00369843	0.041195	-0.374791
								5883	0.0037103	0.0412871	0.20845
								1812	0.00371237	0.0412871	1.51367
								51126	0.00372563	0.0414028	-0.165294
								51643	0.00372919	0.0414107	-0.0982897
								55030	0.00374134	0.0414888	-0.164378
								1781	0.00374193	0.0414888	-0.154072
								4061	0.00374601	0.0415024	0.679387
								10763	0.00374924	0.0415065	0.19885
								285735	0.00375552	0.0415445	0.332512
								6731	0.00376396	0.0416062	-0.163435
								23293	0.00376768	0.0416155	0.246517
								9400	0.00377449	0.0416592	0.219256
								55069	0.00377867	0.0416737	-0.164498
								100288142	0.00378181	0.0416767	-0.571525
								6208	0.00379125	0.041749	-0.107248
								9746	0.00380332	0.0418503	0.291148
								10274	0.0038301	0.0421131	-0.194858
								100505786	0.00384146	0.0422061	0.225609
								51564	0.00384863	0.0422528	0.259538
								222068	0.0038529	0.0422678	-0.120964
								79590	0.00386161	0.0423315	-0.186766
								3329	0.00388515	0.0425573	-0.188186
								145567	0.00388815	0.0425582	0.36164
								283254	0.00391562	0.0428266	-0.160457
								57473	0.00391902	0.0428316	0.378054
								100506357	0.00392897	0.0428942	-0.251426
								55344	0.00393066	0.0428942	0.270448
								1749	0.00394281	0.0429946	-0.334303
								27300	0.00395369	0.0430809	-0.175364
								203062	0.00395888	0.0431051	0.250269
								8604	0.00396189	0.0431057	-0.18255
								9570	0.00396697	0.043118	-0.211678
								36	0.00397185	0.043118	-0.209419
								163033	0.00397373	0.043118	0.149151
								29934	0.00397489	0.043118	-0.17423
								5471	0.00398436	0.0431885	-0.377732
								55357	0.00398776	0.0431931	0.248707
								201158	0.00399356	0.0432238	0.200604
								51454	0.00399825	0.0432422	0.489689
								55299	0.00400166	0.043247	-0.168234
								55750	0.00400832	0.0432749	-0.20787
								92482	0.00401287	0.0432749	-0.180717
								26276	0.00401317	0.0432749	-0.133192
								54881	0.00402457	0.0433656	-0.166952
								5033	0.00405752	0.0436829	-0.185983
								7678	0.00406107	0.0436829	-0.383696
								27005	0.00406303	0.0436829	0.177507
								10608	0.00408044	0.0438065	0.226888
								8417	0.00408104	0.0438065	-0.197608
								79649	0.00408357	0.0438065	-0.167606
								340156	0.0040936	0.0438818	0.216752
								163154	0.00410267	0.0439465	0.261696
								885	0.00410569	0.0439465	0.239092
								158	0.00411613	0.0440258	-0.155248
								29044	0.00412482	0.0440863	-0.72972
								79753	0.00413031	0.0441052	-0.200278
								54800	0.00413395	0.0441052	0.550906
								4736	0.00413785	0.0441052	-0.0792589
								1984	0.00414181	0.0441052	0.190557
								55038	0.00414383	0.0441052	0.143124
								64072	0.00414479	0.0441052	0.230443
								166614	0.00417433	0.0443762	0.272223
								10130	0.00417636	0.0443762	-0.182915
								55700	0.00418195	0.0444031	0.173467
								84826	0.00418894	0.0444449	-0.175484
								55760	0.00421231	0.0446602	-0.192917
								10755	0.00422338	0.044745	0.265732
								288	0.00423894	0.0448446	-0.288605
								642891	0.00423896	0.0448446	-0.26795
								6388	0.00424264	0.0448509	-0.150068
								140467	0.00425965	0.044998	0.303654
								10291	0.0042663	0.0450356	0.122132
								63877	0.00428313	0.0451804	-0.178393
								5705	0.00428918	0.0452114	-0.131962
								5055	0.0043023	0.0453169	0.319002
								387036	0.00430615	0.0453246	0.188796
								2487	0.00432285	0.0454533	-0.393799
								138649	0.00432538	0.0454533	-0.564804
								165100	0.00432776	0.0454533	0.340959
								56954	0.00436962	0.0458597	-0.174327
								926	0.00438134	0.0458614	-0.275944
								2550	0.00438275	0.0458614	0.309343
								80018	0.00438283	0.0458614	-0.226703
								64786	0.00438431	0.0458614	-0.207239
								221491	0.00439116	0.0458614	0.191102
								85478	0.00439416	0.0458614	-0.169459
								146547	0.00439633	0.0458614	0.142021
								153577	0.00439679	0.0458614	0.327405
								170506	0.00439817	0.0458614	-0.232678
								171389	0.00440359	0.045885	0.468025
								51319	0.00440882	0.0459066	-0.282667
								5805	0.00441886	0.0459679	-0.194418
								150381	0.00442177	0.0459679	-0.283452
								92249	0.0044242	0.0459679	0.262479
								122618	0.00444281	0.0461283	0.29397
								3726	0.00444766	0.0461457	0.375885
								80777	0.00445652	0.0462047	-0.207979
								8576	0.00446505	0.0462601	-0.24432
								400541	0.00447029	0.0462814	-0.895394
								65977	0.00448407	0.046391	-0.186929
								81875	0.004498	0.0464841	-0.158672
								5676	0.00449946	0.0464841	0.285682
								55163	0.0045082	0.0465413	-0.115259
								5023	0.00452461	0.0466775	0.364836
								9326	0.00456534	0.0470643	-0.182887
								2740	0.00456892	0.0470679	-0.270713
								80824	0.0046003	0.0473575	-0.273033
								653252	0.00461155	0.0474398	-0.250599
								84446	0.0046389	0.0476596	0.281063
								639	0.00463948	0.0476596	-0.24816
								7644	0.0046563	0.0477987	-0.382662
								51506	0.00466882	0.0478763	-0.153738
								9392	0.00467045	0.0478763	-0.157036
								10474	0.00467677	0.0479073	0.213454
								29085	0.00471013	0.0482151	-0.199984
								5020	0.00473258	0.0484108	0.18288
								100510080	0.00475209	0.0485761	-0.344697
								23382	0.00476427	0.0486664	0.170385
								488	0.00477917	0.0487843	0.167358
								1937	0.00478434	0.0487847	-0.103925
								11164	0.00478592	0.0487847	-0.217124
								401022	0.00480862	0.0489818	0.220709
								115024	0.00481314	0.0489934	-0.274088
								5213	0.00482034	0.0490325	-0.201405
								80700	0.00483082	0.0491047	0.213435
								55188	0.00484157	0.0491796	-0.173446
								50509	0.00485376	0.049269	0.361503
								2030	0.00486386	0.0493135	0.376757
								23582	0.00486771	0.0493135	-0.14521
								51649	0.00486833	0.0493135	-0.196711
								2058	0.00487537	0.0493504	-0.199016
								136371	0.00488017	0.0493646	0.213814
								2868	0.00489691	0.0494685	0.210126
								85300	0.00489724	0.0494685	-0.263747
								8324	0.00490864	0.0495311	-0.606369
								84971	0.00491026	0.0495311	0.165532
								1874	0.00491957	0.0495907	0.157593
								10603	0.00492496	0.0496011	0.292478
								2091	0.00492744	0.0496011	-0.174835
								81545	0.00493429	0.0496358	-0.160902
								8799	0.00494774	0.0497366	-0.150663
								2120	0.00496019	0.0498274	0.212725
								171392	0.0049808	0.0499999	-0.321714
