# Supplementary material for: Pathway-based outlier method reveals heterogeneous genomic structure of autism in blood transcriptome
Source: BMC Med Genomics. 2013 Sep 24;6:34. doi: 10.1186/1755-8794-6-34 (PMC3849321; doi:10.1186/1755-8794-6-34)
Supplement: Additional file 4 — Results from group difference methods (hypergeometric tests, GSEA) for TGen. [file 1755-8794-6-34-S4.xlsx]

## Sheet: Differentially Expressed Genes
ENTREZ_ID	P_VALUE	Q_VALUE	LOG2_FC
144108	8.54028e-07	0.00303323	-0.18368
4601	3.40816e-06	0.00303323	-0.265315
55508	4.09642e-06	0.00303323	-0.253949
80010	4.32686e-06	0.00303323	-0.251683
55851	4.35786e-06	0.00303323	-0.439548
58490	4.38521e-06	0.00303323	-0.22719
4815	4.50591e-06	0.00303323	-0.287396
8347	7.08686e-06	0.00417431	-0.47349
5062	1.11979e-05	0.00586291	-0.159266
84305	1.76184e-05	0.00811625	-0.191086
4664	1.92367e-05	0.00811625	-0.203342
27433	2.06688e-05	0.00811625	-0.18015
10548	2.38889e-05	0.0086591	-0.198844
6310	2.83985e-05	0.00934167	-0.222307
57403	2.97369e-05	0.00934167	-0.209771
5253	3.68488e-05	0.0108523	-0.143133
4218	4.2845e-05	0.0114755	-0.192767
9738	4.6837e-05	0.0114755	-0.204124
860	4.79439e-05	0.0114755	-0.230014
83464	5.10783e-05	0.0114755	-0.197729
8339	5.11413e-05	0.0114755	0.635835
23140	7.04655e-05	0.0147539	-0.166151
51567	8.02206e-05	0.0147539	-0.257936
390035	9.23616e-05	0.0147539	-0.383909
4800	9.26069e-05	0.0147539	-0.196116
6935	9.59813e-05	0.0147539	-0.188002
5728	9.60542e-05	0.0147539	-0.185248
91300	0.000102239	0.0147539	-0.152297
80262	0.000102449	0.0147539	-0.12069
23387	0.000103374	0.0147539	-0.163588
55145	0.000104116	0.0147539	-0.226865
3020	0.000109593	0.0147539	-0.133305
440926	0.000109593	0.0147539	-0.133305
7266	0.000110556	0.0147539	-0.234619
643072	0.00011142	0.0147539	-0.346734
5799	0.000115595	0.0147539	-0.436792
84993	0.000115848	0.0147539	-0.18637
56925	0.000122695	0.0152148	-0.252672
25844	0.000128019	0.0154679	-0.196372
23097	0.00013917	0.0163948	-0.196478
10978	0.000146681	0.0168582	-0.1005
23095	0.000153446	0.0172158	-0.320929
79644	0.000165428	0.0181285	-0.28954
5451	0.000169344	0.0181358	-0.188679
9252	0.000175145	0.0182217	-0.262586
10105	0.000180436	0.0182217	-0.228586
2965	0.000181747	0.0182217	-0.18376
3423	0.000191885	0.0185292	-0.188637
79665	0.000192678	0.0185292	-0.174364
682	0.00022576	0.0212764	-0.273518
4814	0.000234903	0.0217039	-0.258726
64115	0.000239579	0.0217103	-0.146999
7150	0.000251572	0.0217577	-0.167081
3459	0.000253247	0.0217577	-0.248088
285381	0.00025849	0.0217577	-0.175395
3720	0.000260329	0.0217577	-0.155017
5434	0.000263189	0.0217577	-0.175813
92906	0.000281165	0.0220183	-0.254695
55526	0.00028612	0.0220183	-0.181199
25909	0.000287013	0.0220183	-0.230004
192134	0.000291077	0.0220183	0.168117
219699	0.00029191	0.0220183	0.166548
259282	0.000298097	0.0220183	-0.263614
55326	0.000299049	0.0220183	-0.168954
389541	0.000312631	0.0220903	-0.180462
57147	0.0003136	0.0220903	-0.148103
2908	0.000314091	0.0220903	-0.157668
6533	0.000321034	0.0222465	-0.226385
5531	0.000326346	0.0222869	-0.225796
29994	0.000352334	0.023718	-0.237375
440465	0.000380652	0.0249203	-0.228287
51362	0.000388155	0.0249203	-0.112295
100302736	0.00039135	0.0249203	-0.18485
353376	0.00039135	0.0249203	-0.18485
11344	0.000425176	0.0259885	-0.182304
9282	0.000427344	0.0259885	-0.131014
55704	0.000435938	0.0259885	-0.193976
256586	0.000446824	0.0259885	-0.147622
55909	0.000461876	0.0259885	-0.169612
6667	0.000465101	0.0259885	-0.175436
27072	0.00046572	0.0259885	-0.173209
728353	0.00046621	0.0259885	0.166372
80124	0.000469555	0.0259885	-0.197583
51324	0.000480844	0.0259885	-0.128088
55652	0.000482463	0.0259885	-0.195546
4026	0.000487566	0.0259885	-0.198632
57161	0.000488785	0.0259885	-0.20233
140801	0.000489433	0.0259885	0.185716
79663	0.000492149	0.0259885	-0.186211
54906	0.000500339	0.0259885	-0.17659
64121	0.000501883	0.0259885	-0.137977
5058	0.000511659	0.0262068	-0.205666
6477	0.000519179	0.026306	-0.169165
11334	0.00052807	0.0264387	-0.124123
5223	0.00053302	0.0264387	-0.13756
53944	0.00054907	0.0267381	-0.121871
7716	0.000550404	0.0267381	-0.101523
221079	0.000571572	0.0272808	-0.16823
55252	0.000573155	0.0272808	-0.146922
4947	0.00058526	0.0275784	-0.204835
150381	0.000596086	0.0275975	-0.248883
23197	0.000597377	0.0275975	-0.125539
92255	0.000615647	0.0281653	-0.152384
8446	0.000628641	0.0283792	-0.129144
88455	0.000632367	0.0283792	-0.12965
23012	0.000672515	0.0293868	-0.19296
9994	0.00067418	0.0293868	-0.222967
6888	0.000690617	0.0293868	-0.152519
124801	0.000691505	0.0293868	-0.138379
121260	0.000709588	0.0293868	-0.212236
80254	0.00071808	0.0293868	-0.213471
310	0.000721294	0.0293868	-0.155489
54535	0.000723957	0.0293868	0.129079
26148	0.000726775	0.0293868	-0.177181
9807	0.000726945	0.0293868	-0.180681
55809	0.000729297	0.0293868	-0.219174
26137	0.000729655	0.0293868	-0.28042
6198	0.000739673	0.0295378	-0.168296
2932	0.000752981	0.0298165	-0.202519
9043	0.000761375	0.0298694	-0.192739
538	0.000766992	0.0298694	-0.171952
63892	0.000798951	0.0307926	-0.132853
26019	0.000804264	0.0307926	-0.139496
5529	0.000810304	0.0307926	-0.156559
10269	0.000823556	0.0308274	-0.136097
1234	0.000824302	0.0308274	-0.285707
7429	0.000839745	0.0311576	0.23158
523	0.000849892	0.0312877	-0.172861
9525	0.000866152	0.0314647	-0.134148
57222	0.000871672	0.0314647	-0.178777
100506979	0.000888156	0.0314647	-0.326412
9554	0.00089263	0.0314647	-0.195715
23023	0.000908215	0.0314647	-0.243013
58160	0.000916946	0.0314647	-0.342647
51643	0.00092087	0.0314647	-0.0825409
8637	0.00092276	0.0314647	-0.123653
54108	0.000925466	0.0314647	-0.125199
5439	0.000926618	0.0314647	-0.122958
8125	0.000928942	0.0314647	-0.153666
1730	0.000937658	0.0314647	-0.2184
10417	0.000945948	0.0314647	0.410948
23355	0.000948195	0.0314647	-0.133271
10714	0.000954858	0.0314647	-0.167988
10581	0.000974777	0.031898	-0.124053
55770	0.000989104	0.0320598	-0.153146
81609	0.000993329	0.0320598	-0.127096
55711	0.00100046	0.0320701	-0.287147
9584	0.00100808	0.0320963	0.139512
571	0.00101899	0.0321117	-0.194862
27252	0.0010222	0.0321117	-0.276731
163050	0.00103456	0.0321555	-0.150945
80213	0.00103948	0.0321555	-0.147072
9236	0.00104406	0.0321555	-0.180586
55969	0.00106321	0.0322393	-0.116443
9881	0.00107191	0.0322393	-0.315539
1762	0.00107669	0.0322393	0.150745
9	0.00108008	0.0322393	-0.162557
440400	0.00109517	0.0322393	-0.0937573
146225	0.00109606	0.0322393	-0.209526
63971	0.00109843	0.0322393	-0.226114
80344	0.00110152	0.0322393	-0.170932
29072	0.00115717	0.0333005	-0.128013
4116	0.00116123	0.0333005	-0.215064
9658	0.00116388	0.0333005	-0.297609
64795	0.00116604	0.0333005	-0.183881
55196	0.00117964	0.0334051	-0.167408
8453	0.00119002	0.0334051	-0.144756
10565	0.00120305	0.0334051	-0.114025
51316	0.00121641	0.0334051	0.0989733
51231	0.00122419	0.0334051	-0.16692
253639	0.00122534	0.0334051	0.162251
51366	0.00122547	0.0334051	-0.175515
2002	0.00122717	0.0334051	-0.117874
267	0.0012398	0.0334051	-0.261448
124935	0.00124663	0.0334051	-0.229085
9873	0.0012495	0.0334051	-0.135609
5147	0.00125477	0.0334051	-0.110119
9969	0.00131654	0.0345156	-0.131836
9448	0.00131749	0.0345156	-0.167396
3183	0.00132037	0.0345156	-0.0838353
254896	0.00132789	0.0345156	-0.367307
56946	0.00133844	0.0345156	-0.172361
10533	0.00134604	0.0345156	-0.216578
22850	0.00135492	0.0345156	-0.127604
51734	0.00135509	0.0345156	-0.166226
64342	0.00139159	0.0352549	-0.143966
3920	0.00140084	0.0352993	-0.188197
10489	0.00141369	0.0354338	-0.193182
8439	0.00146793	0.036519	-0.156217
84328	0.00148651	0.036519	-0.173688
11345	0.00149808	0.036519	-0.077712
23011	0.00149933	0.036519	-0.139244
10277	0.00150135	0.036519	-0.111174
25976	0.00150349	0.036519	-0.140929
51422	0.00151297	0.0365609	-0.233503
9325	0.00152586	0.0366842	-0.144257
9693	0.00156415	0.0370368	-0.182835
5607	0.00157559	0.0370368	-0.153463
64419	0.00158436	0.0370368	-0.115793
6041	0.00158772	0.0370368	-0.183071
80167	0.0015938	0.0370368	-0.14653
637	0.00160763	0.0370368	-0.164135
116254	0.00161697	0.0370368	-0.178412
535	0.00161893	0.0370368	-0.159031
55167	0.00162267	0.0370368	-0.161267
7189	0.00162677	0.0370368	-0.144498
10099	0.00162807	0.0370368	0.179567
26959	0.00163484	0.0370368	-0.151002
54148	0.0016495	0.0370613	-0.178566
10410	0.00165166	0.0370613	-0.108563
221477	0.00167841	0.0374832	-0.116146
10827	0.00169224	0.0376137	-0.160593
23609	0.00170797	0.0377139	-0.188119
114882	0.00171275	0.0377139	-0.173883
115548	0.00172558	0.0377602	-0.234369
6585	0.00173088	0.0377602	0.2269
254048	0.00179137	0.0380315	-0.214219
163859	0.00179287	0.0380315	-0.152079
25847	0.0018187	0.0380315	-0.119614
56990	0.00182213	0.0380315	-0.0898988
23047	0.00182564	0.0380315	-0.123903
10245	0.00182632	0.0380315	-0.169398
54790	0.00182654	0.0380315	-0.21241
7376	0.00182836	0.0380315	-0.17432
10042	0.00183943	0.0380315	-0.128018
9213	0.00184141	0.0380315	-0.179882
5877	0.00184287	0.0380315	-0.1212
51128	0.00184565	0.0380315	-0.132722
151516	0.00185085	0.0380315	-0.270818
26578	0.00186325	0.0380315	-0.185013
81627	0.001869	0.0380315	-0.139742
143384	0.00187246	0.0380315	-0.155184
4946	0.00191426	0.0380315	-0.0681277
117157	0.00191527	0.0380315	0.371931
653361	0.00191565	0.0380315	-0.18558
654816	0.00191565	0.0380315	-0.18558
342371	0.00191744	0.0380315	-0.105173
203076	0.0019307	0.0380315	0.237512
5618	0.00193258	0.0380315	-0.19232
9857	0.00193702	0.0380315	-0.142694
10645	0.00196977	0.0385095	-0.203528
158747	0.00197771	0.0385095	-0.26008
59285	0.00200939	0.0386711	0.127454
5711	0.00203638	0.0386711	-0.12879
85406	0.00205201	0.0386711	-0.118675
55654	0.00205748	0.0386711	-0.161457
8050	0.00206171	0.0386711	-0.156749
84270	0.00207918	0.0386711	-0.156173
5291	0.00208372	0.0386711	-0.152116
10018	0.00209285	0.0386711	-0.124572
283357	0.00209289	0.0386711	-0.198235
5549	0.00210015	0.0386711	0.205277
51122	0.00210238	0.0386711	-0.139792
137835	0.00210808	0.0386711	-0.149502
26224	0.00211099	0.0386711	-0.189157
10572	0.0021133	0.0386711	-0.187761
654817	0.00211542	0.0386711	-0.183593
7307	0.00211732	0.0386711	-0.136547
7347	0.00213976	0.0389301	-0.142548
226	0.00214911	0.0389499	-0.102256
50862	0.0021753	0.0392735	-0.180894
163590	0.00219968	0.0395621	-0.225606
5862	0.00222073	0.0397887	-0.122853
126731	0.00223175	0.0398348	-0.164169
7739	0.00224309	0.0398861	-0.237358
7316	0.00225556	0.0399571	-0.113507
94241	0.00229358	0.0404147	-0.141731
80776	0.00231132	0.0404147	-0.174497
51496	0.00232283	0.0404147	-0.1423
23433	0.00232424	0.0404147	-0.114549
57599	0.00232943	0.0404147	-0.188148
56900	0.00233286	0.0404147	-0.12733
4660	0.00235453	0.0405467	-0.259833
3150	0.00236605	0.0405467	0.111636
55206	0.00236629	0.0405467	-0.137426
8615	0.00239184	0.040836	-0.127185
11011	0.00243047	0.0412626	-0.126573
159	0.00243434	0.0412626	-0.185672
23092	0.0024517	0.0412978	-0.233839
55793	0.00245395	0.0412978	-0.220678
1998	0.00246281	0.0412995	-0.130301
84885	0.00249783	0.0417201	-0.150435
2357	0.0025056	0.0417201	-0.13625
4050	0.00253382	0.0419076	-0.112706
54891	0.00253565	0.0419076	-0.192549
11237	0.00254354	0.0419076	-0.250013
5860	0.00255588	0.0419505	-0.199743
6187	0.00258142	0.0419505	-0.107627
27309	0.00258495	0.0419505	-0.142029
55030	0.00258877	0.0419505	-0.124202
820	0.00259642	0.0419505	-0.365328
9120	0.00259956	0.0419505	-0.178054
3087	0.00261971	0.0421314	-0.22249
23091	0.0026323	0.0421839	-0.144548
84961	0.00264088	0.0421839	-0.163333
23172	0.00266106	0.0423626	-0.152761
55168	0.00267612	0.0424589	-0.142618
121665	0.00271191	0.0426845	-0.141198
119559	0.00271339	0.0426845	-0.155658
84650	0.0027337	0.0426845	-0.198907
7097	0.00276374	0.0426845	-0.236774
23162	0.00276703	0.0426845	0.169439
3454	0.00279254	0.0426845	-0.206841
8649	0.00279633	0.0426845	-0.174808
55284	0.00280069	0.0426845	-0.159412
55741	0.00280266	0.0426845	-0.152176
2804	0.00280275	0.0426845	-0.170544
220074	0.0028104	0.0426845	0.269537
23394	0.00281497	0.0426845	-0.103841
54467	0.00281658	0.0426845	-0.144176
22888	0.00281715	0.0426845	-0.226533
4514	0.00283409	0.0428036	0.240293
8658	0.00285249	0.0428688	-0.143685
7296	0.00286195	0.0428688	-0.197757
51809	0.00286571	0.0428688	-0.147536
11177	0.00288466	0.0430158	-0.152804
6275	0.00291974	0.0433977	-0.0689809
58480	0.00292869	0.0433977	-0.19942
124583	0.00294977	0.0435731	-0.15588
5791	0.00297078	0.0436214	-0.156135
572	0.00297156	0.0436214	-0.180394
254531	0.00301201	0.0437966	-0.155115
374907	0.00303869	0.0437966	-0.237033
146923	0.00304659	0.0437966	-0.150504
8621	0.00304716	0.0437966	-0.105793
9846	0.00304908	0.0437966	-0.167222
116092	0.00305671	0.0437966	-0.174565
390354	0.00305785	0.0437966	-0.108197
6142	0.00305785	0.0437966	-0.108197
26269	0.00309221	0.044074	-0.170979
10138	0.00311029	0.044074	-0.214262
2957	0.00311371	0.044074	-0.135792
60490	0.00311766	0.044074	-0.212645
5980	0.00313166	0.044074	-0.170522
30849	0.0031344	0.044074	-0.168276
55161	0.00314269	0.044074	-0.140808
1130	0.00315896	0.0441707	-0.144076
441461	0.00320027	0.0443996	0.227665
23253	0.0032081	0.0443996	-0.190137
7305	0.00321941	0.0443996	-0.112158
387119	0.00322176	0.0443996	-0.171471
8872	0.00322244	0.0443996	-0.119786
55924	0.00324039	0.0444958	-0.257027
196374	0.00325003	0.0444958	0.211462
6541	0.00325775	0.0444958	-0.143512
55187	0.00327684	0.0445414	-0.143981
1978	0.00327999	0.0445414	-0.150122
8896	0.00330423	0.0447415	-0.11208
5926	0.00332768	0.04493	-0.212777
10809	0.00335553	0.0451766	-0.214208
5599	0.00340955	0.0457073	-0.125157
8895	0.00341852	0.0457073	-0.135523
11258	0.00342405	0.0457073	-0.131196
54707	0.00345344	0.0459695	-0.147356
6184	0.00350029	0.0464618	-0.118725
150290	0.0035163	0.0465258	-0.151863
4928	0.00352486	0.0465258	-0.167186
54455	0.00355183	0.0467509	-0.120093
80223	0.00358706	0.047083	-0.153517
4976	0.00361553	0.0473129	-0.12786
5594	0.00363328	0.0473129	-0.14507
8916	0.00364015	0.0473129	-0.161883
5372	0.00364877	0.0473129	-0.142662
64343	0.00365477	0.0473129	-0.168688
79797	0.00366746	0.0473352	-0.118819
23363	0.00367659	0.0473352	0.399651
56478	0.00369196	0.0474036	-0.117375
57181	0.00371781	0.0476058	-0.196666
54910	0.00374623	0.0477064	0.150938
28232	0.00374844	0.0477064	-0.170838
285812	0.00375604	0.0477064	0.205706
57122	0.00378288	0.047811	-0.143554
27236	0.00378584	0.047811	-0.1704
9559	0.00379471	0.047811	-0.0974182
55100	0.00380625	0.0478284	-0.126202
7077	0.00382355	0.0478838	-0.150854
9657	0.00386407	0.0478838	-0.127799
10005	0.00386713	0.0478838	-0.158191
374969	0.00387523	0.0478838	-0.128162
9040	0.00388467	0.0478838	-0.182247
54480	0.00388804	0.0478838	-0.13784
54788	0.00389074	0.0478838	-0.163531
26511	0.00389518	0.0478838	-0.174304
64764	0.00390211	0.0478838	-0.359307
4051	0.00396057	0.0482905	-0.267358
51647	0.00396359	0.0482905	-0.177256
8648	0.00397187	0.0482905	-0.173817
10260	0.00398998	0.0482905	-0.145589
57563	0.00399985	0.0482905	-0.157998
5724	0.0040002	0.0482905	-0.172506
55331	0.00400698	0.0482905	-0.151659
11337	0.00404073	0.0484906	-0.0775277
55719	0.00404417	0.0484906	-0.138906
6209	0.00407298	0.0485222	-0.117304
9637	0.00408251	0.0485222	-0.142488
92400	0.00410274	0.0485222	-0.144883
57688	0.00410824	0.0485222	-0.169414
729678	0.00412268	0.0485222	-0.123154
754	0.00412497	0.0485222	-0.137493
25	0.00412758	0.0485222	-0.120002
79184	0.00414211	0.0485222	-0.11264
53918	0.00415136	0.0485222	-0.15372
64328	0.00417503	0.0485222	-0.150749
253260	0.00417677	0.0485222	-0.131952
94015	0.00418974	0.0485222	-0.1591
9107	0.00420459	0.0485222	-0.129008
55197	0.00420577	0.0485222	-0.12154
9950	0.00423005	0.0485222	-0.118673
3312	0.0042306	0.0485222	0.0823249
7403	0.00424349	0.0485222	-0.173246
23518	0.00424489	0.0485222	-0.13045
10776	0.0042482	0.0485222	-0.0876065
6942	0.00425275	0.0485222	-0.117693
4802	0.00426707	0.048568	-0.105817
51652	0.00427819	0.0485772	-0.118561
26092	0.00436444	0.0493497	-0.101328
56980	0.00437173	0.0493497	-0.134059
79892	0.00437764	0.0493497	-0.1156
57580	0.00439752	0.0493498	-0.160429
3577	0.00439859	0.0493498	-0.246459
10826	0.00442518	0.0495301	0.108896
81857	0.00443757	0.0495511	-0.211513
71	0.00445387	0.0496156	-0.0906885
55630	0.00447885	0.0497232	-0.127107
10144	0.00448953	0.0497232	-0.170351
8315	0.00451135	0.0497232	-0.130052
51646	0.00452067	0.0497232	-0.111189
84826	0.00452727	0.0497232	-0.131218
57472	0.00454387	0.0497232	-0.125877
152815	0.00454691	0.0497232	-0.084399
5914	0.00454795	0.0497232	-0.192592
22990	0.00456176	0.049737	-0.165996
149461	0.00457963	0.049737	0.173803
55954	0.00458088	0.049737	-0.193484
9972	0.00460503	0.0498305	-0.113629
80853	0.00461064	0.0498305	-0.118773
6314	0.00462913	0.0499158	-0.185921

## Sheet: Enriched Pathways
NAME	SIZE	NUM_DEX_GENES	P_VALUE	Q_VALUE
KEGG_ERBB_SIGNALING_PATHWAY	87	11	1.60633e-06	0.00173404
BIOCARTA_MAPK_PATHWAY	87	11	1.60633e-06	0.00173404
ENDOSOME	64	8	4.67511e-05	0.0336452
SA_PROGRAMMED_CELL_DEATH	12	4	7.50902e-05	0.0405299
REACTOME_NRIF_SIGNALS_CELL_DEATH_FROM_THE_NUCLEUS	13	4	0.000106714	0.0460789
ST_INTEGRIN_SIGNALING_PATHWAY	78	8	0.000193073	0.0540769
REACTOME_CELL_DEATH_SIGNALLING_VIA_NRAGE_NRIF_AND_NADE	61	7	0.000240631	0.0540769
PURINE_RIBONUCLEOTIDE_BINDING	200	13	0.000256329	0.0540769
REACTOME_ACTIVATION_OF_BH3_ONLY_PROTEINS	16	4	0.000258714	0.0540769
SIG_PIP3_SIGNALING_IN_CARDIAC_MYOCTES	63	7	0.00029466	0.0540769
NUCLEOCYTOPLASMIC_TRANSPORT	83	8	0.000297222	0.0540769
NUCLEAR_TRANSPORT	84	8	0.000322736	0.0540769
PURINE_NUCLEOTIDE_BINDING	205	13	0.000325613	0.0540769
REACTOME_TOLL_RECEPTOR_CASCADES	86	8	0.000379127	0.0584668
KEGG_INSULIN_SIGNALING_PATHWAY	137	10	0.000527757	0.063868
KEGG_UBIQUITIN_MEDIATED_PROTEOLYSIS	138	10	0.00055883	0.063868
REACTOME_PROCESSING_OF_CAPPED_INTRON_CONTAINING_PRE_MRNA	138	10	0.00055883	0.063868
NUCLEOTIDE_BINDING	218	13	0.000584364	0.063868
REACTOME_TRANSPORT_OF_MATURE_MRNA_DERIVED_FROM_AN_INTRON_CONTAINING_TRANSCRIPT	51	6	0.000585686	0.063868
REACTOME_RNA_POLYMERASE_II_TRANSCRIPTION	92	8	0.000598055	0.063868
BIOCARTA_IGF1MTOR_PATHWAY	20	4	0.000645492	0.063868
KEGG_ENDOMETRIAL_CANCER	52	6	0.000650809	0.063868
REACTOME_TRANSCRIPTION	197	12	0.000780706	0.0702457
BIOCARTA_AGR_PATHWAY	36	5	0.000782867	0.0702457
BIOCARTA_FMLP_PATHWAY	37	5	0.000890156	0.0702457
BIOCARTA_MET_PATHWAY	37	5	0.000890156	0.0702457
REACTOME_PI3K_AKT_SIGNALLING	37	5	0.000890156	0.0702457
BIOCARTA_CERAMIDE_PATHWAY	22	4	0.00094355	0.0702457
AXON_GUIDANCE	22	4	0.00094355	0.0702457
REGULATION_OF_PROTEIN_KINASE_ACTIVITY	151	10	0.00112058	0.0775917
ATP_BINDING	151	10	0.00112058	0.0775917
KEGG_NEUROTROPHIN_SIGNALING_PATHWAY	126	9	0.00115649	0.0775917
REGULATION_OF_KINASE_ACTIVITY	153	10	0.00123808	0.0775917
REACTOME_REGULATED_PROTEOLYSIS_OF_P75NTR	11	3	0.00124173	0.0775917
REACTOME_HIV_LIFE_CYCLE	103	8	0.00125785	0.0775917
BIOCARTA_EIF4_PATHWAY	24	4	0.00132707	0.0795873
KEGG_ACUTE_MYELOID_LEUKEMIA	60	6	0.00139535	0.0802261
REACTOME_P75_NTR_RECEPTOR_MEDIATED_SIGNALLING	82	7	0.0014532	0.0802261
REGULATION_OF_TRANSFERASE_ACTIVITY	157	10	0.00150326	0.0802261
POSITIVE_REGULATION_OF_CATALYTIC_ACTIVITY	157	10	0.00150326	0.0802261
ST_GRANULE_CELL_SURVIVAL_PATHWAY	25	4	0.00155456	0.0802261
ADENYL_RIBONUCLEOTIDE_BINDING	158	10	0.00157629	0.0802261
ST_DIFFERENTIATION_PATHWAY_IN_PC12_CELLS	42	5	0.00159783	0.0802261
REACTOME_MAP_KINASES_ACTIVATION_IN_TLR_CASCADE	44	5	0.00197291	0.0952767
ADENYL_NUCLEOTIDE_BINDING	163	10	0.00198585	0.0952767

## Sheet: GSEA - Upregulated in Control
NAME	SIZE	ES	NES	NOM p-val	FDR q-val	FWER p-val	RANK AT MAX
REACTOME_CIRCADIAN_REPRESSION_OF_EXPRESSION_BY_REV_ERBA	20	0.737501	2.03467	0	0.16018	0.091	4191
PID_RETINOIC_ACID_PATHWAY	28	0.622282	1.9507	0	0.326311	0.286	4890
REACTOME_ACTIVATION_OF_BH3_ONLY_PROTEINS	16	0.721873	1.94979	0	0.218212	0.286	2157
BIOCARTA_TNFR1_PATHWAY	29	0.637729	1.906	0	0.309258	0.415	5672
REACTOME_BMAL1_CLOCK_NPAS2_ACTIVATES_CIRCADIAN_EXPRESSION	30	0.587888	1.90435	0.00204499	0.252717	0.418	4191
PHOSPHOINOSITIDE_METABOLIC_PROCESS	24	0.664717	1.89792	0	0.230274	0.437	3790
PROTEIN_AMINO_ACID_LIPIDATION	23	0.674169	1.87893	0	0.254918	0.511	4051
REACTOME_RNA_POL_II_TRANSCRIPTION_PRE_INITIATION_AND_PROMOTER_OPENING	39	0.636042	1.85969	0.00191571	0.285438	0.583	3627
POST_GOLGI_VESICLE_MEDIATED_TRANSPORT	14	0.689743	1.8436	0	0.315317	0.639	3774
BIOCARTA_RELA_PATHWAY	16	0.684511	1.84308	0.004	0.286001	0.641	4596
LIPOPROTEIN_BIOSYNTHETIC_PROCESS	25	0.609588	1.82677	0	0.320886	0.707	4051
POSITIVE_REGULATION_OF_TRANSCRIPTION_FROM_RNA_POLYMERASE_II_PROMOTER	57	0.520382	1.81623	0.00406504	0.331231	0.73	4080
BIOCARTA_RARRXR_PATHWAY	14	0.717305	1.81118	0.00201207	0.325131	0.743	4191
PID_KITPATHWAY	49	0.572584	1.80936	0.00204918	0.309128	0.749	5622
REACTOME_RORA_ACTIVATES_CIRCADIAN_EXPRESSION	21	0.66486	1.80886	0.0021097	0.290055	0.751	4191
BIOCARTA_PTDINS_PATHWAY	23	0.65595	1.80689	0	0.277778	0.758	2325
PID_TCRRASPATHWAY	13	0.692266	1.79892	0.00194553	0.289217	0.782	4488
REACTOME_CIRCADIAN_CLOCK	45	0.504444	1.79107	0.00598802	0.301648	0.806	4932
REACTOME_POST_TRANSLATIONAL_MODIFICATION_SYNTHESIS_OF_GPI_ANCHORED_PROTEINS	25	0.612232	1.78343	0	0.310879	0.825	3572
REACTOME_RNA_POL_II_PRE_TRANSCRIPTION_EVENTS	58	0.58841	1.7782	0.00386847	0.313079	0.835	6018
GOLGI_VESICLE_TRANSPORT	45	0.59629	1.77784	0.00201613	0.298935	0.836	4678
BIOCARTA_CERAMIDE_PATHWAY	21	0.646858	1.77679	0.00411523	0.288674	0.838	4527
ST_G_ALPHA_S_PATHWAY	16	0.647388	1.77496	0.00606061	0.281561	0.84	2060
REACTOME_IRON_UPTAKE_AND_TRANSPORT	33	0.52086	1.77096	0.0158416	0.281513	0.856	3960
BIOCARTA_HIVNEF_PATHWAY	55	0.52385	1.76394	0.00202429	0.291512	0.867	5674
PID_TRAIL_PATHWAY	28	0.612292	1.76337	0.00811359	0.281699	0.868	5520
REACTOME_MICRORNA_MIRNA_BIOGENESIS	21	0.632798	1.76204	0	0.274705	0.871	2459
ST_TUMOR_NECROSIS_FACTOR_PATHWAY	27	0.617453	1.7568	0.0120968	0.279929	0.882	4536
MIPS_TFIID_BETA_COMPLEX	12	0.682504	1.75653	0.00575816	0.270995	0.882	3512
MIPS_RNA_POLYMERASE_II_HOLOENZYME_COMPLEX	24	0.644536	1.75555	0.00787402	0.265268	0.884	3627
PHOSPHOINOSITIDE_BIOSYNTHETIC_PROCESS	20	0.625688	1.75538	0.00968992	0.257122	0.884	3572
PID_NEPHRIN_NEPH1_PATHWAY	31	0.537924	1.74264	0.00623701	0.287036	0.905	2131
GLYCEROPHOSPHOLIPID_BIOSYNTHETIC_PROCESS	26	0.566311	1.7425	0.00972763	0.278908	0.906	3572
MIPS_TFIID_COMPLEX	12	0.68593	1.74205	0.00978474	0.272149	0.908	3512
PID_MAPKTRKPATHWAY	33	0.568547	1.74189	0.00795229	0.264891	0.908	3421
BIOCARTA_EIF4_PATHWAY	22	0.647658	1.74028	0.0040568	0.262157	0.909	4677
PHOSPHOLIPID_BIOSYNTHETIC_PROCESS	32	0.549084	1.73628	0.003861	0.265992	0.917	3572
PID_MYC_PATHWAY	23	0.588912	1.73082	0.00608519	0.273927	0.922	5770
KEGG_GLYCOSYLPHOSPHATIDYLINOSITOL_GPI_ANCHOR_BIOSYNTHESIS	24	0.578906	1.7217	0	0.292953	0.937	3572
INACTIVATION_OF_MAPK_ACTIVITY	14	0.613201	1.72127	0.00400802	0.287088	0.938	4241
MEMBRANE_LIPID_BIOSYNTHETIC_PROCESS	40	0.517012	1.71962	0.00196464	0.285105	0.941	3572
REACTOME_RNA_POL_II_TRANSCRIPTION	90	0.551495	1.71808	0.0174757	0.282194	0.943	6018
MIPS_DA_COMPLEX	15	0.664438	1.7169	0.00389864	0.279288	0.943	3512
PID_TNFPATHWAY	43	0.53114	1.71314	0.0140845	0.283276	0.946	5556
REACTOME_PI3K_AKT_ACTIVATION	29	0.539586	1.70963	0.00413223	0.286918	0.948	2824
MIPS_TFIID_BETA_COMPLEX_1	12	0.681604	1.70879	0.00803213	0.28287	0.949	3512
PID_IL1PATHWAY	32	0.614556	1.70873	0.008	0.276945	0.949	3824
KEGG_ACUTE_MYELOID_LEUKEMIA	56	0.51723	1.70582	0.01417	0.278545	0.95	5630
ENDOSOME_TRANSPORT	23	0.599342	1.70494	0.00614754	0.275064	0.95	6074
SECRETORY_PATHWAY	77	0.446844	1.7041	0	0.271758	0.951	4751
BIOCARTA_MAPK_PATHWAY	85	0.501193	1.70372	0.0120724	0.267609	0.951	5281
MIPS_TFIID_COMPLEX_B_CELL_SPECIFIC	12	0.677229	1.70226	0.00982318	0.265854	0.952	3512
PID_MET_PATHWAY	76	0.478675	1.69657	0.0201207	0.275683	0.958	5453
PID_FASPATHWAY	37	0.52782	1.69626	0.0138614	0.271519	0.958	5281
REACTOME_LATE_PHASE_OF_HIV_LIFE_CYCLE	100	0.549399	1.69449	0.014	0.271635	0.958	6018
ESTABLISHMENT_OF_CELLULAR_LOCALIZATION	317	0.410266	1.68992	0	0.279269	0.961	6489
REACTOME_SIGNALLING_TO_P38_VIA_RIT_AND_RIN	13	0.597328	1.6883	0.018595	0.278417	0.963	4105
ST_P38_MAPK_PATHWAY	34	0.565814	1.68641	0.0179283	0.278587	0.965	7148
PID_INSULIN_PATHWAY	42	0.526536	1.68526	0.0160966	0.276758	0.967	5467
REACTOME_PRE_NOTCH_EXPRESSION_AND_PROCESSING	37	0.45963	1.68492	0.00976562	0.272798	0.967	1659
PROTEIN_AUTOPROCESSING	28	0.517309	1.68403	0.00840336	0.271102	0.967	2569
MIPS_MEDIATOR_COMPLEX_1	10	0.724221	1.68113	0.00401606	0.27451	0.97	2362
KEGG_CIRCADIAN_RHYTHM_MAMMAL	10	0.670717	1.6799	0.0145228	0.273282	0.97	4232
BIOCARTA_P38MAPK_PATHWAY	39	0.507107	1.67877	0.0139442	0.272361	0.97	5281
REACTOME_SIGNALING_BY_FGFR1_FUSION_MUTANTS	15	0.66286	1.67744	0.00829876	0.271887	0.97	5622
ST_ERK1_ERK2_MAPK_PATHWAY	31	0.551673	1.67716	0.00829876	0.268551	0.97	4858
INTRACELLULAR_TRANSPORT	255	0.441807	1.6746	0.006	0.270515	0.972	6489
REACTOME_FORMATION_OF_RNA_POL_II_ELONGATION_COMPLEX_	42	0.57824	1.67441	0.0172745	0.266933	0.972	6018
KEGG_ENDOMETRIAL_CANCER	51	0.469785	1.67058	0.0103093	0.272935	0.976	4828
BIOCARTA_ERK5_PATHWAY	17	0.628623	1.67025	0.016129	0.269593	0.976	3327
BIOCARTA_HCMV_PATHWAY	16	0.679874	1.66872	0.0161943	0.269525	0.976	5281
REACTOME_HIV_LIFE_CYCLE	112	0.529933	1.66743	0.019685	0.268972	0.977	6018
POSITIVE_REGULATION_OF_RNA_METABOLIC_PROCESS	101	0.419597	1.66733	0.00401606	0.265538	0.977	4567
PID_CERAMIDE_PATHWAY	47	0.530087	1.66658	0.01875	0.263934	0.977	5556
PROTEIN_AMINO_ACID_AUTOPHOSPHORYLATION	27	0.51856	1.6661	0.00621118	0.26165	0.977	2569
CELLULAR_LOCALIZATION	334	0.396578	1.6648	0	0.261264	0.979	6800
KEGG_BASAL_TRANSCRIPTION_FACTORS	33	0.521091	1.66228	0.0117188	0.263798	0.983	3627
REACTOME_ERK_MAPK_TARGETS	21	0.602609	1.65915	0.0214008	0.268096	0.984	5117
POSITIVE_REGULATION_OF_TRANSCRIPTIONDNA_DEPENDENT	99	0.416519	1.65903	0.00399202	0.265017	0.984	4567
BIOCARTA_SODD_PATHWAY	10	0.642001	1.65866	0.0239044	0.262702	0.985	5556
BIOCARTA_RAS_PATHWAY	22	0.587873	1.65823	0.0245399	0.260363	0.985	4596
POSITIVE_REGULATION_OF_JNK_ACTIVITY	18	0.595315	1.65559	0.0178218	0.262942	0.985	2195
SECRETION_BY_CELL	100	0.391049	1.65459	0	0.262115	0.985	5411
BIOCARTA_NFKB_PATHWAY	22	0.616537	1.65415	0.0321285	0.260042	0.985	5281
NEGATIVE_REGULATION_OF_MAP_KINASE_ACTIVITY	17	0.552341	1.65315	0.012024	0.259208	0.987	4241
BIOCARTA_MTOR_PATHWAY	21	0.639862	1.64931	0.0181452	0.265163	0.989	4677
REACTOME_TRANSCRIPTIONAL_ACTIVITY_OF_SMAD2_SMAD3_SMAD4_HETEROTRIMER	34	0.514717	1.64777	0.0197628	0.265604	0.989	5879
MIPS_BLOC1_BLOC2_COMPLEX	10	0.643177	1.6453	0.0130354	0.268958	0.989	4712
REACTOME_MAP_KINASE_ACTIVATION_IN_TLR_CASCADE	42	0.522934	1.64401	0.0234834	0.269238	0.99	5228
BIOCARTA_RACCYCD_PATHWAY	26	0.539789	1.64203	0.0257937	0.271172	0.99	3830
REACTOME_FORMATION_OF_THE_HIV1_EARLY_ELONGATION_COMPLEX	32	0.5853	1.64008	0.0268199	0.272685	0.991	5484
PID_CXCR3PATHWAY	40	0.523823	1.63819	0.0308008	0.274194	0.991	4915
GLYCEROPHOSPHOLIPID_METABOLIC_PROCESS	39	0.486778	1.63714	0.0116279	0.273807	0.992	3790
REACTOME_PKB_MEDIATED_EVENTS	23	0.580524	1.63496	0.014433	0.275934	0.992	5756
REACTOME_METABOLISM_OF_POLYAMINES	13	0.655113	1.63295	0.0185567	0.278038	0.993	6034
REACTOME_IL1_SIGNALING	32	0.593487	1.63204	0.0296443	0.277125	0.993	4596
REACTOME_INTRINSIC_PATHWAY_FOR_APOPTOSIS	27	0.542987	1.63106	0.0213178	0.276407	0.994	3654
BIOCARTA_STRESS_PATHWAY	24	0.591068	1.62987	0.0329457	0.276309	0.994	5281
REACTOME_NUCLEAR_EVENTS_KINASE_AND_TRANSCRIPTION_FACTOR_ACTIVATION	24	0.573524	1.62861	0.0275591	0.276314	0.994	7148
PID_ANGIOPOIETINRECEPTOR_PATHWAY	49	0.473374	1.62858	0.0238095	0.273605	0.994	5622
REACTOME_MRNA_CAPPING	28	0.593005	1.62836	0.03125	0.271392	0.994	5484
REACTOME_PRE_NOTCH_TRANSCRIPTION_AND_TRANSLATION	23	0.527634	1.62832	0.0218688	0.268839	0.994	4382
PID_IFNGPATHWAY	38	0.533437	1.62813	0.0365112	0.2667	0.994	4105
NOTCH_SIGNALING_PATHWAY	10	0.701457	1.62769	0.0236686	0.265078	0.994	5412
BIOCARTA_VDR_PATHWAY	10	0.66076	1.62603	0.0256917	0.266692	0.994	4161
MIPS_TFTC_COMPLEX	15	0.594457	1.62317	0.0156556	0.270696	0.995	2991
BIOCARTA_CDMAC_PATHWAY	15	0.641894	1.61813	0.00801603	0.279622	0.995	4488
REACTOME_ABORTIVE_ELONGATION_OF_HIV1_TRANSCRIPT_IN_THE_ABSENCE_OF_TAT	23	0.604117	1.61465	0.021611	0.285049	0.995	3092
NUCLEOCYTOPLASMIC_TRANSPORT	76	0.50708	1.61408	0.0100806	0.283596	0.995	6918
REACTOME_LOSS_OF_NLP_FROM_MITOTIC_CENTROSOMES	47	0.546567	1.61264	0.0152672	0.284442	0.995	5277
REACTOME_REGULATORY_RNA_PATHWAYS	24	0.565547	1.61218	0.0415842	0.283048	0.995	2459
REACTOME_VIRAL_MESSENGER_RNA_SYNTHESIS	14	0.663889	1.61	0.02	0.285614	0.996	2459
NUCLEAR_TRANSPORT	77	0.504249	1.60724	0.0120968	0.28944	0.997	6918
REACTOME_NFKB_AND_MAP_KINASES_ACTIVATION_MEDIATED_BY_TLR4_SIGNALING_REPERTOIRE	63	0.47783	1.60562	0.0429688	0.290623	0.997	7148
REACTOME_MYD88_MAL_CASCADE_INITIATED_ON_PLASMA_MEMBRANE	73	0.479417	1.6051	0.0433071	0.289197	0.997	7148
REACTOME_ACTIVATED_TLR4_SIGNALLING	83	0.478815	1.60399	0.0486381	0.289708	0.998	7148
BIOCARTA_FAS_PATHWAY	30	0.523581	1.60335	0.0344828	0.288726	0.998	5674
BIOCARTA_TFF_PATHWAY	21	0.498436	1.60275	0.0160643	0.287554	0.998	3327
SA_PROGRAMMED_CELL_DEATH	11	0.666794	1.60126	0.035503	0.28851	0.998	4406
PID_BCR_5PATHWAY	64	0.480265	1.60064	0.029106	0.287287	0.998	5467
REACTOME_ELONGATION_ARREST_AND_RECOVERY	31	0.560312	1.5967	0.0373281	0.294021	0.998	6018
LIPOPROTEIN_METABOLIC_PROCESS	32	0.475719	1.5953	0.0319361	0.294775	0.998	5065
KEGG_ERBB_SIGNALING_PATHWAY	85	0.398874	1.59467	0.020284	0.293712	0.998	4965
POSITIVE_REGULATION_OF_TRANSCRIPTION	119	0.383372	1.59442	0.010101	0.291849	0.998	4594
REACTOME_SULFUR_AMINO_ACID_METABOLISM	22	0.514885	1.59271	0.0211132	0.293702	0.998	2517
REACTOME_CELL_DEATH_SIGNALLING_VIA_NRAGE_NRIF_AND_NADE	56	0.447931	1.59238	0.0214844	0.292134	0.998	4981
REACTOME_INSULIN_SYNTHESIS_AND_PROCESSING	20	0.538592	1.59162	0.0221328	0.29165	0.999	5428
REACTOME_TOLL_RECEPTOR_CASCADES	104	0.465834	1.59129	0.0405405	0.290049	0.999	7148
MIPS_AP3_BLOC1_COMPLEX	14	0.569212	1.59119	0.0239044	0.288098	0.999	6161
PROTEIN_TARGETING	98	0.443512	1.59084	0.0190114	0.286727	0.999	6918
KEGG_VIBRIO_CHOLERAE_INFECTION	50	0.423376	1.59073	0.020202	0.284665	0.999	6298
REGULATION_OF_JNK_ACTIVITY	20	0.548032	1.58796	0.0239044	0.288856	1	2747
REACTOME_TRAF6_MEDIATED_INDUCTION_OF_NFKB_AND_MAP_KINASES_UPON_TLR7_8_OR_9_ACTIVATION	67	0.473808	1.58645	0.0360721	0.290013	1	7148
KEGG_THYROID_CANCER	29	0.454206	1.58555	0.00596422	0.289952	1	4151
INTRACELLULAR_PROTEIN_TRANSPORT	129	0.44332	1.58412	0.0198413	0.291015	1	6800
SIG_IL4RECEPTOR_IN_B_LYPHOCYTES	27	0.544538	1.58346	0.0364372	0.290252	1	5886
MACROMOLECULE_LOCALIZATION	207	0.394734	1.58274	0.00792079	0.289812	1	6918
REACTOME_GAB1_SIGNALOSOME	30	0.478421	1.58232	0.0283401	0.288581	1	2543
REACTOME_PEROXISOMAL_LIPID_METABOLISM	18	0.610231	1.58212	0.0351562	0.286942	1	3135
PROTEIN_DNA_COMPLEX_ASSEMBLY	37	0.516696	1.58121	0.037037	0.286901	1	7919
MIPS_CF_IIAM_COMPLEX	13	0.620737	1.57863	0.0225141	0.290444	1	6806
NUCLEAR_EXPORT	29	0.569135	1.57862	0.0101833	0.288406	1	6886
PID_ERBB1_DOWNSTREAM_PATHWAY	101	0.428915	1.57862	0.03	0.286396	1	5418
PID_ERBB1_RECEPTOR_PROXIMAL_PATHWAY	35	0.518475	1.57838	0.0201207	0.2849	1	5013
PID_AURORA_A_PATHWAY	29	0.542743	1.57654	0.0454545	0.286627	1	5724
ST_B_CELL_ANTIGEN_RECEPTOR	39	0.5126	1.57616	0.0391753	0.285622	1	5453
COENZYME_BIOSYNTHETIC_PROCESS	10	0.693925	1.57564	0.0415842	0.284929	1	4598
ST_JNK_MAPK_PATHWAY	38	0.502639	1.57559	0.0293542	0.283124	1	6892
REACTOME_SIGNALING_BY_SCF_KIT	67	0.442217	1.57468	0.0382294	0.283222	1	5653
PROTEIN_TRANSPORT	141	0.428541	1.57412	0.0217822	0.282502	1	6800
PROTEIN_IMPORT_INTO_NUCLEUS_TRANSLOCATION	11	0.648085	1.57053	0.0333333	0.28841	1	2708
MIPS_HES1_PROMOTER_NOTCH_ENHANCER_COMPLEX	10	0.660129	1.57016	0.038	0.28728	1	5879
REACTOME_HIV_INFECTION	189	0.494818	1.56688	0.0534653	0.292681	1	6092
REACTOME_PIP3_ACTIVATES_AKT_SIGNALING	21	0.516369	1.56608	0.0305499	0.292524	1	2543
BIOCARTA_SPPA_PATHWAY	19	0.553045	1.56385	0.0307692	0.295809	1	4794
POSITIVE_REGULATION_OF_NUCLEOBASENUCLEOSIDENUCLEOTIDE_AND_NUCLEIC_ACID_METABOLIC_PROCESS	129	0.366453	1.56059	0.00814664	0.301383	1	4594
PID_HIVNEFPATHWAY	35	0.479002	1.55916	0.028	0.302623	1	5674
REACTOME_SMAD2_SMAD3_SMAD4_HETEROTRIMER_REGULATES_TRANSCRIPTION	24	0.523796	1.55736	0.0381526	0.304668	1	5879
ER_TO_GOLGI_VESICLE_MEDIATED_TRANSPORT	15	0.674115	1.55399	0.0164609	0.310573	1	3549
POSITIVE_REGULATION_OF_CELLULAR_METABOLIC_PROCESS	197	0.330666	1.5534	0.00205761	0.309923	1	4594
REACTOME_PROLONGED_ERK_ACTIVATION_EVENTS	17	0.542804	1.55281	0.0594262	0.309261	1	5232
BIOCARTA_GLEEVEC_PATHWAY	23	0.583065	1.5516	0.0477137	0.310074	1	5622
REACTOME_SIGNALING_BY_THE_B_CELL_RECEPTOR_BCR	112	0.450925	1.55006	0.0337972	0.311676	1	6960
KEGG_TERPENOID_BACKBONE_BIOSYNTHESIS	15	0.575461	1.54996	0.0451128	0.309941	1	3666
PID_RB_1PATHWAY	65	0.401982	1.54891	0.025641	0.310631	1	6274
PID_IGF1_PATHWAY	30	0.495477	1.54891	0.0367347	0.30876	1	3735
REACTOME_APOPTOSIS	135	0.419823	1.54855	0.0445736	0.307527	1	6605
REACTOME_RECRUITMENT_OF_MITOTIC_CENTROSOME_PROTEINS_AND_COMPLEXES	54	0.518505	1.54827	0.0477099	0.306299	1	5277
PID_P53REGULATIONPATHWAY	55	0.44872	1.54797	0.0366795	0.305185	1	7707
PID_SMAD2_3NUCLEARPATHWAY	72	0.382738	1.54648	0.0155642	0.307013	1	4161
PROTEIN_IMPORT	55	0.476542	1.54592	0.0352251	0.306549	1	5129
REACTOME_TRIGLYCERIDE_BIOSYNTHESIS	31	0.50997	1.54591	0.0422535	0.304784	1	4338
PROTEIN_PROCESSING	44	0.427811	1.54521	0.0245902	0.304405	1	2850
REACTOME_MAPK_TARGETS_NUCLEAR_EVENTS_MEDIATED_BY_MAP_KINASES	30	0.505542	1.54382	0.0415842	0.305713	1	7148
REACTOME_P75_NTR_RECEPTOR_MEDIATED_SIGNALLING	76	0.412179	1.54373	0.0425532	0.304131	1	5412
PROTEIN_LOCALIZATION	189	0.378976	1.54173	0.0159681	0.30665	1	6918
PID_P38ALPHABETADOWNSTREAMPATHWAY	37	0.477513	1.54077	0.055102	0.307089	1	7537
BIOCARTA_TOLL_PATHWAY	34	0.550152	1.54032	0.0596421	0.306323	1	5281
REACTOME_ARMS_MEDIATED_ACTIVATION	15	0.587668	1.53988	0.0610526	0.305541	1	5232
LIPID_BIOSYNTHETIC_PROCESS	87	0.406617	1.53986	0.03125	0.30388	1	3788
REACTOME_TIE2_SIGNALING	17	0.504349	1.53935	0.0304183	0.303431	1	1797
KEGG_NON_SMALL_CELL_LUNG_CANCER	52	0.425562	1.53928	0.0241935	0.301862	1	4781
PID_SMAD2_3PATHWAY	16	0.576704	1.5374	0.0502092	0.304268	1	5573
BIOCARTA_CREB_PATHWAY	26	0.4787	1.53613	0.0398323	0.305404	1	4520
BIOCARTA_HER2_PATHWAY	22	0.476421	1.5355	0.0371901	0.305191	1	5499
CELLULAR_PROTEIN_CATABOLIC_PROCESS	53	0.450637	1.53468	0.0679245	0.305386	1	4905
MEMBRANE_LIPID_METABOLIC_PROCESS	87	0.388904	1.53433	0.0194932	0.304565	1	5065
PID_RXR_VDR_PATHWAY	25	0.527124	1.53431	0.0355649	0.303006	1	3755
POSITIVE_REGULATION_OF_TRANSLATION	33	0.431843	1.53428	0.0323887	0.301449	1	4594
PID_RET_PATHWAY	39	0.469788	1.53427	0.0473373	0.299878	1	4858
ST_GA13_PATHWAY	36	0.476777	1.5342	0.0419162	0.29843	1	5810
POSITIVE_REGULATION_OF_METABOLIC_PROCESS	204	0.324864	1.53415	0.00206612	0.296964	1	5484
KEGG_COLORECTAL_CANCER	61	0.420119	1.53235	0.0361446	0.299449	1	4828
SIG_PIP3_SIGNALING_IN_B_LYMPHOCYTES	34	0.50641	1.5314	0.0767677	0.30009	1	3757
PID_ERBB2ERBB3PATHWAY	43	0.466874	1.53128	0.0580271	0.298706	1	5013
REACTOME_TRIF_MEDIATED_TLR3_SIGNALING	65	0.445844	1.53072	0.0655106	0.298231	1	5228
MIPS_RNA_POLYMERASE_II_COMPLEX_CHROMATIN_STRUCTURE_MODIFYING_2	11	0.600972	1.5305	0.0456349	0.297164	1	6095
BIOCARTA_BARR_MAPK_PATHWAY	12	0.606255	1.53021	0.0786749	0.296209	1	1838
ER_NUCLEAR_SIGNALING_PATHWAY	16	0.573061	1.52757	0.0440882	0.300229	1	4905
B_CELL_DIFFERENTIATION	11	0.580855	1.52654	0.033195	0.30111	1	5286
REACTOME_FATTY_ACID_TRIACYLGLYCEROL_AND_KETONE_BODY_METABOLISM	140	0.380913	1.52501	0.0177866	0.302646	1	4338
ESTABLISHMENT_OF_PROTEIN_LOCALIZATION	166	0.38091	1.52491	0.0261044	0.301302	1	6800
BIOCARTA_RAC1_PATHWAY	23	0.517372	1.52271	0.0563674	0.304537	1	3747
REACTOME_SIGNALING_BY_INSULIN_RECEPTOR	98	0.374994	1.5205	0.0429448	0.30754	1	5886
BIOCARTA_FCER1_PATHWAY	37	0.482359	1.51997	0.0571429	0.307186	1	5281
PEPTIDYL_AMINO_ACID_MODIFICATION	53	0.374515	1.51879	0.0193424	0.308197	1	3120
RNA_CATABOLIC_PROCESS	22	0.508127	1.51834	0.0632411	0.307562	1	1891
MIPS_RNA_POLYMERASE_II_COMPLEX_CHROMATIN_STRUCTURE_MODIFYING	18	0.545928	1.51228	0.0613027	0.318715	1	6095
PID_NFKAPPABCANONICALPATHWAY	22	0.515789	1.51153	0.0476191	0.318742	1	4941
MIPS_CHUK_NFKB2_REL_IKBKG_SPAG9_NFKB1_NFKBIE_COPB2_TNIP1_NFKBIA_RELA_TNIP2_COMPLEX	12	0.655853	1.51062	0.0733198	0.31907	1	4678
MIPS_RNA_POLYMERASE_II_CORE_COMPLEX	12	0.63909	1.50953	0.0595238	0.319724	1	2459
MONOCARBOXYLIC_ACID_TRANSPORT	10	0.586656	1.50859	0.0529661	0.320393	1	885
BIOCARTA_BARRESTIN_SRC_PATHWAY	15	0.578438	1.50787	0.0717213	0.320565	1	1838
MIPS_RNA_POLYMERASE_II	17	0.601174	1.50621	0.0695825	0.322763	1	3049
BIOCARTA_ARAP_PATHWAY	12	0.550942	1.50605	0.044898	0.321628	1	1767
RIBONUCLEOTIDE_METABOLIC_PROCESS	13	0.646557	1.50559	0.0395257	0.321149	1	6735
PURINE_NUCLEOTIDE_METABOLIC_PROCESS	10	0.637648	1.5055	0.0664137	0.319917	1	6735
REACTOME_PI_METABOLISM	35	0.514042	1.50423	0.0699029	0.321332	1	4950
TRANSCRIPTION_INITIATION_FROM_RNA_POLYMERASE_II_PROMOTER	18	0.54919	1.50405	0.0653465	0.320223	1	3512
TRANSCRIPTION_INITIATION	24	0.509301	1.50291	0.0604288	0.321142	1	5991
BIOCARTA_KERATINOCYTE_PATHWAY	44	0.48288	1.50222	0.0554455	0.32118	1	5281
REACTOME_ENERGY_DEPENDENT_REGULATION_OF_MTOR_BY_LKB1_AMPK	14	0.581879	1.50149	0.0556701	0.32122	1	7348
MIPS_MEDIATOR_COMPLEX	14	0.579359	1.50062	0.0875486	0.321635	1	7948
REACTOME_PYRUVATE_METABOLISM_AND_CITRIC_ACID_TCA_CYCLE	38	0.496519	1.49917	0.101313	0.323575	1	6680
HOMEOSTASIS_OF_NUMBER_OF_CELLS	19	0.489844	1.49799	0.0282258	0.324643	1	6521
VESICLE_MEDIATED_TRANSPORT	180	0.357903	1.49727	0.0258964	0.324722	1	4756
NLS_BEARING_SUBSTRATE_IMPORT_INTO_NUCLEUS	11	0.629748	1.49489	0.0637066	0.328669	1	6918
PID_P38ALPHABETAPATHWAY	29	0.486251	1.49413	0.0732673	0.328916	1	4695
REACTOME_PI3K_EVENTS_IN_ERBB4_SIGNALING	30	0.441456	1.49409	0.0521042	0.327541	1	2543
BIOCARTA_PPARA_PATHWAY	53	0.424702	1.49406	0.031185	0.326177	1	6070
REACTOME_INSULIN_RECEPTOR_SIGNALLING_CASCADE	78	0.368218	1.4938	0.0392562	0.3253	1	5886
REACTOME_ENDOSOMAL_SORTING_COMPLEX_REQUIRED_FOR_TRANSPORT_ESCRT	24	0.463434	1.49371	0.0688976	0.324024	1	5571
REACTOME_ANTIGEN_PROCESSING_CROSS_PRESENTATION	69	0.508962	1.49359	0.134615	0.322938	1	6514
KEGG_MTOR_SIGNALING_PATHWAY	46	0.440162	1.49238	0.0603622	0.323996	1	5453
B_CELL_ACTIVATION	19	0.471355	1.49232	0.0326531	0.322741	1	5286
KEGG_APOPTOSIS	82	0.423841	1.48962	0.035124	0.32695	1	7040
REACTOME_GPVI_MEDIATED_ACTIVATION_CASCADE	30	0.470297	1.48938	0.0724638	0.326063	1	4316
KEGG_DORSO_VENTRAL_AXIS_FORMATION	23	0.490755	1.48841	0.0722433	0.326864	1	5444
REACTOME_TRANSCRIPTION	178	0.411133	1.48818	0.0950495	0.326045	1	5557
REACTOME_SOS_MEDIATED_SIGNALLING	13	0.571554	1.48716	0.0674847	0.326675	1	4105
PID_P75NTRPATHWAY	64	0.371104	1.48697	0.0291829	0.325761	1	6422
KEGG_AMINO_SUGAR_AND_NUCLEOTIDE_SUGAR_METABOLISM	44	0.491579	1.48693	0.0753968	0.324489	1	6214
ST_PHOSPHOINOSITIDE_3_KINASE_PATHWAY	35	0.434517	1.48689	0.0456349	0.323231	1	2374
KEGG_B_CELL_RECEPTOR_SIGNALING_PATHWAY	71	0.440648	1.48557	0.0797546	0.324564	1	6732
BIOCARTA_DEATH_PATHWAY	32	0.456572	1.48549	0.033543	0.323418	1	5672
GLYCOPROTEIN_BIOSYNTHETIC_PROCESS	71	0.402675	1.48513	0.0357143	0.322986	1	4568
REACTOME_DOWNREGULATION_OF_SMAD2_3_SMAD4_TRANSCRIPTIONAL_ACTIVITY	17	0.522062	1.48308	0.0702811	0.325879	1	5573
REACTOME_REGULATION_OF_AMPK_ACTIVITY_VIA_LKB1	11	0.593277	1.48229	0.0621242	0.326045	1	7348
KEGG_CHRONIC_MYELOID_LEUKEMIA	72	0.407971	1.48086	0.0589431	0.327589	1	5622
BIOCARTA_FMLP_PATHWAY	34	0.479995	1.4805	0.106557	0.327054	1	4520
BIOCARTA_PTEN_PATHWAY	17	0.538423	1.47995	0.0704501	0.326934	1	2131
BIOCARTA_IGF1MTOR_PATHWAY	19	0.554565	1.47903	0.0653465	0.327628	1	4677
REACTOME_DOWNSTREAM_SIGNALING_EVENTS_OF_B_CELL_RECEPTOR_BCR	84	0.460743	1.47745	0.0882353	0.329578	1	6514
REACTOME_PHOSPHOLIPID_METABOLISM	152	0.363761	1.47732	0.0629921	0.328533	1	5016
REACTOME_APOPTOSIS_INDUCED_DNA_FRAGMENTATION	12	0.562303	1.47698	0.0831683	0.327843	1	6802
PROTEIN_EXPORT_FROM_NUCLEUS	10	0.648608	1.47697	0.0524194	0.326594	1	1379
PID_EPHBFWDPATHWAY	40	0.407456	1.47667	0.0471311	0.326057	1	1446
RNA_EXPORT_FROM_NUCLEUS	18	0.551928	1.47518	0.0653465	0.327821	1	7281
BIOCARTA_EGF_PATHWAY	30	0.45777	1.47418	0.0623742	0.328486	1	5622
PID_MTOR_4PATHWAY	62	0.419468	1.47228	0.0788955	0.331316	1	4488
REACTOME_ER_PHAGOSOME_PATHWAY	57	0.541731	1.47079	0.143954	0.333169	1	8418
REACTOME_FORMATION_OF_TRANSCRIPTION_COUPLED_NER_TC_NER_REPAIR_COMPLEX	28	0.496469	1.46922	0.0846154	0.335215	1	5484
REACTOME_CLASS_I_MHC_MEDIATED_ANTIGEN_PROCESSING_PRESENTATION	217	0.389107	1.46706	0.0745698	0.338397	1	6406
REACTOME_NRIF_SIGNALS_CELL_DEATH_FROM_THE_NUCLEUS	12	0.578198	1.46632	0.0793651	0.338583	1	5412
REACTOME_SPHINGOLIPID_METABOLISM	51	0.385522	1.46339	0.0914513	0.343496	1	5740
REACTOME_SYNTHESIS_OF_PIPS_AT_THE_PLASMA_MEMBRANE	23	0.523781	1.46224	0.083004	0.344599	1	4950
REACTOME_RESOLUTION_OF_AP_SITES_VIA_THE_SINGLE_NUCLEOTIDE_REPLACEMENT_PATHWAY	11	0.620022	1.46218	0.0645793	0.343458	1	5920
REACTOME_SIGNALING_BY_NOTCH	92	0.365466	1.46121	0.05	0.344288	1	4382
PID_PI3KPLCTRKPATHWAY	33	0.418001	1.45963	0.0642023	0.346373	1	3421
BIOCARTA_AT1R_PATHWAY	31	0.448752	1.45942	0.078	0.345543	1	2596
COVALENT_CHROMATIN_MODIFICATION	20	0.471561	1.45841	0.0769231	0.346509	1	3115
REACTOME_ACTIVATED_NOTCH1_TRANSMITS_SIGNAL_TO_THE_NUCLEUS	25	0.449632	1.45773	0.0587045	0.346652	1	2286
REACTOME_LATENT_INFECTION_OF_HOMO_SAPIENS_WITH_MYCOBACTERIUM_TUBERCULOSIS	28	0.49619	1.45722	0.098081	0.346536	1	4622
KEGG_EPITHELIAL_CELL_SIGNALING_IN_HELICOBACTER_PYLORI_INFECTION	62	0.400089	1.45636	0.08742	0.346993	1	4622
REACTOME_JNK_C_JUN_KINASES_PHOSPHORYLATION_AND_ACTIVATION_MEDIATED_BY_ACTIVATED_HUMAN_TAK1	11	0.56778	1.45489	0.0869565	0.34893	1	5228
REACTOME_CD28_CO_STIMULATION	29	0.457317	1.45444	0.0654008	0.348594	1	2325
PID_MYC_REPRESSPATHWAY	62	0.359366	1.45352	0.0468165	0.349351	1	4277
KEGG_RENAL_CELL_CARCINOMA	69	0.376935	1.45297	0.0593047	0.349103	1	4316
REACTOME_REGULATION_OF_MRNA_STABILITY_BY_PROTEINS_THAT_BIND_AU_RICH_ELEMENTS	78	0.488122	1.45211	0.138132	0.349597	1	7454
KEGG_LYSINE_DEGRADATION	43	0.432019	1.4517	0.0627451	0.349296	1	6770
REACTOME_ACTIVATION_OF_GENES_BY_ATF4	23	0.526712	1.45089	0.0813492	0.349911	1	2374
KEGG_UBIQUITIN_MEDIATED_PROTEOLYSIS	122	0.384819	1.45074	0.0576541	0.348973	1	6839
BIOCARTA_GH_PATHWAY	26	0.455954	1.45013	0.0899582	0.348981	1	5886
SIG_BCR_SIGNALING_PATHWAY	45	0.463336	1.4487	0.109959	0.350778	1	5453
ACTIVATION_OF_MAPK_ACTIVITY	37	0.408607	1.44814	0.0480962	0.350608	1	2195
BIOCARTA_IGF1R_PATHWAY	23	0.466655	1.44757	0.0810277	0.350565	1	6049
REACTOME_BASIGIN_INTERACTIONS	24	0.425559	1.44589	0.0530452	0.352804	1	4487
REACTOME_BASE_EXCISION_REPAIR	18	0.598372	1.44537	0.0910853	0.352615	1	6910
NUCLEOBASENUCLEOSIDENUCLEOTIDE_AND_NUCLEIC_ACID_TRANSPORT	28	0.457167	1.44488	0.0828402	0.352364	1	7281
REACTOME_DOUBLE_STRAND_BREAK_REPAIR	22	0.555617	1.44194	0.0902256	0.357146	1	6459
KEGG_GLYCOSPHINGOLIPID_BIOSYNTHESIS_GANGLIO_SERIES	15	0.524704	1.44194	0.0761523	0.355919	1	3292
REACTOME_SIGNALING_BY_TGF_BETA_RECEPTOR_COMPLEX	57	0.407706	1.44097	0.103306	0.356847	1	6422
PID_FCER1PATHWAY	58	0.417387	1.44018	0.0998004	0.357337	1	5467
CELLULAR_MACROMOLECULE_CATABOLIC_PROCESS	97	0.390995	1.44006	0.0728347	0.356348	1	4905
REACTOME_REGULATION_OF_IFNG_SIGNALING	13	0.590134	1.44001	0.116232	0.35525	1	3287
REACTOME_DNA_REPAIR	100	0.47617	1.43967	0.0946746	0.354756	1	5594
REACTOME_BIOSYNTHESIS_OF_THE_N_GLYCAN_PRECURSOR_DOLICHOL_LIPID_LINKED_OLIGOSACCHARIDE_LLO_AND_TRANSFER_TO_A_NASCENT_PROTEIN	25	0.551775	1.43818	0.125725	0.357062	1	4193
RNA_ELONGATION	10	0.564124	1.4377	0.0505263	0.356776	1	6018
REACTOME_REGULATION_OF_APOPTOSIS	54	0.529074	1.43759	0.156126	0.355809	1	6514
REACTOME_PYRUVATE_METABOLISM	17	0.533093	1.43554	0.108108	0.358644	1	5178
BIOCARTA_MET_PATHWAY	36	0.451482	1.4351	0.0978044	0.358414	1	1838
REACTOME_SYNTHESIS_OF_SUBSTRATES_IN_N_GLYCAN_BIOSYTHESIS	13	0.617942	1.43404	0.0868687	0.359646	1	3787
BIOCARTA_PDGF_PATHWAY	31	0.442368	1.43257	0.0889328	0.361565	1	5622
POSITIVE_REGULATION_OF_MAP_KINASE_ACTIVITY	43	0.38817	1.43251	0.066	0.360474	1	1440
INSULIN_RECEPTOR_SIGNALING_PATHWAY	17	0.496269	1.4325	0.0759494	0.359296	1	4316
PID_ERBB1_INTERNALIZATION_PATHWAY	40	0.414249	1.43092	0.0992063	0.361388	1	6783
REACTOME_SIGNALING_BY_FGFR1_MUTANTS	26	0.424156	1.43038	0.054	0.36129	1	5622
REACTOME_METABOLISM_OF_MRNA	195	0.410167	1.42991	0.183236	0.361062	1	7510
POSITIVE_REGULATION_OF_DEVELOPMENTAL_PROCESS	197	0.318622	1.42948	0.0181087	0.36094	1	5674
BIOCARTA_NTHI_PATHWAY	23	0.52854	1.42877	0.124248	0.361298	1	4596
KEGG_PANCREATIC_CANCER	69	0.368282	1.42805	0.0715667	0.361695	1	5453
POSITIVE_REGULATION_OF_CYTOKINE_BIOSYNTHETIC_PROCESS	24	0.452591	1.42728	0.0643154	0.362017	1	5271
REACTOME_AMINO_ACID_AND_OLIGOPEPTIDE_SLC_TRANSPORTERS	48	0.382308	1.42651	0.0299786	0.362482	1	3403
REACTOME_SPRY_REGULATION_OF_FGF_SIGNALING	13	0.562651	1.42545	0.120724	0.363511	1	4928
SIG_CD40PATHWAYMAP	33	0.440939	1.42455	0.0958084	0.36415	1	4947
REGULATION_OF_NUCLEOCYTOPLASMIC_TRANSPORT	19	0.507011	1.41927	0.095723	0.374013	1	4536
REACTOME_SIGNALING_BY_ERBB4	77	0.340857	1.41881	0.0487805	0.373846	1	2548
BIOCARTA_AKT_PATHWAY	19	0.492618	1.41879	0.0951417	0.372703	1	4596
REGULATION_OF_CYTOKINE_BIOSYNTHETIC_PROCESS	36	0.395643	1.41778	0.0562249	0.373691	1	5286
BIOCARTA_GCR_PATHWAY	19	0.476103	1.41685	0.0936864	0.374538	1	3428
KEGG_RNA_DEGRADATION	51	0.47995	1.41626	0.142857	0.374523	1	7424
BIOCARTA_CARM1_PATHWAY	13	0.525997	1.41586	0.0881764	0.374257	1	2979
REACTOME_ANTIGEN_ACTIVATES_B_CELL_RECEPTOR_LEADING_TO_GENERATION_OF_SECOND_MESSENGERS	28	0.465727	1.41558	0.121756	0.373653	1	4965
REACTOME_ANTIVIRAL_MECHANISM_BY_IFN_STIMULATED_GENES	62	0.464107	1.41483	0.132039	0.37423	1	6406
BIOCARTA_TID_PATHWAY	19	0.480879	1.41444	0.118	0.373891	1	3906
TRANSCRIPTION_FROM_RNA_POLYMERASE_II_PROMOTER	414	0.312288	1.41205	0.038835	0.377964	1	6137
REACTOME_CLEAVAGE_OF_GROWING_TRANSCRIPT_IN_THE_TERMINATION_REGION_	32	0.508521	1.41205	0.134357	0.37682	1	4848
REACTOME_CD28_DEPENDENT_PI3K_AKT_SIGNALING	19	0.487797	1.41123	0.0944558	0.377275	1	2131
PID_PI3KCIAKTPATHWAY	30	0.442542	1.41029	0.111328	0.378217	1	2543
KEGG_PROSTATE_CANCER	87	0.344396	1.41016	0.0638298	0.377376	1	3710
REACTOME_REGULATION_OF_RHEB_GTPASE_ACTIVITY_BY_AMPK	10	0.570257	1.40888	0.0962672	0.378922	1	7348
REACTOME_SYNTHESIS_OF_GLYCOSYLPHOSPHATIDYLINOSITOL_GPI	17	0.520373	1.40696	0.109562	0.381511	1	3572
MIPS_TRBP_CONTAINING_COMPLEX_1	20	0.492609	1.4062	0.0958084	0.382044	1	8579
REACTOME_YAP1_AND_WWTR1_TAZ_STIMULATED_GENE_EXPRESSION	21	0.451956	1.4061	0.0659794	0.381113	1	3212
KEGG_FC_GAMMA_R_MEDIATED_PHAGOCYTOSIS	87	0.374659	1.40587	0.125257	0.380459	1	4894
REACTOME_REGULATION_OF_MITOTIC_CELL_CYCLE	73	0.507203	1.40585	0.16171	0.379382	1	8316
KEGG_FRUCTOSE_AND_MANNOSE_METABOLISM	34	0.474437	1.40559	0.128205	0.37879	1	7315
NUCLEAR_IMPORT	43	0.451458	1.40518	0.109562	0.378539	1	6918
PID_AR_PATHWAY	50	0.395201	1.40492	0.0964083	0.377987	1	5194
I_KAPPAB_KINASE_NF_KAPPAB_CASCADE	104	0.365463	1.4042	0.0860421	0.378396	1	6919
PID_INSULIN_GLUCOSE_PATHWAY	26	0.405213	1.4041	0.0951456	0.377561	1	5453
REACTOME_TRANSCRIPTION_COUPLED_NER_TC_NER	43	0.492756	1.40362	0.139579	0.377426	1	5594
REACTOME_SIGNALING_BY_NOTCH2	11	0.596865	1.4029	0.115464	0.377773	1	2286
BIOCARTA_INSULIN_PATHWAY	22	0.461336	1.40261	0.111328	0.377287	1	5886
REACTOME_SHC_RELATED_EVENTS	16	0.463439	1.40232	0.0941884	0.376835	1	5320
PID_PDGFRBPATHWAY	123	0.379829	1.40095	0.120553	0.378641	1	5467
REACTOME_HOMOLOGOUS_RECOMBINATION_REPAIR_OF_REPLICATION_INDEPENDENT_DOUBLE_STRAND_BREAKS	16	0.566267	1.4008	0.120983	0.377833	1	6459
REACTOME_SIGNALLING_BY_NGF	202	0.327301	1.40066	0.0669291	0.377033	1	5232
REACTOME_HOST_INTERACTIONS_OF_HIV_FACTORS	118	0.455796	1.39943	0.165703	0.378609	1	6546
REACTOME_APC_C_CDH1_MEDIATED_DEGRADATION_OF_CDC20_AND_OTHER_APC_C_CDH1_TARGETED_PROTEINS_IN_LATE_MITOSIS_EARLY_G1	62	0.513893	1.39936	0.160985	0.377662	1	7454
BIOCARTA_MITOCHONDRIA_PATHWAY	18	0.498778	1.39925	0.118644	0.376837	1	5859
ST_FAS_SIGNALING_PATHWAY	58	0.355955	1.39821	0.0480769	0.377947	1	5859
BIOCARTA_CDC42RAC_PATHWAY	15	0.497133	1.39813	0.135458	0.377031	1	3665
PROTEIN_KINASE_CASCADE	273	0.321969	1.39792	0.0783133	0.376433	1	7148
REACTOME_MRNA_3_END_PROCESSING	23	0.528917	1.39779	0.143418	0.375633	1	4848
REACTOME_RESOLUTION_OF_AP_SITES_VIA_THE_MULTIPLE_NUCLEOTIDE_PATCH_REPLACEMENT_PATHWAY	16	0.590429	1.39777	0.109827	0.374612	1	6910
KEGG_LYSOSOME	115	0.422842	1.39754	0.136273	0.373996	1	6236
BIOCARTA_PYK2_PATHWAY	26	0.474185	1.39751	0.134387	0.373007	1	8356
REACTOME_METABOLISM_OF_RNA	235	0.411234	1.39648	0.191321	0.373869	1	7603
BIOCARTA_CACAM_PATHWAY	13	0.477968	1.39583	0.098081	0.374226	1	917
REACTOME_CYTOKINE_SIGNALING_IN_IMMUNE_SYSTEM	245	0.363208	1.39579	0.143689	0.373279	1	5630
MIPS_TFIIH_TRANSCRIPTION_FACTOR_COMPLEX	10	0.630697	1.39567	0.11284	0.372489	1	5484
REACTOME_TRANSFERRIN_ENDOCYTOSIS_AND_RECYCLING	24	0.446398	1.39323	0.119433	0.376448	1	4622
REACTOME_ANTIGEN_PROCESSING_UBIQUITINATION_PROTEASOME_DEGRADATION	184	0.378313	1.39247	0.122807	0.376823	1	6406
KEGG_INSULIN_SIGNALING_PATHWAY	131	0.347791	1.39173	0.0758197	0.377246	1	7377
REACTOME_PI3K_EVENTS_IN_ERBB2_SIGNALING	36	0.39065	1.38997	0.0681818	0.379898	1	2543
BIOCARTA_TALL1_PATHWAY	15	0.506858	1.38837	0.110891	0.382206	1	4611
PID_TCPTP_PATHWAY	40	0.399216	1.38759	0.10609	0.38268	1	5622
ACTIVATION_OF_JNK_ACTIVITY	16	0.505706	1.38752	0.103792	0.381785	1	2195
RNA_SPLICING	66	0.436101	1.38692	0.145038	0.381983	1	8762
BIOCARTA_ARENRF2_PATHWAY	12	0.580816	1.38669	0.0981964	0.381377	1	5543
REGULATION_OF_GTPASE_ACTIVITY	13	0.51676	1.38603	0.110879	0.381781	1	4468
BIOCARTA_ECM_PATHWAY	23	0.482766	1.38565	0.117764	0.381518	1	2214
BIOCARTA_IL1R_PATHWAY	31	0.449828	1.3841	0.0948617	0.383667	1	5281
REACTOME_GLYCOSPHINGOLIPID_METABOLISM	32	0.412885	1.38362	0.109562	0.38358	1	3563
MIPS_STAGA_COMPLEX	10	0.573611	1.38332	0.113949	0.383205	1	8320
SIG_PIP3_SIGNALING_IN_CARDIAC_MYOCTES	64	0.354169	1.38301	0.0705645	0.382806	1	2131
PID_CASPASE_PATHWAY	50	0.400822	1.38285	0.100193	0.382161	1	5859
REACTOME_PI3K_CASCADE	63	0.344588	1.38282	0.0602911	0.381172	1	5886
PID_VEGFR1_2_PATHWAY	65	0.391304	1.38273	0.11359	0.380324	1	4803
REACTOME_PPARA_ACTIVATES_GENE_EXPRESSION	84	0.34887	1.38263	0.0632911	0.379592	1	3590
MIPS_ING2_COMPLEX	12	0.593976	1.38049	0.148297	0.382818	1	6162
PID_S1P_S1P4_PATHWAY	12	0.487451	1.38016	0.121277	0.382501	1	2467
MRNA_METABOLIC_PROCESS	62	0.440484	1.37931	0.140351	0.383117	1	7903
REACTOME_SCFSKP2_MEDIATED_DEGRADATION_OF_P27_P21	51	0.527434	1.37913	0.201521	0.382477	1	6514
KEGG_PEROXISOME	72	0.391717	1.37906	0.111111	0.381612	1	4846
PROTEIN_CATABOLIC_PROCESS	62	0.365577	1.37852	0.119318	0.381776	1	5320
REACTOME_MRNA_PROCESSING	125	0.436404	1.37846	0.171937	0.380947	1	8891
PROTEIN_IMPORT_INTO_NUCLEUS	42	0.444702	1.37766	0.139764	0.381531	1	6918
PID_AR_NONGENOMIC_PATHWAY	31	0.432674	1.37688	0.124224	0.382208	1	2788
REACTOME_ACTIVATION_OF_NF_KAPPAB_IN_B_CELLS	59	0.49295	1.37663	0.192233	0.381802	1	6916
ST_GA12_PATHWAY	22	0.459735	1.37581	0.104208	0.38242	1	3802
SIG_CHEMOTAXIS	45	0.372089	1.37578	0.078629	0.381487	1	5810
UNFOLDED_PROTEIN_RESPONSE	10	0.591529	1.37572	0.128364	0.380626	1	6999
BIOPOLYMER_CATABOLIC_PROCESS	107	0.3539	1.37554	0.100791	0.38002	1	6772
REACTOME_NRAGE_SIGNALS_DEATH_THROUGH_JNK	42	0.405529	1.37455	0.122047	0.381028	1	2962
PID_S1P_S1P2_PATHWAY	23	0.468529	1.37402	0.132231	0.381096	1	3297
REACTOME_SIGNALING_BY_ILS	98	0.395052	1.37385	0.139959	0.380466	1	5013
MIPS_TNF_ALPHA_NF_KAPPA_B_SIGNALING_COMPLEX	12	0.56051	1.37283	0.153846	0.381459	1	5612
VACUOLAR_TRANSPORT	11	0.567565	1.37178	0.144509	0.382621	1	6309
REACTOME_SIGNALING_BY_NOTCH1	61	0.361305	1.37174	0.0965092	0.381768	1	4269
REACTOME_METABOLISM_OF_LIPIDS_AND_LIPOPROTEINS	400	0.290257	1.37135	0.0501002	0.381628	1	5016
MIPS_RNASE_MRP_COMPLEX	10	0.658681	1.37099	0.136187	0.381497	1	6033
REACTOME_REGULATION_OF_ORNITHINE_DECARBOXYLASE_ODC	47	0.553925	1.37075	0.187984	0.380977	1	6514
POSITIVE_REGULATION_OF_I_KAPPAB_KINASE_NF_KAPPAB_CASCADE	79	0.372734	1.3703	0.120921	0.380929	1	7792
BIOCARTA_AGR_PATHWAY	35	0.379422	1.36829	0.0933852	0.384139	1	1862
PID_IL8CXCR2_PATHWAY	30	0.455364	1.36771	0.153374	0.384296	1	4915
REACTOME_TRAF6_MEDIATED_INDUCTION_OF_TAK1_COMPLEX	10	0.5972	1.3673	0.15197	0.384112	1	6773
PHOSPHOLIPID_METABOLIC_PROCESS	63	0.368932	1.36719	0.0729783	0.383487	1	3790
BIOCARTA_BAD_PATHWAY	26	0.443505	1.36658	0.0934183	0.38369	1	3558
PID_NETRIN_PATHWAY	31	0.377784	1.36556	0.0928854	0.384771	1	2097
REACTOME_DOWNSTREAM_TCR_SIGNALING	31	0.429009	1.36542	0.111554	0.384144	1	4941
MIPS_NUA4_TIP60_HAT_COMPLEX	13	0.546091	1.36516	0.132948	0.383798	1	1908
MIPS_RSMAD_COMPLEX	10	0.53398	1.36514	0.118908	0.38291	1	4801
REACTOME_NEPHRIN_INTERACTIONS	18	0.460419	1.3651	0.123506	0.382073	1	2289
REACTOME_MITOTIC_G2_G2_M_PHASES	69	0.436006	1.36473	0.146947	0.381883	1	5277
MRNA_PROCESSING_GO_0006397	51	0.440873	1.36405	0.15547	0.382196	1	7903
PID_AR_TF_PATHWAY	47	0.387684	1.36323	0.111546	0.382826	1	3662
PID_HEDGEHOG_GLIPATHWAY	48	0.387485	1.36247	0.1002	0.383458	1	7414
REACTOME_INSULIN_RECEPTOR_RECYCLING	22	0.45733	1.36239	0.141975	0.382698	1	5320
REACTOME_NUCLEOTIDE_EXCISION_REPAIR	48	0.467353	1.3598	0.179584	0.38668	1	7327
REGULATION_OF_KINASE_ACTIVITY	146	0.316424	1.35959	0.0539499	0.386195	1	5228
REACTOME_AUTODEGRADATION_OF_CDH1_BY_CDH1_APC_C	54	0.492344	1.35928	0.229907	0.385902	1	7373
REACTOME_GROWTH_HORMONE_RECEPTOR_SIGNALING	24	0.443649	1.35889	0.118852	0.385745	1	3051
BIOCARTA_NGF_PATHWAY	17	0.483511	1.35826	0.128459	0.386037	1	4858
REACTOME_INFLUENZA_LIFE_CYCLE	127	0.394748	1.35783	0.25	0.385977	1	9347
REACTOME_ACTIVATION_OF_RAC	13	0.443014	1.35696	0.122047	0.386887	1	1431
PROTEIN_AMINO_ACID_PHOSPHORYLATION	253	0.301777	1.35577	0.0507099	0.388407	1	3158
REACTOME_METAL_ION_SLC_TRANSPORTERS	22	0.440728	1.35551	0.0905512	0.387989	1	4956
POSITIVE_REGULATION_OF_PROTEIN_METABOLIC_PROCESS	70	0.316901	1.35548	0.0474227	0.387165	1	5451
NEGATIVE_REGULATION_OF_PHOSPHATE_METABOLIC_PROCESS	12	0.522335	1.35501	0.112648	0.387076	1	5286
PID_EPHA2_FWDPATHWAY	18	0.478171	1.35478	0.125	0.386654	1	2962
PID_EPHRINBREVPATHWAY	30	0.382433	1.35349	0.105578	0.388183	1	2800
KEGG_P53_SIGNALING_PATHWAY	64	0.371168	1.34963	0.0787402	0.394984	1	5584
REGULATION_OF_PROTEIN_KINASE_ACTIVITY	144	0.31434	1.34962	0.0581395	0.394087	1	5228
REACTOME_APC_C_CDC20_MEDIATED_DEGRADATION_OF_MITOTIC_PROTEINS	62	0.495779	1.34927	0.208255	0.393904	1	8316
BIOCARTA_CXCR4_PATHWAY	23	0.443309	1.34819	0.146138	0.395318	1	4488
REACTOME_LAGGING_STRAND_SYNTHESIS	17	0.622971	1.34797	0.187146	0.394793	1	6910
REGULATION_OF_INTRACELLULAR_TRANSPORT	22	0.456851	1.34745	0.132114	0.394874	1	5519
HISTONE_MODIFICATION	19	0.441831	1.34692	0.13834	0.395123	1	3115
KEGG_NUCLEOTIDE_EXCISION_REPAIR	44	0.491266	1.34616	0.175908	0.395696	1	6910
GLYCOPROTEIN_METABOLIC_PROCESS	85	0.347958	1.34552	0.0843373	0.396018	1	4568
SA_MMP_CYTOKINE_CONNECTION	14	0.519021	1.34489	0.177215	0.396313	1	4553
REGULATION_OF_MAP_KINASE_ACTIVITY	63	0.341512	1.34455	0.0912698	0.396013	1	4241
REACTOME_SCF_BETA_TRCP_MEDIATED_DEGRADATION_OF_EMI1	47	0.535462	1.34396	0.230624	0.396355	1	8316
BIOCARTA_RNA_PATHWAY	10	0.547944	1.34346	0.158824	0.396443	1	4596
RNA_PROCESSING	133	0.405341	1.34295	0.185328	0.396428	1	8028
REGULATION_OF_I_KAPPAB_KINASE_NF_KAPPAB_CASCADE	84	0.358283	1.34285	0.132184	0.395707	1	7792
REGULATION_OF_RAS_GTPASE_ACTIVITY	10	0.537178	1.34194	0.146091	0.39657	1	4468
KEGG_PROPANOATE_METABOLISM	31	0.459402	1.34184	0.173116	0.395886	1	4113
PID_VEGFR1_PATHWAY	24	0.427813	1.34181	0.104839	0.395054	1	2131
REACTOME_CDT1_ASSOCIATION_WITH_THE_CDC6_ORC_ORIGIN_COMPLEX	47	0.542385	1.34101	0.231499	0.395707	1	7454
REACTOME_PROCESSING_OF_CAPPED_INTRON_CONTAINING_PRE_MRNA	107	0.43191	1.34076	0.197652	0.395379	1	9332
REGULATION_OF_TRANSFERASE_ACTIVITY	149	0.31145	1.34002	0.0701754	0.395879	1	5228
REACTOME_EXTENSION_OF_TELOMERES	23	0.585895	1.33966	0.197697	0.395774	1	6910
REACTOME_SIGNALING_BY_WNT	61	0.468361	1.33933	0.224138	0.395582	1	7653
BIOCARTA_CHEMICAL_PATHWAY	21	0.453816	1.33732	0.130019	0.398567	1	3558
REACTOME_REGULATION_OF_SIGNALING_BY_CBL	18	0.49395	1.33723	0.173196	0.397892	1	4781
REACTOME_AMINO_ACID_TRANSPORT_ACROSS_THE_PLASMA_MEMBRANE	30	0.400295	1.33681	0.104628	0.397879	1	3402
POSITIVE_REGULATION_OF_CELLULAR_PROTEIN_METABOLIC_PROCESS	68	0.31585	1.3362	0.0621118	0.398178	1	4803
GLYCOLIPID_METABOLIC_PROCESS	16	0.458978	1.33536	0.151767	0.398998	1	5016
CENTROSOME_CYCLE	10	0.537007	1.33452	0.131725	0.399901	1	4552
REACTOME_VIF_MEDIATED_DEGRADATION_OF_APOBEC3G	48	0.523687	1.33296	0.240458	0.401984	1	6514
REACTOME_IKK_COMPLEX_RECRUITMENT_MEDIATED_BY_RIP1	10	0.581916	1.33008	0.185606	0.406729	1	6773
REACTOME_FORMATION_OF_INCISION_COMPLEX_IN_GG_NER	20	0.49282	1.32987	0.166344	0.40627	1	5500
BIOCARTA_BCR_PATHWAY	33	0.410486	1.32895	0.180894	0.407217	1	7040
MACROMOLECULE_CATABOLIC_PROCESS	127	0.3284	1.32865	0.1423	0.406917	1	5484
SA_B_CELL_RECEPTOR_COMPLEXES	24	0.448817	1.32815	0.161355	0.407127	1	6732
REACTOME_GLOBAL_GENOMIC_NER_GG_NER	32	0.505612	1.32757	0.192308	0.407351	1	6910
PHOSPHORYLATION	282	0.292106	1.32723	0.0608519	0.407158	1	3158
REACTOME_ERKS_ARE_INACTIVATED	12	0.525717	1.327	0.14786	0.406701	1	5117
NEGATIVE_REGULATION_OF_CYTOSKELETON_ORGANIZATION_AND_BIOGENESIS	10	0.496708	1.32571	0.140316	0.408513	1	6421
BIOCARTA_EDG1_PATHWAY	24	0.432925	1.32458	0.139113	0.409989	1	4632
BIOCARTA_TPO_PATHWAY	23	0.454189	1.32426	0.153082	0.409763	1	7100
MIPS_RC_COMPLEX_DURING_S_PHASE_OF_CELL_CYCLE	13	0.59134	1.32421	0.198459	0.408997	1	5904
ORGANELLE_ORGANIZATION_AND_BIOGENESIS	424	0.29951	1.32351	0.0982318	0.409376	1	6728
KEGG_LIMONENE_AND_PINENE_DEGRADATION	10	0.49644	1.32291	0.157795	0.409752	1	9329
REACTOME_ORC1_REMOVAL_FROM_CHROMATIN	58	0.508093	1.32248	0.244361	0.409782	1	7170
REACTOME_SHC_MEDIATED_SIGNALLING	14	0.450368	1.32229	0.148728	0.409306	1	4858
REACTOME_POL_SWITCHING	12	0.647897	1.32183	0.19962	0.409325	1	6910
PID_CDC42_PATHWAY	67	0.356524	1.32174	0.147844	0.408638	1	2800
MICROTUBULE_POLYMERIZATION_OR_DEPOLYMERIZATION	11	0.477901	1.32153	0.166045	0.408262	1	7481
REACTOME_CELL_CYCLE_MITOTIC	271	0.434194	1.32121	0.225379	0.40808	1	7481
REGULATION_OF_APOPTOSIS	311	0.295074	1.32111	0.100971	0.407413	1	6371
BIOCARTA_TEL_PATHWAY	18	0.44339	1.32087	0.135354	0.407057	1	4544
REACTOME_PROCESSIVE_SYNTHESIS_ON_THE_LAGGING_STRAND	13	0.618221	1.31966	0.203455	0.408623	1	6910
PID_NFKAPPABATYPICALPATHWAY	17	0.470346	1.31964	0.17551	0.407844	1	4520
REACTOME_METABOLISM_OF_AMINO_ACIDS_AND_DERIVATIVES	183	0.325147	1.31945	0.136634	0.407399	1	6514
REGULATION_OF_PROGRAMMED_CELL_DEATH	312	0.295039	1.31865	0.09375	0.408145	1	6371
REACTOME_SIGNALING_BY_EGFR_IN_CANCER	98	0.326451	1.31824	0.145631	0.408118	1	5119
PID_AVB3_OPN_PATHWAY	31	0.442613	1.31687	0.180894	0.409923	1	5810
PROTEIN_TARGETING_TO_MITOCHONDRION	10	0.552485	1.31513	0.167323	0.412415	1	6242
REACTOME_TRANS_GOLGI_NETWORK_VESICLE_BUDDING	56	0.371505	1.3147	0.144531	0.412411	1	4818
MIPS_DMAP1_ASSOCIATED_COMPLEX	10	0.560935	1.31459	0.187251	0.411766	1	8338
BIOCARTA_TNFR2_PATHWAY	18	0.500547	1.31382	0.170635	0.412338	1	5281
MIPS_MRNA_DECAY_COMPLEX	10	0.575355	1.31318	0.174664	0.412787	1	8755
REACTOME_AUTODEGRADATION_OF_THE_E3_UBIQUITIN_LIGASE_COP1	46	0.505631	1.3124	0.255278	0.413385	1	6514
REACTOME_ACTIVATED_TAK1_MEDIATES_P38_MAPK_ACTIVATION	11	0.584749	1.31177	0.191446	0.413708	1	7148
REACTOME_NOD1_2_SIGNALING_PATHWAY	24	0.437538	1.31097	0.181818	0.414395	1	7792
PEROXISOME_ORGANIZATION_AND_BIOGENESIS	15	0.504025	1.3105	0.177165	0.414516	1	6442
REACTOME_CDK_MEDIATED_PHOSPHORYLATION_AND_REMOVAL_OF_CDC6	45	0.527271	1.30998	0.26616	0.414659	1	7454
REACTOME_SHC1_EVENTS_IN_EGFR_SIGNALING	14	0.460962	1.30993	0.159596	0.413936	1	4858
REACTOME_DESTABILIZATION_OF_MRNA_BY_AUF1_HNRNP_D0	48	0.509312	1.30962	0.256705	0.413761	1	6514
KEGG_LEISHMANIA_INFECTION	62	0.406856	1.30914	0.186373	0.413896	1	7416
REACTOME_ADAPTIVE_IMMUNE_SYSTEM	474	0.309988	1.30735	0.128302	0.416622	1	6406
MIPS_RC_COMPLEX_DURING_G2_M_PHASE_OF_CELL_CYCLE	12	0.593187	1.30714	0.198459	0.416181	1	5904
PROTEIN_FOLDING	55	0.403331	1.30699	0.176817	0.415694	1	6099
PID_IL6_7PATHWAY	46	0.423914	1.30651	0.212425	0.415839	1	7148
REACTOME_POST_TRANSLATIONAL_PROTEIN_MODIFICATION	166	0.308035	1.30626	0.123753	0.415565	1	3577
REACTOME_SYNTHESIS_OF_DNA	80	0.499905	1.30603	0.252354	0.415201	1	6923
REACTOME_MRNA_SPLICING	78	0.426311	1.30567	0.233463	0.415121	1	9268
MIPS_CTBP_COMPLEX	14	0.516793	1.30461	0.201581	0.416243	1	3929
REACTOME_NUCLEOTIDE_BINDING_DOMAIN_LEUCINE_RICH_REPEAT_CONTAINING_RECEPTOR_NLR_SIGNALING_PATHWAYS	36	0.401161	1.30334	0.177419	0.417697	1	8176
BIOCARTA_GSK3_PATHWAY	27	0.404554	1.30313	0.140496	0.417289	1	5228
REACTOME_P53_INDEPENDENT_G1_S_DNA_DAMAGE_CHECKPOINT	47	0.507697	1.30291	0.260788	0.416882	1	8346
PID_ATM_PATHWAY	31	0.437935	1.30154	0.184762	0.418717	1	5415
REGULATION_OF_TRANSCRIPTION_FROM_RNA_POLYMERASE_II_PROMOTER	259	0.294482	1.30151	0.0877193	0.41797	1	6119
MIPS_18S_U11_U12_SNRNP	21	0.509626	1.29946	0.216891	0.42107	1	8008
REACTOME_ACTIVATION_OF_THE_AP1_FAMILY_OF_TRANSCRIPTION_FACTORS	10	0.536104	1.29818	0.190855	0.422903	1	646
REACTOME_SIGNALING_BY_FGFR_IN_DISEASE	112	0.29606	1.29801	0.122449	0.422376	1	5694
REACTOME_TRANSPORT_OF_MATURE_TRANSCRIPT_TO_CYTOPLASM	44	0.461243	1.29799	0.2393	0.421616	1	5365
SA_PTEN_PATHWAY	16	0.496644	1.29726	0.167006	0.422025	1	5453
PID_P38_MKK3_6PATHWAY	23	0.427763	1.29586	0.173038	0.424	1	8113
REACTOME_CYCLIN_E_ASSOCIATED_EVENTS_DURING_G1_S_TRANSITION_	60	0.480124	1.29487	0.247601	0.42517	1	6514
MAINTENANCE_OF_CELLULAR_LOCALIZATION	11	0.478753	1.29463	0.156436	0.424781	1	4649
REACTOME_PERK_REGULATED_GENE_EXPRESSION	26	0.475755	1.29425	0.192	0.424748	1	2374
KEGG_SNARE_INTERACTIONS_IN_VESICULAR_TRANSPORT	34	0.406652	1.29399	0.144814	0.424428	1	4774
RESPONSE_TO_DRUG	20	0.433117	1.29361	0.140927	0.42435	1	4172
PID_NFAT_3PATHWAY	50	0.362326	1.29255	0.147929	0.42554	1	4520
REACTOME_TRANSPORT_OF_RIBONUCLEOPROTEINS_INTO_THE_HOST_NUCLEUS	27	0.500662	1.2922	0.238095	0.425336	1	6373
REACTOME_SYNTHESIS_OF_PC	17	0.435307	1.29195	0.154489	0.425031	1	6507
PID_ERB_GENOMIC_PATHWAY	13	0.428803	1.29181	0.135246	0.42453	1	845
REGULATION_OF_TRANSCRIPTION	497	0.276535	1.29092	0.0820312	0.425438	1	6277
REACTOME_RNA_POL_I_TRANSCRIPTION_TERMINATION	20	0.488516	1.29073	0.224953	0.424988	1	6219
KEGG_VASOPRESSIN_REGULATED_WATER_REABSORPTION	44	0.338384	1.28996	0.12476	0.42568	1	6830
BIOCARTA_IL2RB_PATHWAY	38	0.399038	1.2899	0.18664	0.424972	1	4218
KEGG_MISMATCH_REPAIR	22	0.507831	1.28641	0.214552	0.430994	1	6910
INTRA_GOLGI_VESICLE_MEDIATED_TRANSPORT	12	0.495408	1.28633	0.189824	0.430366	1	7279
REACTOME_SIGNALING_BY_CONSTITUTIVELY_ACTIVE_EGFR	17	0.421299	1.28539	0.193159	0.431481	1	5119
REACTOME_REGULATION_OF_PYRUVATE_DEHYDROGENASE_PDH_COMPLEX	11	0.558048	1.28533	0.217726	0.430797	1	6128
POST_TRANSLATIONAL_PROTEIN_MODIFICATION	439	0.27152	1.28521	0.0807087	0.430222	1	4957
PID_S1P_S1P3_PATHWAY	25	0.39862	1.28499	0.154618	0.429893	1	3297
REACTOME_SIGNALING_BY_FGFR_MUTANTS	40	0.335897	1.28491	0.0998043	0.429282	1	3421
BIOCARTA_CD40_PATHWAY	15	0.467303	1.28489	0.187259	0.428527	1	5281
ST_G_ALPHA_I_PATHWAY	35	0.367438	1.28353	0.15873	0.430238	1	2131
PROTEIN_POLYUBIQUITINATION	11	0.469388	1.28152	0.174484	0.433418	1	5495
PID_EPOPATHWAY	34	0.407637	1.27966	0.195519	0.436081	1	4858
REACTOME_S_PHASE	95	0.488155	1.27918	0.264762	0.436224	1	6923
NEGATIVE_REGULATION_OF_TRANSFERASE_ACTIVITY	34	0.35382	1.27857	0.154309	0.436616	1	5181
MITOCHONDRION_ORGANIZATION_AND_BIOGENESIS	45	0.435179	1.27841	0.240631	0.436143	1	7479
REGULATION_OF_TRANSCRIPTIONDNA_DEPENDENT	406	0.278854	1.27399	0.108055	0.443751	1	6277
TRANSITION_METAL_ION_TRANSPORT	11	0.528313	1.27307	0.201521	0.444761	1	6019
REGULATION_OF_DEVELOPMENTAL_PROCESS	399	0.264918	1.27299	0.0941176	0.444108	1	5562
REACTOME_REPAIR_SYNTHESIS_FOR_GAP_FILLING_BY_DNA_POL_IN_TC_NER	14	0.58542	1.27167	0.238722	0.445945	1	6910
REACTOME_PROCESSING_OF_CAPPED_INTRONLESS_PRE_MRNA	21	0.493227	1.2708	0.235409	0.446896	1	4848
REACTOME_CELL_SURFACE_INTERACTIONS_AT_THE_VASCULAR_WALL	84	0.308073	1.26975	0.128514	0.448058	1	4858
REACTOME_NEGATIVE_REGULATORS_OF_RIG_I_MDA5_SIGNALING	25	0.436941	1.2694	0.233068	0.447883	1	6406
PROGRAMMED_CELL_DEATH	396	0.273734	1.26924	0.121387	0.447379	1	6323
RIBONUCLEOPROTEIN_COMPLEX_BIOGENESIS_AND_ASSEMBLY	56	0.404667	1.26898	0.272031	0.447128	1	7794
REACTOME_PI_3K_CASCADE	48	0.319655	1.2689	0.10251	0.446479	1	2543
REACTOME_DEADENYLATION_OF_MRNA	17	0.486735	1.26888	0.239006	0.445724	1	3224
BIOCARTA_PML_PATHWAY	17	0.456815	1.26854	0.206963	0.445589	1	2979
MACROMOLECULE_BIOSYNTHETIC_PROCESS	286	0.276728	1.26833	0.187867	0.445173	1	5461
KEGG_GLUTATHIONE_METABOLISM	45	0.369305	1.26807	0.178571	0.444922	1	6454
ST_GRANULE_CELL_SURVIVAL_PATHWAY	26	0.391892	1.26789	0.19802	0.444508	1	2060
MIPS_ALL_1_SUPERCOMPLEX	27	0.44271	1.2665	0.219885	0.446564	1	7903
REACTOME_P53_DEPENDENT_G1_DNA_DAMAGE_RESPONSE	52	0.455209	1.26633	0.285448	0.446107	1	6514
TRNA_PROCESSING	10	0.586647	1.2663	0.234043	0.445373	1	3807
APOPTOSIS_GO	395	0.273765	1.26574	0.120388	0.445639	1	6323
PID_REG_GR_PATHWAY	81	0.319619	1.26564	0.13035	0.445027	1	4801
MIPS_PA700_20S_PA28_COMPLEX	35	0.538045	1.26405	0.305085	0.447365	1	7170
REACTOME_NFKB_ACTIVATION_THROUGH_FADD_RIP1_PATHWAY_MEDIATED_BY_CASPASE_8_AND10	11	0.526222	1.26325	0.221328	0.448092	1	6105
POSITIVE_REGULATION_OF_TRANSFERASE_ACTIVITY	76	0.313217	1.26297	0.131148	0.447838	1	2195
REGULATION_OF_RNA_METABOLIC_PROCESS	411	0.276992	1.26289	0.114625	0.4472	1	6277
BIOCARTA_BCELLSURVIVAL_PATHWAY	13	0.476168	1.26223	0.190019	0.447592	1	3327
REACTOME_PURINE_RIBONUCLEOSIDE_MONOPHOSPHATE_BIOSYNTHESIS	11	0.546516	1.26221	0.225434	0.446843	1	3894
SPLICEOSOME_ASSEMBLY	11	0.510573	1.26175	0.22824	0.446944	1	5890
MEMBRANE_FUSION	27	0.387517	1.26148	0.200795	0.446661	1	6964
REACTOME_SPHINGOLIPID_DE_NOVO_BIOSYNTHESIS	19	0.388945	1.26086	0.172	0.447063	1	5570
NEGATIVE_REGULATION_OF_PHOSPHORYLATION	11	0.491998	1.26041	0.196498	0.447209	1	5286
BIOCARTA_HIF_PATHWAY	14	0.435176	1.25986	0.165703	0.447483	1	184
PID_TRKRPATHWAY	59	0.319033	1.25968	0.144016	0.447072	1	4105
NEGATIVE_REGULATION_OF_TRANSPORT	18	0.400003	1.25873	0.153271	0.448152	1	689
REACTOME_SIGNALING_BY_NOTCH4	11	0.521596	1.25873	0.208	0.447389	1	2286
REACTOME_MEMBRANE_TRAFFICKING	116	0.312594	1.25755	0.203488	0.448914	1	4928
REACTOME_MITOTIC_G1_G1_S_PHASES	115	0.455646	1.25753	0.272553	0.44819	1	6514
CYTOKINE_BIOSYNTHETIC_PROCESS	38	0.352413	1.25711	0.15275	0.448202	1	5286
MIPS_PA700_COMPLEX	19	0.56025	1.25688	0.270793	0.447838	1	6092
BIOCARTA_CARM_ER_PATHWAY	32	0.381441	1.25633	0.193159	0.448196	1	5499
BIOSYNTHETIC_PROCESS	422	0.276523	1.25629	0.179487	0.44753	1	5975
BIOCARTA_GRANULOCYTES_PATHWAY	14	0.474353	1.25603	0.239766	0.447248	1	4679
CENTROSOME_ORGANIZATION_AND_BIOGENESIS	14	0.473695	1.25595	0.209174	0.446636	1	4552
REACTOME_GOLGI_ASSOCIATED_VESICLE_BIOGENESIS	49	0.348194	1.25544	0.188213	0.44684	1	4818
BIOCARTA_CCR3_PATHWAY	22	0.398692	1.25467	0.18711	0.447551	1	1838
REGULATION_OF_PROTEIN_IMPORT_INTO_NUCLEUS	13	0.486495	1.25414	0.214429	0.447895	1	4536
BIOCARTA_IGF1_PATHWAY	21	0.420359	1.25351	0.220273	0.448277	1	5886
PID_FAK_PATHWAY	57	0.354873	1.25302	0.206478	0.448463	1	5467
REACTOME_INTERFERON_GAMMA_SIGNALING	54	0.429257	1.25202	0.253521	0.449512	1	5984
KEGG_NOD_LIKE_RECEPTOR_SIGNALING_PATHWAY	51	0.359296	1.25129	0.187879	0.45021	1	4596
MIPS_C_COMPLEX_SPLICEOSOME	59	0.414727	1.25016	0.255198	0.451586	1	6325
CARBOXYLIC_ACID_TRANSPORT	41	0.34997	1.24979	0.140496	0.451585	1	4487
KEGG_SPLICEOSOME	96	0.391257	1.24865	0.265537	0.453055	1	8852
REACTOME_MITOTIC_M_M_G1_PHASES	147	0.450284	1.24712	0.277567	0.45527	1	7454
MIPS_SIN3_SAP25_COMPLEX	10	0.535874	1.24711	0.253465	0.454536	1	2322
REACTOME_SIGNALING_BY_NOTCH3	11	0.508769	1.24708	0.202869	0.453818	1	2286
PID_RAC1_REG_PATHWAY	36	0.368401	1.24702	0.203422	0.453166	1	6732
REACTOME_DESTABILIZATION_OF_MRNA_BY_TRISTETRAPROLIN_TTP	16	0.483141	1.24608	0.276134	0.454184	1	5195
REACTOME_NGF_SIGNALLING_VIA_TRKA_FROM_THE_PLASMA_MEMBRANE	126	0.298451	1.24477	0.17505	0.455984	1	7148
KEGG_T_CELL_RECEPTOR_SIGNALING_PATHWAY	107	0.314498	1.24406	0.170683	0.456591	1	4965
REACTOME_DNA_REPLICATION	166	0.446163	1.24394	0.284351	0.456073	1	7454
PROTEIN_AMINO_ACID_O_LINKED_GLYCOSYLATION	18	0.438853	1.24311	0.197292	0.456846	1	2429
REACTOME_MITOCHONDRIAL_TRNA_AMINOACYLATION	16	0.543617	1.24294	0.285156	0.456397	1	6593
REACTOME_IL_2_SIGNALING	40	0.380397	1.24275	0.245399	0.456055	1	4858
REACTOME_P75NTR_SIGNALS_VIA_NFKB	12	0.460525	1.24095	0.227642	0.458716	1	6260
KEGG_NEUROTROPHIN_SIGNALING_PATHWAY	122	0.301824	1.23985	0.176471	0.460093	1	5453
BIOCARTA_ERK_PATHWAY	27	0.386951	1.23961	0.236473	0.459787	1	5013
BIOCARTA_EPO_PATHWAY	19	0.412729	1.23936	0.24	0.459506	1	7100
DOUBLE_STRAND_BREAK_REPAIR	22	0.475695	1.23916	0.254613	0.45917	1	6459
REACTOME_TRANSPORT_OF_INORGANIC_CATIONS_ANIONS_AND_AMINO_ACIDS_OLIGOPEPTIDES	90	0.289704	1.23906	0.0964361	0.458643	1	3403
ORGANIC_ACID_TRANSPORT	42	0.347	1.23853	0.152401	0.458976	1	4487
MICROTUBULE_CYTOSKELETON_ORGANIZATION_AND_BIOGENESIS	33	0.440287	1.23818	0.265267	0.458883	1	6421
REACTOME_NEP_NS2_INTERACTS_WITH_THE_CELLULAR_EXPORT_MACHINERY	27	0.479175	1.23774	0.29666	0.458979	1	9332
PID_TCRJNKPATHWAY	13	0.479121	1.23749	0.221545	0.458711	1	5281
REACTOME_METABOLISM_OF_NON_CODING_RNA	43	0.461276	1.23652	0.3	0.459726	1	9799
PID_P53DOWNSTREAMPATHWAY	122	0.311769	1.23645	0.162376	0.459156	1	3582
G1_S_TRANSITION_OF_MITOTIC_CELL_CYCLE	27	0.450292	1.23627	0.269084	0.458742	1	7175
REACTOME_ANTIGEN_PRESENTATION_FOLDING_ASSEMBLY_AND_PEPTIDE_LOADING_OF_CLASS_I_MHC	18	0.462052	1.2357	0.262042	0.459141	1	8418
REACTOME_GLUTATHIONE_CONJUGATION	19	0.423069	1.2349	0.228963	0.459945	1	3587
REGULATION_OF_TRANSFORMING_GROWTH_FACTOR_BETA_RECEPTOR_SIGNALING_PATHWAY	13	0.470053	1.23363	0.248988	0.461486	1	2493
BIOCARTA_IL10_PATHWAY	17	0.493608	1.23338	0.257937	0.461219	1	5622
PID_GMCSF_PATHWAY	37	0.40399	1.23311	0.254032	0.46102	1	5013
REACTOME_NOTCH1_INTRACELLULAR_DOMAIN_REGULATES_TRANSCRIPTION	38	0.343672	1.23239	0.199597	0.461547	1	4269
CELLULAR_PROTEIN_COMPLEX_ASSEMBLY	31	0.401702	1.23152	0.235075	0.462434	1	4578
PID_FGF_PATHWAY	55	0.317423	1.23119	0.180162	0.462371	1	3228
KEGG_INOSITOL_PHOSPHATE_METABOLISM	46	0.366182	1.23088	0.203285	0.462257	1	4950
ST_DIFFERENTIATION_PATHWAY_IN_PC12_CELLS	43	0.358021	1.22968	0.19798	0.463826	1	2131
REACTOME_ASSEMBLY_OF_THE_PRE_REPLICATIVE_COMPLEX	56	0.492507	1.22807	0.32197	0.465948	1	7170
REACTOME_RECEPTOR_LIGAND_BINDING_INITIATES_THE_SECOND_PROTEOLYTIC_CLEAVAGE_OF_NOTCH_RECEPTOR	11	0.456098	1.22687	0.218557	0.467606	1	1486
BIOCARTA_CELLCYCLE_PATHWAY	22	0.453218	1.22671	0.256167	0.467137	1	5422
REACTOME_MITOTIC_PROMETAPHASE	74	0.434366	1.22671	0.277883	0.466421	1	7435
KEGG_PROTEASOME	42	0.505168	1.22643	0.313462	0.466243	1	8316
INDUCTION_OF_APOPTOSIS_BY_EXTRACELLULAR_SIGNALS	27	0.389239	1.22627	0.22334	0.46584	1	6605
MIPS_ANTI_BHC110_COMPLEX	10	0.498485	1.22461	0.240234	0.468365	1	3152
SULFUR_COMPOUND_BIOSYNTHETIC_PROCESS	16	0.418786	1.22453	0.216216	0.467809	1	2925
KEGG_DNA_REPLICATION	34	0.532413	1.22428	0.317757	0.467581	1	7025
PID_LKB1_PATHWAY	37	0.386488	1.22326	0.257202	0.468668	1	2506
REACTOME_P75NTR_RECRUITS_SIGNALLING_COMPLEXES	10	0.472942	1.22266	0.23506	0.469048	1	6260
MIPS_E2F_6_COMPLEX	12	0.451049	1.22265	0.236473	0.468361	1	6770
REACTOME_M_G1_TRANSITION	69	0.480054	1.22257	0.321495	0.467803	1	6923
REACTOME_HS_GAG_DEGRADATION	19	0.39138	1.22095	0.183673	0.470048	1	1973
PID_PI3KCIPATHWAY	41	0.371119	1.22068	0.250513	0.469774	1	4781
KEGG_SELENOAMINO_ACID_METABOLISM	21	0.428323	1.2206	0.26087	0.469233	1	3356
ONE_CARBON_COMPOUND_METABOLIC_PROCESS	26	0.394962	1.22018	0.224033	0.469265	1	5568
KEGG_ENDOCYTOSIS	157	0.289141	1.21984	0.189899	0.469118	1	6074
COFACTOR_BIOSYNTHETIC_PROCESS	21	0.443078	1.21959	0.268859	0.468902	1	6164
REACTOME_BRANCHED_CHAIN_AMINO_ACID_CATABOLISM	16	0.485592	1.21956	0.273423	0.46823	1	6508
CHROMOSOME_ORGANIZATION_AND_BIOGENESIS	105	0.334773	1.21845	0.233333	0.469638	1	7919
TRANSCRIPTION_FROM_RNA_POLYMERASE_III_PROMOTER	19	0.420131	1.2183	0.245714	0.46921	1	7956
DNA_DAMAGE_RESPONSESIGNAL_TRANSDUCTION_BY_P53_CLASS_MEDIATOR	12	0.481072	1.21765	0.25	0.469643	1	3793
REACTOME_DEADENYLATION_DEPENDENT_MRNA_DECAY	40	0.426122	1.2169	0.285156	0.470304	1	6325
MIPS_DNA_SYNTHESOME_COMPLEX	17	0.53975	1.21674	0.309021	0.469921	1	7465
REACTOME_MITOCHONDRIAL_PROTEIN_IMPORT	44	0.437556	1.21642	0.304688	0.469797	1	8770
PID_TOLL_ENDOGENOUS_PATHWAY	23	0.428544	1.216	0.279383	0.469851	1	7003
AMINO_ACID_CATABOLIC_PROCESS	22	0.40288	1.21566	0.218623	0.469794	1	5809
CYTOKINE_PRODUCTION	62	0.296568	1.21522	0.151822	0.469899	1	5320
MIPS_BASC_COMPLEX	12	0.547181	1.21507	0.278937	0.46946	1	3542
MIPS_NUA4_TIP60_HAT_COMPLEX_A	12	0.498806	1.215	0.256654	0.468905	1	5921
PID_E2F_PATHWAY	65	0.387212	1.2144	0.239006	0.469245	1	6095
PID_ERBB4_PATHWAY	37	0.32361	1.21369	0.186508	0.469783	1	1486
REACTOME_INTERFERON_SIGNALING	143	0.360897	1.21331	0.265849	0.469754	1	5984
KEGG_FC_EPSILON_RI_SIGNALING_PATHWAY	75	0.310365	1.21311	0.207469	0.469428	1	4947
PID_ILK_PATHWAY	44	0.352175	1.21293	0.229541	0.469037	1	5427
DNA_REPLICATION_INITIATION	11	0.566871	1.21272	0.295539	0.468708	1	2426
RIBOSOME_BIOGENESIS_AND_ASSEMBLY	12	0.556398	1.2122	0.307692	0.469006	1	7289
KEGG_PROGESTERONE_MEDIATED_OOCYTE_MATURATION	82	0.310844	1.21202	0.194831	0.468624	1	3636
REGULATION_OF_RHO_PROTEIN_SIGNAL_TRANSDUCTION	12	0.447926	1.21058	0.21097	0.470759	1	4468
REGULATION_OF_ORGANELLE_ORGANIZATION_AND_BIOGENESIS	37	0.316433	1.20945	0.195358	0.47217	1	6421
ST_INTERLEUKIN_4_PATHWAY	26	0.411138	1.20922	0.26506	0.471887	1	2131
REACTOME_DOWNREGULATION_OF_TGF_BETA_RECEPTOR_SIGNALING	20	0.415493	1.20917	0.264591	0.471283	1	4995
BIOCARTA_TGFB_PATHWAY	18	0.416268	1.20845	0.256461	0.471905	1	4828
BIOCARTA_CDK5_PATHWAY	10	0.511988	1.20836	0.241036	0.471376	1	2230
PID_IL8CXCR1_PATHWAY	25	0.406896	1.20823	0.235174	0.470947	1	4915
REACTOME_NONSENSE_MEDIATED_DECAY_ENHANCED_BY_THE_EXON_JUNCTION_COMPLEX	96	0.371307	1.20766	0.357285	0.471338	1	9347
REACTOME_CELL_CYCLE	345	0.366182	1.20748	0.292636	0.470971	1	6514
MEMBRANE_ORGANIZATION_AND_BIOGENESIS	124	0.278492	1.20727	0.194274	0.470674	1	4743
REACTOME_INTERACTIONS_OF_VPR_WITH_HOST_CELLULAR_PROTEINS	32	0.435203	1.20617	0.297505	0.47192	1	8791
PID_DELTANP63PATHWAY	46	0.321426	1.20587	0.176923	0.471753	1	5319
BIOCARTA_MAL_PATHWAY	18	0.428512	1.20585	0.277083	0.471118	1	5281
REACTOME_ALPHA_LINOLENIC_ACID_ALA_METABOLISM	11	0.489458	1.20516	0.26087	0.471655	1	6070
REACTOME_G1_PHASE	34	0.391722	1.20352	0.254789	0.473945	1	6371
MIPS_SPLICEOSOME	114	0.379172	1.20248	0.287645	0.475151	1	8852
REACTOME_RNA_POL_I_TRANSCRIPTION_INITIATION	22	0.452331	1.20189	0.290807	0.475556	1	7327
ST_ADRENERGIC	35	0.350723	1.20176	0.21328	0.47514	1	4828
CELLULAR_LIPID_METABOLIC_PROCESS	226	0.27015	1.20118	0.155206	0.475571	1	3790
REACTOME_DOWNSTREAM_SIGNAL_TRANSDUCTION	84	0.28709	1.2011	0.2	0.475016	1	3757
RNA_SPLICINGVIA_TRANSESTERIFICATION_REACTIONS	21	0.431984	1.20091	0.303922	0.474714	1	7794
KEGG_PYRIMIDINE_METABOLISM	88	0.364083	1.20052	0.283465	0.474825	1	6583
CELLULAR_CATABOLIC_PROCESS	195	0.290014	1.20034	0.249516	0.474459	1	4702
KEGG_NOTCH_SIGNALING_PATHWAY	41	0.343772	1.19997	0.235772	0.474478	1	3335
PID_CXCR4_PATHWAY	97	0.315095	1.19784	0.230928	0.477735	1	5013
PID_SYNDECAN_2_PATHWAY	32	0.318597	1.19709	0.210216	0.478442	1	1691
BIOCARTA_PROTEASOME_PATHWAY	26	0.524414	1.19607	0.347909	0.479676	1	7170
REACTOME_PROCESSING_OF_INTRONLESS_PRE_MRNAS	12	0.52469	1.19586	0.292731	0.479399	1	4848
BIOCARTA_BARRESTIN_PATHWAY	10	0.482389	1.19527	0.255533	0.479782	1	3212
MIPS_DSS1_COMPLEX	12	0.485078	1.19502	0.290385	0.479573	1	4228
PID_ATF2_PATHWAY	56	0.327013	1.19488	0.202358	0.479171	1	4520
REACTOME_RECYCLING_PATHWAY_OF_L1	25	0.43278	1.19348	0.279678	0.481033	1	6001
PROTEIN_AMINO_ACID_DEPHOSPHORYLATION	63	0.320867	1.19343	0.233533	0.480449	1	5117
CYTOKINE_METABOLIC_PROCESS	39	0.336317	1.1929	0.213693	0.480757	1	5286
REACTOME_TGF_BETA_RECEPTOR_SIGNALING_ACTIVATES_SMADS	23	0.417298	1.19211	0.299213	0.481534	1	6422
REACTOME_CD28_DEPENDENT_VAV1_PATHWAY	11	0.425469	1.19205	0.247485	0.480986	1	218
PID_IL2_1PATHWAY	54	0.350944	1.19089	0.257367	0.482433	1	5886
PID_CIRCADIANPATHWAY	14	0.433721	1.19072	0.276062	0.482034	1	7244
REACTOME_TRANSPORT_OF_MATURE_MRNA_DERIVED_FROM_AN_INTRONLESS_TRANSCRIPT	33	0.452187	1.1907	0.325397	0.481389	1	5365
REACTOME_COSTIMULATION_BY_THE_CD28_FAMILY	57	0.332327	1.19033	0.254098	0.481368	1	2325
POSITIVE_REGULATION_OF_SIGNAL_TRANSDUCTION	113	0.295006	1.18864	0.245545	0.483857	1	8385
BIOGENIC_AMINE_METABOLIC_PROCESS	16	0.380654	1.18754	0.230019	0.485295	1	5400
REACTOME_G1_S_TRANSITION	94	0.450383	1.18716	0.351044	0.485301	1	6997
NITROGEN_COMPOUND_CATABOLIC_PROCESS	26	0.393293	1.18576	0.246465	0.487265	1	2810
ESTABLISHMENT_AND_OR_MAINTENANCE_OF_CHROMATIN_ARCHITECTURE	66	0.322741	1.18506	0.237525	0.487892	1	5604
REGULATION_OF_TRANSLATION	75	0.285529	1.18425	0.187879	0.488664	1	5691
RNA_3END_PROCESSING	10	0.541633	1.18366	0.310139	0.489055	1	3648
REACTOME_MRNA_SPLICING_MINOR_PATHWAY	37	0.427218	1.18157	0.34981	0.492228	1	4564
MAPKKK_CASCADE_GO_0000165	98	0.284169	1.18128	0.188641	0.492039	1	4241
BIOCARTA_IL7_PATHWAY	17	0.422226	1.18093	0.260437	0.49197	1	4218
REACTOME_TRAFFICKING_AND_PROCESSING_OF_ENDOSOMAL_TLR	10	0.491717	1.18016	0.260784	0.49272	1	8992
BIOCARTA_HDAC_PATHWAY	28	0.362102	1.17939	0.251546	0.493489	1	5418
MIPS_BRG1_SIN3A_COMPLEX	14	0.432927	1.17903	0.300971	0.493475	1	8463
CHROMATIN_MODIFICATION	45	0.318793	1.17864	0.241176	0.493519	1	4191
REACTOME_METABOLISM_OF_PROTEINS	371	0.284829	1.17782	0.311155	0.494391	1	8362
REACTOME_SLC_MEDIATED_TRANSMEMBRANE_TRANSPORT	233	0.24926	1.17776	0.130165	0.49382	1	4578
REGULATION_OF_CYCLIN_DEPENDENT_PROTEIN_KINASE_ACTIVITY	42	0.375711	1.17773	0.283237	0.49319	1	7327
BIOCARTA_ARF_PATHWAY	17	0.374391	1.17657	0.224652	0.494624	1	5181
BIOCARTA_TRKA_PATHWAY	10	0.473944	1.1762	0.286611	0.494683	1	4858
NEGATIVE_REGULATION_OF_TRANSCRIPTION	163	0.280737	1.17421	0.222222	0.497715	1	6113
DI___TRI_VALENT_INORGANIC_CATION_TRANSPORT	30	0.33987	1.17397	0.230612	0.497505	1	3098
KEGG_AMINOACYL_TRNA_BIOSYNTHESIS	32	0.456706	1.17395	0.344762	0.49687	1	5883
REACTOME_CROSS_PRESENTATION_OF_SOLUBLE_EXOGENOUS_ANTIGENS_ENDOSOMES	44	0.459543	1.17324	0.364504	0.497567	1	6514
BIOCARTA_CTCF_PATHWAY	22	0.394669	1.17248	0.282651	0.498338	1	5654
BIOCARTA_MONOCYTE_PATHWAY	11	0.470623	1.17147	0.29505	0.499504	1	4679
REACTOME_RNA_POL_III_TRANSCRIPTION_INITIATION_FROM_TYPE_3_PROMOTER	26	0.413789	1.17	0.329293	0.501684	1	6045
PID_TELOMERASEPATHWAY	65	0.318569	1.16974	0.280156	0.501463	1	3946
REACTOME_EXTRINSIC_PATHWAY_FOR_APOPTOSIS	13	0.462626	1.16901	0.304951	0.50212	1	6319
BIOCARTA_ATM_PATHWAY	20	0.417174	1.16899	0.251474	0.501485	1	3542
APOPTOTIC_PROGRAM	55	0.312573	1.16892	0.228682	0.500929	1	7795
NITROGEN_COMPOUND_METABOLIC_PROCESS	147	0.281557	1.16858	0.219124	0.500902	1	5883
SIG_INSULIN_RECEPTOR_PATHWAY_IN_CARDIAC_MYOCYTES	49	0.337037	1.16598	0.258197	0.504999	1	5453
REACTOME_G_BETA_GAMMA_SIGNALLING_THROUGH_PI3KGAMMA	23	0.368832	1.16329	0.274633	0.509495	1	5896
BIOCARTA_NKCELLS_PATHWAY	18	0.40417	1.16294	0.303327	0.50946	1	4105
REACTOME_DESTABILIZATION_OF_MRNA_BY_BRF1	16	0.432161	1.16242	0.314342	0.50977	1	5195
MICROTUBULE_ORGANIZING_CENTER_ORGANIZATION_AND_BIOGENESIS	15	0.438007	1.16226	0.300901	0.509411	1	4552
REACTOME_TRANSLATION	124	0.347067	1.1622	0.390099	0.50886	1	9550
RESPONSE_TO_UV	24	0.348705	1.16172	0.219282	0.50905	1	5484
MONOVALENT_INORGANIC_CATION_HOMEOSTASIS	14	0.387723	1.16153	0.258	0.508763	1	804
REACTOME_SYNTHESIS_AND_INTERCONVERSION_OF_NUCLEOTIDE_DI_AND_TRIPHOSPHATES	16	0.444984	1.16125	0.305447	0.508582	1	6735
REACTOME_G_PROTEIN_BETA_GAMMA_SIGNALLING	26	0.352101	1.16117	0.26087	0.508052	1	5896
REACTOME_ACTIVATION_OF_IRF3_IRF7_MEDIATED_BY_TBK1_IKK_EPSILON	13	0.454237	1.15995	0.306796	0.509657	1	7744
PID_P73PATHWAY	70	0.292272	1.15946	0.236641	0.509903	1	2855
OLIGOSACCHARIDE_METABOLIC_PROCESS	11	0.410388	1.15891	0.257576	0.510242	1	3361
REGULATION_OF_CATALYTIC_ACTIVITY	252	0.248129	1.15802	0.181996	0.511183	1	5228
AMINE_METABOLIC_PROCESS	135	0.277832	1.15784	0.257606	0.510865	1	5883
MIPS_INTEGRATOR_RNAPII_COMPLEX	13	0.479412	1.15774	0.328032	0.510356	1	4228
MIPS_LSD1_COMPLEX	12	0.445504	1.15757	0.311234	0.510042	1	3929
REACTOME_PROTEIN_FOLDING	40	0.379382	1.15704	0.327586	0.510301	1	3862
BIOCARTA_ACH_PATHWAY	15	0.425603	1.15684	0.27833	0.510018	1	3327
NEGATIVE_REGULATION_OF_METABOLIC_PROCESS	230	0.262895	1.15632	0.240385	0.510322	1	6113
CATABOLIC_PROCESS	206	0.269758	1.1561	0.274472	0.51006	1	6618
MIPS_WINAC_COMPLEX	14	0.450316	1.15581	0.324627	0.509922	1	6582
REACTOME_INFLUENZA_VIRAL_RNA_TRANSCRIPTION_AND_REPLICATION	93	0.3605	1.15552	0.39243	0.509789	1	9550
REGULATION_OF_HYDROLASE_ACTIVITY	69	0.27519	1.15551	0.189409	0.509136	1	4735
AMINE_CATABOLIC_PROCESS	24	0.380873	1.15519	0.283096	0.509086	1	5809
MIPS_17S_U2_SNRNP	30	0.421657	1.1548	0.324528	0.509159	1	8008
REACTOME_RNA_POL_I_RNA_POL_III_AND_MITOCHONDRIAL_TRANSCRIPTION	103	0.326258	1.15455	0.291242	0.508956	1	5557
MIPS_CSA_COMPLEX	13	0.512211	1.15429	0.364185	0.508793	1	9008
REACTOME_SIGNAL_TRANSDUCTION_BY_L1	34	0.350467	1.15429	0.294466	0.508149	1	6001
REACTOME_SYNTHESIS_OF_BILE_ACIDS_AND_BILE_SALTS_VIA_7ALPHA_HYDROXYCHOLESTEROL	15	0.419676	1.15145	0.291188	0.512785	1	3378
REACTOME_ASPARAGINE_N_LINKED_GLYCOSYLATION	71	0.352688	1.1511	0.316505	0.512801	1	6304
REACTOME_ACTIVATION_OF_CHAPERONES_BY_ATF6_ALPHA	11	0.508783	1.15055	0.36	0.51309	1	2340
PID_ARF6DOWNSTREAMPATHWAY	15	0.386496	1.1503	0.29901	0.512913	1	3125
MIPS_SMN_COMPLEX	13	0.544508	1.14976	0.365019	0.513194	1	3466
REACTOME_TRNA_AMINOACYLATION	33	0.44904	1.14962	0.385797	0.512811	1	9901
MIPS_39S_RIBOSOMAL_SUBUNIT_MITOCHONDRIAL	48	0.490232	1.14906	0.404339	0.513193	1	6035
PID_S1P_META_PATHWAY	16	0.392342	1.149	0.285132	0.512642	1	4894
POLYSACCHARIDE_METABOLIC_PROCESS	15	0.397417	1.14876	0.295259	0.512436	1	901
PROTEIN_AMINO_ACID_N_LINKED_GLYCOSYLATION	28	0.354059	1.14801	0.280769	0.513199	1	4247
AMINO_ACID_DERIVATIVE_METABOLIC_PROCESS	23	0.33443	1.14783	0.266667	0.512886	1	4291
REGULATION_OF_RAS_PROTEIN_SIGNAL_TRANSDUCTION	17	0.395368	1.14687	0.285412	0.513929	1	4468
NEGATIVE_REGULATION_OF_CELLULAR_METABOLIC_PROCESS	227	0.262294	1.14617	0.250482	0.514548	1	6113
PID_FOXOPATHWAY	44	0.328744	1.14568	0.296992	0.514809	1	2979
REGULATION_OF_MOLECULAR_FUNCTION	294	0.240503	1.1456	0.188492	0.514312	1	5228
REACTOME_MHC_CLASS_II_ANTIGEN_PRESENTATION	82	0.322383	1.14551	0.306968	0.513798	1	7878
MIPS_ANTI_HDAC2_COMPLEX	17	0.432717	1.1452	0.321012	0.513745	1	6626
REACTOME_CHOLESTEROL_BIOSYNTHESIS	21	0.41012	1.14483	0.326923	0.513713	1	4375
CYTOKINESIS	18	0.456179	1.14412	0.3222	0.514349	1	8690
MAINTENANCE_OF_CELLULAR_PROTEIN_LOCALIZATION	10	0.452076	1.14383	0.298211	0.514266	1	8658
RESPONSE_TO_HORMONE_STIMULUS	32	0.330018	1.14332	0.272	0.514582	1	2325
REACTOME_ZINC_TRANSPORTERS	15	0.403069	1.14319	0.309198	0.514181	1	4806
MIPS_DDB2_COMPLEX	13	0.508773	1.14226	0.398	0.515256	1	9008
KEGG_PENTOSE_PHOSPHATE_PATHWAY	26	0.368578	1.14118	0.332692	0.516582	1	7315
REACTOME_REGULATION_OF_GLUCOKINASE_BY_GLUCOKINASE_REGULATORY_PROTEIN	27	0.420421	1.14101	0.354331	0.516302	1	6886
NEGATIVE_REGULATION_OF_NUCLEOBASENUCLEOSIDENUCLEOTIDE_AND_NUCLEIC_ACID_METABOLIC_PROCESS	183	0.26922	1.14088	0.275194	0.515899	1	6113
SECRETION	161	0.234951	1.14076	0.182186	0.515466	1	5411
DEPHOSPHORYLATION	70	0.311325	1.14069	0.286585	0.514956	1	5390
TRICARBOXYLIC_ACID_CYCLE_INTERMEDIATE_METABOLIC_PROCESS	11	0.425829	1.14042	0.275862	0.514862	1	4063
KEGG_GLIOMA	63	0.268964	1.14015	0.233068	0.514738	1	4858
REACTOME_CONVERSION_FROM_APC_C_CDC20_TO_APC_C_CDH1_IN_LATE_ANAPHASE	15	0.437571	1.13988	0.298701	0.514591	1	5077
KEGG_LONG_TERM_POTENTIATION	68	0.266467	1.13869	0.244353	0.516135	1	4105
REACTOME_PRE_NOTCH_PROCESSING_IN_GOLGI	16	0.359546	1.13821	0.286307	0.516359	1	1659
MIPS_CENP_A_NAC_CAD_COMPLEX	13	0.52865	1.13807	0.362949	0.515975	1	5708
BIOCARTA_IL6_PATHWAY	22	0.386408	1.13768	0.316973	0.516072	1	5194
MIPS_BRAFT_COMPLEX	13	0.465621	1.1376	0.344633	0.515567	1	2147
REACTOME_CELL_CYCLE_CHECKPOINTS	100	0.407955	1.13706	0.369606	0.515895	1	8346
REACTOME_SRP_DEPENDENT_COTRANSLATIONAL_PROTEIN_TARGETING_TO_MEMBRANE	99	0.351056	1.13703	0.393281	0.515324	1	9550
REACTOME_ASSOCIATION_OF_TRIC_CCT_WITH_TARGET_PROTEINS_DURING_BIOSYNTHESIS	24	0.402641	1.13601	0.336484	0.516622	1	1808
REACTOME_GENERIC_TRANSCRIPTION_PATHWAY	305	0.299144	1.1346	0.292636	0.518531	1	6855
REGULATION_OF_PH	13	0.395171	1.13453	0.291837	0.51803	1	804
MIPS_20S_PROTEASOME	14	0.572821	1.13404	0.396887	0.518348	1	6514
MIPS_EMERIN_COMPLEX_24	12	0.468074	1.13391	0.321224	0.517966	1	4218
REACTOME_DNA_STRAND_ELONGATION	27	0.503548	1.13335	0.413858	0.518381	1	6910
APOPTOTIC_MITOCHONDRIAL_CHANGES	10	0.471665	1.13309	0.321637	0.518209	1	5181
KEGG_BIOSYNTHESIS_OF_UNSATURATED_FATTY_ACIDS	19	0.392531	1.13237	0.300952	0.518856	1	6101
BIOCARTA_ETS_PATHWAY	18	0.395535	1.13125	0.295316	0.520373	1	5661
REACTOME_METABOLISM_OF_NUCLEOTIDES	67	0.316491	1.13077	0.315197	0.520583	1	8143
REACTOME_SYNTHESIS_OF_PIPS_AT_THE_GOLGI_MEMBRANE	11	0.451601	1.13072	0.323413	0.520042	1	3346
REACTOME_PURINE_SALVAGE	12	0.406481	1.13054	0.294227	0.519698	1	5951
KEGG_BASE_EXCISION_REPAIR	33	0.418136	1.12841	0.361377	0.523052	1	6910
REACTOME_OXYGEN_DEPENDENT_PROLINE_HYDROXYLATION_OF_HYPOXIA_INDUCIBLE_FACTOR_ALPHA	16	0.395959	1.1284	0.328629	0.522425	1	6107
DNA_CATABOLIC_PROCESS	22	0.369041	1.12799	0.299213	0.522586	1	5672
REACTOME_APOPTOTIC_EXECUTION_PHASE	48	0.282472	1.12794	0.246628	0.52206	1	4828
TRNA_METABOLIC_PROCESS	18	0.463378	1.12624	0.406427	0.524561	1	3807
REACTOME_TCR_SIGNALING	48	0.321968	1.12568	0.312377	0.524959	1	4941
KEGG_SMALL_CELL_LUNG_CANCER	82	0.278061	1.12515	0.25	0.525285	1	4781
LIPID_METABOLIC_PROCESS	287	0.248185	1.12462	0.244618	0.525692	1	3790
BIOCARTA_NFAT_PATHWAY	53	0.276283	1.12443	0.259714	0.52538	1	4520
REACTOME_SIGNAL_ATTENUATION	13	0.402502	1.12329	0.313765	0.526881	1	6732
BIOCARTA_41BB_PATHWAY	17	0.386922	1.12311	0.312	0.526619	1	5281
BIOCARTA_PGC1A_PATHWAY	22	0.318644	1.12288	0.296451	0.526413	1	3840
REACTOME_CITRIC_ACID_CYCLE_TCA_CYCLE	18	0.464422	1.12204	0.392996	0.527322	1	8639
REACTOME_AMINO_ACID_SYNTHESIS_AND_INTERCONVERSION_TRANSAMINATION	16	0.41594	1.12147	0.334586	0.527744	1	4681
NEGATIVE_REGULATION_OF_APOPTOSIS	137	0.265146	1.12139	0.277778	0.527269	1	6862
VACUOLE_ORGANIZATION_AND_BIOGENESIS	12	0.445039	1.12079	0.33	0.52762	1	5065
MIPS_MLL1_WDR5_COMPLEX	23	0.410051	1.12055	0.376984	0.527419	1	8455
REACTOME_MRNA_DECAY_BY_5_TO_3_EXORIBONUCLEASE	13	0.448979	1.11994	0.350649	0.527904	1	6023
REGULATION_OF_CELL_MORPHOGENESIS	12	0.429729	1.11993	0.341304	0.527309	1	2446
NEGATIVE_REGULATION_OF_PROGRAMMED_CELL_DEATH	138	0.265081	1.11939	0.284861	0.527671	1	6862
MIPS_26S_PROTEASOME	21	0.514712	1.11938	0.413592	0.527055	1	9145
CYTOSKELETON_DEPENDENT_INTRACELLULAR_TRANSPORT	26	0.325754	1.11925	0.308008	0.526657	1	5511
PROTEIN_RNA_COMPLEX_ASSEMBLY	44	0.340005	1.11844	0.395038	0.527512	1	7794
KEGG_NON_HOMOLOGOUS_END_JOINING	13	0.437407	1.11774	0.330258	0.528197	1	6459
BIOCARTA_HSP27_PATHWAY	15	0.398442	1.11711	0.328685	0.528744	1	6797
AMINO_ACID_AND_DERIVATIVE_METABOLIC_PROCESS	96	0.287693	1.11614	0.31	0.529892	1	5883
KEGG_PHOSPHATIDYLINOSITOL_SIGNALING_SYSTEM	67	0.301132	1.11598	0.334694	0.529544	1	5180
KEGG_VALINE_LEUCINE_AND_ISOLEUCINE_DEGRADATION	43	0.365076	1.11578	0.368015	0.529308	1	6809
MIPS_SIN3_ING1B_COMPLEX_II	16	0.409956	1.11578	0.346899	0.528688	1	8463
REGULATION_OF_CELL_SHAPE	11	0.450254	1.11567	0.353846	0.528259	1	2446
PID_RAC1_PATHWAY	50	0.321232	1.11515	0.314629	0.528586	1	5622
REACTOME_SLBP_DEPENDENT_PROCESSING_OF_REPLICATION_DEPENDENT_HISTONE_PRE_MRNAS	11	0.511769	1.11432	0.391221	0.529425	1	3499
PID_LIS1PATHWAY	27	0.321206	1.1131	0.324841	0.531052	1	4901
PID_HDAC_CLASSI_PATHWAY	64	0.307421	1.11123	0.346939	0.533709	1	6162
SPHINGOLIPID_METABOLIC_PROCESS	23	0.342788	1.1109	0.32	0.533703	1	5065
KEGG_HUNTINGTONS_DISEASE	164	0.314789	1.11052	0.367677	0.533833	1	7307
GLYCOPROTEIN_CATABOLIC_PROCESS	11	0.4404	1.11039	0.323944	0.533452	1	5664
NEGATIVE_REGULATION_OF_CELLULAR_PROTEIN_METABOLIC_PROCESS	41	0.294236	1.10992	0.293763	0.53372	1	6422
NEGATIVE_REGULATION_OF_PROTEIN_METABOLIC_PROCESS	44	0.286174	1.10925	0.29666	0.534197	1	6422
PID_NOTCH_PATHWAY	55	0.270251	1.10883	0.295833	0.534304	1	3602
PID_LYSOPHOSPHOLIPID_PATHWAY	62	0.293377	1.10794	0.305613	0.535388	1	3428
BIOCARTA_PAR1_PATHWAY	35	0.30991	1.10512	0.314229	0.540029	1	1898
REACTOME_DIABETES_PATHWAYS	122	0.272181	1.10458	0.314961	0.540373	1	5538
REGULATION_OF_SIGNAL_TRANSDUCTION	200	0.24255	1.10454	0.294479	0.539832	1	5573
MIPS_55S_RIBOSOME_MITOCHONDRIAL	78	0.461761	1.10337	0.450292	0.541371	1	6035
REACTOME_SIGNAL_AMPLIFICATION	30	0.336281	1.10296	0.332031	0.541505	1	5896
KEGG_PHENYLALANINE_METABOLISM	18	0.348226	1.10151	0.308468	0.543552	1	4548
REACTOME_DOWNSTREAM_SIGNALING_OF_ACTIVATED_FGFR	90	0.250557	1.10146	0.278884	0.543024	1	2543
KEGG_CHEMOKINE_SIGNALING_PATHWAY	173	0.251259	1.10032	0.292276	0.544529	1	3747
PID_IL2_PI3KPATHWAY	30	0.326111	1.09986	0.342159	0.54476	1	3602
KEGG_N_GLYCAN_BIOSYNTHESIS	42	0.370982	1.09964	0.358871	0.544556	1	5389
REACTOME_EARLY_PHASE_OF_HIV_LIFE_CYCLE	12	0.454184	1.09949	0.358349	0.544192	1	8577
BIOCARTA_DREAM_PATHWAY	14	0.400786	1.09947	0.336614	0.543618	1	426
PID_FANCONI_PATHWAY	42	0.38784	1.09932	0.405303	0.543223	1	5500
KEGG_WNT_SIGNALING_PATHWAY	144	0.23084	1.09907	0.26971	0.543069	1	2136
AMINO_ACID_METABOLIC_PROCESS	73	0.307661	1.09889	0.352251	0.542787	1	6342
REACTOME_SEMA3A_PAK_DEPENDENT_AXON_REPULSION	14	0.381784	1.09879	0.343434	0.542334	1	218
MIPS_NCOR1_COMPLEX	10	0.500153	1.09829	0.417969	0.542664	1	8463
PID_SHP2_PATHWAY	54	0.280164	1.09817	0.323711	0.542275	1	1838
MACROMOLECULAR_COMPLEX_ASSEMBLY	236	0.254558	1.09567	0.3371	0.546226	1	5696
REACTOME_THE_ACTIVATION_OF_ARYLSULFATASES	11	0.403065	1.09451	0.340206	0.547703	1	159
PID_PLK1_PATHWAY	39	0.409907	1.0945	0.404339	0.547094	1	8750
REACTOME_SYNTHESIS_OF_BILE_ACIDS_AND_BILE_SALTS_VIA_24_HYDROXYCHOLESTEROL	10	0.438347	1.09343	0.322709	0.548269	1	3378
CYTOSKELETON_ORGANIZATION_AND_BIOGENESIS	195	0.23721	1.09331	0.288845	0.547884	1	5511
KEGG_HOMOLOGOUS_RECOMBINATION	26	0.394023	1.09307	0.355086	0.547731	1	6910
ACTIN_FILAMENT_BASED_PROCESS	108	0.238831	1.09293	0.294979	0.54738	1	5164
REACTOME_TCA_CYCLE_AND_RESPIRATORY_ELECTRON_TRANSPORT	111	0.370166	1.09235	0.426104	0.547876	1	7678
REACTOME_RAP1_SIGNALLING	15	0.375879	1.09106	0.36157	0.54957	1	1838
COENZYME_METABOLIC_PROCESS	35	0.340551	1.09069	0.383721	0.549617	1	4598
REACTOME_ACTIVATED_AMPK_STIMULATES_FATTY_ACID_OXIDATION_IN_MUSCLE	16	0.387334	1.09066	0.371717	0.549044	1	3381
REACTOME_THE_NLRP3_INFLAMMASOME	10	0.448502	1.089	0.38833	0.551511	1	8176
REACTOME_SIGNALING_BY_ERBB2	90	0.254384	1.08822	0.319066	0.552345	1	2803
REACTOME_FATTY_ACYL_COA_BIOSYNTHESIS	17	0.375816	1.08808	0.368321	0.551981	1	6606
REACTOME_DESTABILIZATION_OF_MRNA_BY_KSRP	16	0.412524	1.08804	0.368836	0.551436	1	7289
ACTIN_FILAMENT_BASED_MOVEMENT	10	0.404292	1.08797	0.341253	0.550959	1	8069
CELLULAR_BIOSYNTHETIC_PROCESS	287	0.240305	1.08721	0.377432	0.55179	1	5883
POSITIVE_REGULATION_OF_CASPASE_ACTIVITY	26	0.329354	1.08712	0.346856	0.551333	1	6605
BIOCARTA_GPCR_PATHWAY	33	0.300741	1.08669	0.329341	0.55148	1	4488
REACTOME_BOTULINUM_NEUROTOXICITY	16	0.388024	1.0865	0.383104	0.55123	1	4774
MIPS_PA28_20S_PROTEASOME	16	0.542002	1.08587	0.458824	0.551771	1	6916
REGULATION_OF_CELLULAR_PROTEIN_METABOLIC_PROCESS	139	0.227275	1.08539	0.27163	0.552026	1	5705
NEGATIVE_REGULATION_OF_TRANSCRIPTION_FROM_RNA_POLYMERASE_II_PROMOTER	75	0.27759	1.08531	0.35259	0.551568	1	7823
REACTOME_COPI_MEDIATED_TRANSPORT	10	0.488853	1.08365	0.413726	0.553897	1	5732
ACTIN_CYTOSKELETON_ORGANIZATION_AND_BIOGENESIS	98	0.24165	1.08196	0.307692	0.556365	1	5164
REGULATION_OF_CYTOSKELETON_ORGANIZATION_AND_BIOGENESIS	28	0.302075	1.08195	0.336557	0.555768	1	6421
LYSOSOME_ORGANIZATION_AND_BIOGENESIS	11	0.455362	1.08186	0.386905	0.555334	1	5065
INDUCTION_OF_APOPTOSIS_BY_INTRACELLULAR_SIGNALS	22	0.350916	1.07981	0.360845	0.558579	1	6991
MIPS_60S_RIBOSOMAL_SUBUNIT_CYTOPLASMIC	42	0.405674	1.07717	0.417166	0.562631	1	9320
AMINO_SUGAR_METABOLIC_PROCESS	18	0.353922	1.0757	0.35102	0.564626	1	4636
TRANSLATION	154	0.252204	1.07564	0.35259	0.56412	1	9298
MIPS_FA_COMPLEX	11	0.443926	1.07522	0.393536	0.564277	1	2147
KEGG_TOLL_LIKE_RECEPTOR_SIGNALING_PATHWAY	98	0.299791	1.07447	0.384929	0.565055	1	5271
NUCLEOSOME_ASSEMBLY	10	0.459867	1.07376	0.396975	0.565658	1	3301
REACTOME_CREB_PHOSPHORYLATION_THROUGH_THE_ACTIVATION_OF_RAS	27	0.307544	1.07322	0.35518	0.566078	1	1982
REACTOME_SIGNALING_BY_FGFR	101	0.241387	1.07199	0.315582	0.567633	1	2543
CELLULAR_POLYSACCHARIDE_METABOLIC_PROCESS	13	0.389549	1.0716	0.360587	0.567708	1	524
CASPASE_ACTIVATION	24	0.334107	1.07115	0.338028	0.567846	1	3697
REACTOME_METABOLISM_OF_PORPHYRINS	13	0.444198	1.06927	0.406977	0.570754	1	7712
CALCIUM_MEDIATED_SIGNALING	15	0.361617	1.06878	0.361169	0.570957	1	3379
FATTY_ACID_BIOSYNTHETIC_PROCESS	14	0.387638	1.06677	0.391555	0.574186	1	6338
BIOCARTA_G1_PATHWAY	26	0.359109	1.06601	0.388679	0.574934	1	2493
REACTOME_NEF_MEDIATES_DOWN_MODULATION_OF_CELL_SURFACE_RECEPTORS_BY_RECRUITING_THEM_TO_CLATHRIN_ADAPTERS	20	0.41207	1.06456	0.413519	0.57706	1	6546
ORGANIC_ACID_METABOLIC_PROCESS	168	0.263392	1.06451	0.366337	0.57652	1	4113
RESPONSE_TO_RADIATION	57	0.26329	1.06432	0.333981	0.576247	1	5630
BIOCARTA_RANKL_PATHWAY	13	0.400022	1.06396	0.387967	0.576275	1	3428
PID_NCADHERINPATHWAY	31	0.306421	1.0634	0.375758	0.576629	1	4169
REACTOME_PHOSPHORYLATION_OF_THE_APC_C	15	0.407332	1.06296	0.403255	0.576754	1	8024
BIOCARTA_PTC1_PATHWAY	10	0.465655	1.06271	0.396857	0.576575	1	8346
REACTOME_GLYCEROPHOSPHOLIPID_BIOSYNTHESIS	67	0.275508	1.06187	0.356846	0.577455	1	4880
REACTOME_THROMBIN_SIGNALLING_THROUGH_PROTEINASE_ACTIVATED_RECEPTORS_PARS	30	0.335486	1.06178	0.387755	0.577032	1	5896
MIPS_INTEGRATOR_COMPLEX	11	0.460362	1.06142	0.413519	0.577096	1	5702
REACTOME_TRANSCRIPTIONAL_REGULATION_OF_WHITE_ADIPOCYTE_DIFFERENTIATION	53	0.289016	1.05965	0.355102	0.579721	1	4191
KEGG_TYROSINE_METABOLISM	39	0.288338	1.05884	0.337945	0.580584	1	4548
REACTOME_OTHER_SEMAPHORIN_INTERACTIONS	14	0.379792	1.05826	0.387879	0.581091	1	1463
REACTOME_TRANSPORT_OF_VITAMINS_NUCLEOSIDES_AND_RELATED_MOLECULES	31	0.301456	1.05814	0.34879	0.580697	1	4434
REACTOME_GLUCOSE_TRANSPORT	38	0.325641	1.05793	0.412	0.580491	1	9332
REACTOME_DOWNREGULATION_OF_ERBB2_ERBB3_SIGNALING	11	0.398208	1.05791	0.393281	0.579929	1	5905
ST_MYOCYTE_AD_PATHWAY	26	0.317628	1.05745	0.379648	0.580163	1	3757
CELLULAR_CARBOHYDRATE_METABOLIC_PROCESS	120	0.250583	1.05733	0.366053	0.579778	1	4824
REACTOME_THE_ROLE_OF_NEF_IN_HIV1_REPLICATION_AND_DISEASE_PATHOGENESIS	27	0.386978	1.0573	0.427146	0.5792	1	5881
INTERACTION_WITH_HOST	17	0.338851	1.05685	0.393075	0.579459	1	9005
RESPIRATORY_GASEOUS_EXCHANGE	14	0.342359	1.05642	0.379592	0.579646	1	4068
REACTOME_LYSOSOME_VESICLE_BIOGENESIS	22	0.386556	1.05544	0.415205	0.580848	1	4818
REACTOME_RNA_POL_III_TRANSCRIPTION_INITIATION_FROM_TYPE_2_PROMOTER	23	0.38995	1.05496	0.431727	0.581176	1	4415
REACTOME_PURINE_METABOLISM	32	0.314501	1.05491	0.38417	0.580657	1	3894
PID_LYMPHANGIOGENESIS_PATHWAY	24	0.357575	1.05487	0.382536	0.580109	1	4858
MIPS_HCF_1_COMPLEX	19	0.397543	1.0496	0.436508	0.589329	1	2322
REGULATION_OF_PROTEIN_METABOLIC_PROCESS	150	0.215437	1.04829	0.358025	0.591154	1	5705
PID_PS1PATHWAY	42	0.299394	1.04761	0.393375	0.591827	1	5412
BIOCARTA_P35ALZHEIMERS_PATHWAY	11	0.411593	1.04714	0.429769	0.592107	1	4544
KEGG_HISTIDINE_METABOLISM	27	0.307089	1.04709	0.403651	0.591594	1	3740
REGULATION_OF_INTERFERON_GAMMA_BIOSYNTHETIC_PROCESS	11	0.392544	1.04691	0.391218	0.591309	1	5286
MICROTUBULE_BASED_PROCESS	76	0.28247	1.0468	0.41165	0.59089	1	6421
APOPTOTIC_NUCLEAR_CHANGES	18	0.360369	1.04496	0.409901	0.593625	1	7479
CARBOXYLIC_ACID_METABOLIC_PROCESS	166	0.257639	1.04352	0.40873	0.595661	1	4113
REACTOME_RNA_POL_III_TRANSCRIPTION	33	0.351809	1.04243	0.431641	0.597157	1	4439
KEGG_GLYCOSPHINGOLIPID_BIOSYNTHESIS_GLOBO_SERIES	14	0.415281	1.04184	0.417695	0.597618	1	3361
KEGG_ALDOSTERONE_REGULATED_SODIUM_REABSORPTION	40	0.28033	1.04032	0.402834	0.599813	1	5886
PID_RANBP2PATHWAY	11	0.38972	1.04028	0.426877	0.599281	1	4766
CELLULAR_COMPONENT_ASSEMBLY	253	0.235525	1.03933	0.391386	0.600477	1	5696
NUCLEAR_ORGANIZATION_AND_BIOGENESIS	26	0.319596	1.03752	0.414784	0.603111	1	7891
PID_DNAPK_PATHWAY	15	0.372739	1.03697	0.412109	0.603462	1	9154
ST_INTEGRIN_SIGNALING_PATHWAY	79	0.243988	1.03619	0.393411	0.604377	1	2161
DNA_PACKAGING	31	0.353533	1.03545	0.414062	0.604983	1	8063
KEGG_SPHINGOLIPID_METABOLISM	30	0.308762	1.0344	0.420408	0.606267	1	5312
PROTEOGLYCAN_METABOLIC_PROCESS	18	0.34756	1.03373	0.38843	0.606865	1	2925
MIPS_BRM_SIN3A_COMPLEX	15	0.378615	1.03345	0.413462	0.606761	1	8463
REACTOME_TAK1_ACTIVATES_NFKB_BY_PHOSPHORYLATION_AND_ACTIVATION_OF_IKKS_COMPLEX	18	0.349565	1.03322	0.430584	0.606551	1	5228
MIPS_CDC5L_COMPLEX	25	0.374909	1.03265	0.441729	0.607031	1	8762
REACTOME_CTNNB1_PHOSPHORYLATION_CASCADE	16	0.376314	1.0323	0.459677	0.60712	1	2070
REACTOME_UNFOLDED_PROTEIN_RESPONSE	74	0.302805	1.03212	0.439689	0.606847	1	7575
BIOCARTA_IL3_PATHWAY	15	0.398049	1.03182	0.432653	0.606764	1	7100
POSITIVE_REGULATION_OF_BINDING	24	0.312829	1.0315	0.402806	0.606755	1	6280
POSITIVE_REGULATION_OF_DNA_BINDING	24	0.312829	1.0315	0.402806	0.606135	1	6280
RESPONSE_TO_DNA_DAMAGE_STIMULUS	148	0.283376	1.0303	0.4375	0.607764	1	6802
SIG_REGULATION_OF_THE_ACTIN_CYTOSKELETON_BY_RHO_GTPASES	35	0.284678	1.02995	0.42268	0.607763	1	820
BIOCARTA_BIOPEPTIDES_PATHWAY	41	0.291477	1.02964	0.418033	0.607703	1	5013
PID_ANTHRAXPATHWAY	15	0.407573	1.02777	0.429436	0.610547	1	4947
REACTOME_ADP_SIGNALLING_THROUGH_P2RY1	24	0.333918	1.02636	0.413174	0.612627	1	5896
EXOCYTOSIS	23	0.302777	1.02608	0.422	0.612495	1	5411
REACTOME_TRAF3_DEPENDENT_IRF_ACTIVATION_PATHWAY	12	0.41977	1.02585	0.430584	0.612278	1	7791
NUCLEOTIDE_EXCISION_REPAIR	19	0.354687	1.02568	0.442125	0.61198	1	5651
ALCOHOL_METABOLIC_PROCESS	84	0.256798	1.02486	0.423077	0.612816	1	4821
REACTOME_G_ALPHA1213_SIGNALLING_EVENTS	72	0.258835	1.02475	0.402834	0.612388	1	5896
REACTOME_INNATE_IMMUNE_SYSTEM	225	0.244934	1.02368	0.416834	0.613755	1	5329
KEGG_CELL_CYCLE	113	0.322049	1.02314	0.457786	0.614113	1	6371
MIPS_NUMAC_COMPLEX	10	0.451892	1.02311	0.455268	0.613533	1	6555
KEGG_OXIDATIVE_PHOSPHORYLATION	110	0.333054	1.02266	0.467961	0.613731	1	8382
PHAGOCYTOSIS	17	0.346999	1.02251	0.424742	0.613378	1	4427
BIOCARTA_EIF2_PATHWAY	11	0.422164	1.02232	0.474609	0.613132	1	9767
COFACTOR_METABOLIC_PROCESS	49	0.303946	1.02115	0.447876	0.614741	1	6263
REACTOME_TRAF6_MEDIATED_NFKB_ACTIVATION	20	0.345489	1.02092	0.430799	0.614515	1	9074
MIPS_KINASE_MATURATION_COMPLEX_1	16	0.390966	1.02052	0.439394	0.614647	1	5418
BIOCARTA_TCR_PATHWAY	44	0.319988	1.01977	0.449898	0.615442	1	5467
CHROMATIN_ASSEMBLY_OR_DISASSEMBLY	26	0.358268	1.0197	0.451311	0.614944	1	7919
KEGG_BETA_ALANINE_METABOLISM	22	0.308318	1.01922	0.418079	0.615163	1	5470
NEGATIVE_REGULATION_OF_DEVELOPMENTAL_PROCESS	181	0.217298	1.0182	0.419802	0.616431	1	5965
AROMATIC_COMPOUND_METABOLIC_PROCESS	25	0.331246	1.01712	0.436647	0.61772	1	3658
PID_CDC42_REG_PATHWAY	29	0.314534	1.01604	0.430502	0.619122	1	6622
POSITIVE_REGULATION_OF_TRANSCRIPTION_FACTOR_ACTIVITY	22	0.311338	1.016	0.429719	0.618559	1	6114
REACTOME_VITAMIN_B5_PANTOTHENATE_METABOLISM	11	0.384835	1.0159	0.435039	0.618137	1	6275
SA_TRKA_RECEPTOR	16	0.350836	1.01572	0.455645	0.617868	1	5453
KEGG_MELANOMA	71	0.240832	1.01558	0.459144	0.617501	1	2131
PID_CD40_PATHWAY	30	0.312079	1.01465	0.449485	0.618529	1	5723
REACTOME_IL_3_5_AND_GM_CSF_SIGNALING	43	0.295803	1.01396	0.435039	0.619175	1	4858
MITOCHONDRIAL_TRANSPORT	19	0.376783	1.01387	0.435798	0.618733	1	7479
DNA_REPLICATION	88	0.316558	1.01338	0.468978	0.619008	1	7191
GLUCOSE_METABOLIC_PROCESS	27	0.289938	1.01307	0.452941	0.618996	1	2824
BIOCARTA_WNT_PATHWAY	25	0.329444	1.01273	0.425358	0.618975	1	4828
REACTOME_INFLAMMASOMES	13	0.376185	1.0123	0.431373	0.619154	1	8176
REACTOME_PROTEOLYTIC_CLEAVAGE_OF_SNARE_COMPLEX_PROTEINS	15	0.363253	1.01222	0.466667	0.618692	1	4774
KEGG_ADHERENS_JUNCTION	73	0.24057	1.01073	0.4375	0.620725	1	3749
REACTOME_FANCONI_ANEMIA_PATHWAY	19	0.383598	1.01047	0.46679	0.620585	1	4928
REACTOME_SHC1_EVENTS_IN_ERBB4_SIGNALING	19	0.323868	1.00976	0.439216	0.621267	1	4858
KEGG_ADIPOCYTOKINE_SIGNALING_PATHWAY	66	0.265195	1.00973	0.450704	0.620714	1	7348
REACTOME_L1CAM_INTERACTIONS	79	0.243016	1.00888	0.432171	0.621672	1	1579
BIOCARTA_NDKDYNAMIN_PATHWAY	17	0.33262	1.00872	0.440154	0.621339	1	7040
REACTOME_APC_C_CDC20_MEDIATED_DEGRADATION_OF_CYCLIN_B	17	0.372371	1.00755	0.473588	0.622991	1	5077
MICROTUBULE_BASED_MOVEMENT	16	0.32205	1.00665	0.432485	0.624051	1	5511
BIOCARTA_P53HYPOXIA_PATHWAY	22	0.302384	1.00646	0.428843	0.623801	1	4232
DNA_METABOLIC_PROCESS	232	0.272022	1.00646	0.465291	0.623203	1	7191
CELL_CYCLE_ARREST_GO_0007050	54	0.263538	1.00483	0.462168	0.625493	1	5657
RESPONSE_TO_ENDOGENOUS_STIMULUS	184	0.258201	1.00383	0.456274	0.626675	1	6209
CDC42_PROTEIN_SIGNAL_TRANSDUCTION	11	0.369475	1.00344	0.454936	0.626807	1	1498
PID_SYNDECAN_3_PATHWAY	15	0.349621	1.0034	0.455796	0.626276	1	2286
CARBOHYDRATE_METABOLIC_PROCESS	171	0.226234	1.0032	0.449898	0.626019	1	4824
PID_ERA_GENOMIC_PATHWAY	61	0.26577	1.00159	0.420432	0.628364	1	5622
KEGG_VEGF_SIGNALING_PATHWAY	71	0.249709	1.00145	0.461373	0.628047	1	4894
REACTOME_RNA_POL_I_TRANSCRIPTION	70	0.303344	0.99932	0.444672	0.631186	1	5492
EPIDERMAL_GROWTH_FACTOR_RECEPTOR_SIGNALING_PATHWAY	19	0.346335	0.998542	0.433735	0.631924	1	1689
STRESS_ACTIVATED_PROTEIN_KINASE_SIGNALING_PATHWAY	48	0.287536	0.998211	0.473988	0.631942	1	6114
MIPS_LARC_COMPLEX	18	0.349533	0.997608	0.453307	0.632405	1	6555
KEGG_RNA_POLYMERASE	28	0.354266	0.995549	0.487026	0.635662	1	5557
MIPS_NOP56P_ASSOCIATED_PRE_RRNA_COMPLEX	93	0.282614	0.995214	0.503891	0.635691	1	9550
REGULATION_OF_CELLULAR_COMPONENT_ORGANIZATION_AND_BIOGENESIS	108	0.215199	0.994734	0.453686	0.635965	1	6421
REGULATION_OF_PROTEIN_STABILITY	16	0.324014	0.993231	0.458252	0.638123	1	5096
MIPS_SRCAP_ASSOCIATED_CHROMATIN_REMODELING_COMPLEX	10	0.425291	0.992793	0.488417	0.638254	1	7129
BIOCARTA_SHH_PATHWAY	16	0.322199	0.992368	0.465863	0.638474	1	911
UBIQUITIN_CYCLE	46	0.292187	0.99226	0.452794	0.63805	1	4666
PID_P38GAMMADELTAPATHWAY	10	0.379491	0.992165	0.436759	0.637594	1	2408
DNA_REPAIR	117	0.283448	0.992057	0.46337	0.637169	1	6802
REACTOME_INTERACTION_BETWEEN_L1_AND_ANKYRINS	20	0.323343	0.991909	0.484211	0.636801	1	3791
MIPS_EMERIN_COMPLEX_32	20	0.339901	0.991185	0.472868	0.637507	1	7743
KEGG_BLADDER_CANCER	40	0.271292	0.990927	0.478723	0.637344	1	4105
REACTOME_REGULATION_OF_INSULIN_SECRETION_BY_ACETYLCHOLINE	10	0.39647	0.990772	0.490909	0.637025	1	4488
REACTOME_CHROMOSOME_MAINTENANCE	100	0.28933	0.988896	0.48728	0.639863	1	6426
REACTOME_TRANSMEMBRANE_TRANSPORT_OF_SMALL_MOLECULES	396	0.193117	0.988618	0.489712	0.639734	1	4622
DNA_DEPENDENT_DNA_REPLICATION	47	0.342516	0.988194	0.484517	0.639889	1	7191
NITROGEN_COMPOUND_BIOSYNTHETIC_PROCESS	25	0.302982	0.98791	0.486	0.639828	1	4356
BIOCARTA_SPRY_PATHWAY	18	0.33184	0.987599	0.48062	0.639767	1	5467
REACTOME_SYNTHESIS_OF_BILE_ACIDS_AND_BILE_SALTS	19	0.328853	0.98658	0.45674	0.640979	1	3378
MIPS_EXOSOME	10	0.47816	0.986492	0.527273	0.640517	1	2710
REACTOME_CS_DS_DEGRADATION	10	0.387091	0.986402	0.466667	0.64008	1	3292
RESPONSE_TO_CHEMICAL_STIMULUS	289	0.199369	0.9853	0.491837	0.641475	1	5504
RESPONSE_TO_STEROID_HORMONE_STIMULUS	11	0.361093	0.984755	0.469512	0.641856	1	1960
NEGATIVE_REGULATION_OF_CYTOKINE_BIOSYNTHETIC_PROCESS	10	0.409223	0.984555	0.503068	0.641647	1	2207
MIPS_TNF_ALPHA_NF_KAPPA_B_SIGNALING_COMPLEX_10	10	0.426724	0.984106	0.502959	0.641844	1	9592
REACTOME_3_UTR_MEDIATED_TRANSLATIONAL_REGULATION	86	0.318181	0.983764	0.509766	0.641846	1	9550
KEGG_PATHWAYS_IN_CANCER	315	0.192915	0.981407	0.495918	0.645516	1	5794
PID_BARD1PATHWAY	29	0.385234	0.98138	0.5	0.644969	1	6459
PROTEIN_TARGETING_TO_MEMBRANE	10	0.359509	0.980592	0.479478	0.645759	1	7561
PID_ARF6_PATHWAY	28	0.289887	0.980153	0.489603	0.645939	1	1446
CHROMATIN_ASSEMBLY	16	0.3563	0.979982	0.495345	0.645678	1	3840
REACTOME_HEPARAN_SULFATE_HEPARIN_HS_GAG_METABOLISM	45	0.262483	0.979966	0.494888	0.645104	1	2574
REACTOME_ADP_SIGNALLING_THROUGH_P2RY12	20	0.313194	0.979764	0.49697	0.644918	1	5896
REACTOME_ACTIVATION_OF_ATR_IN_RESPONSE_TO_REPLICATION_STRESS	27	0.444949	0.979594	0.571154	0.644602	1	5788
NEGATIVE_REGULATION_OF_CATALYTIC_ACTIVITY	68	0.236538	0.978756	0.503861	0.64545	1	4828
BIOCARTA_AGPCR_PATHWAY	12	0.34333	0.978526	0.474747	0.64528	1	6155
MIPS_28S_RIBOSOMAL_SUBUNIT_MITOCHONDRIAL	30	0.442958	0.978498	0.534654	0.644733	1	4878
BIOCARTA_P27_PATHWAY	12	0.413136	0.978403	0.493409	0.644307	1	6772
MIPS_CEN_COMPLEX	34	0.345758	0.978182	0.497196	0.644091	1	6610
PROTEIN_COMPLEX_ASSEMBLY	158	0.223454	0.977894	0.484906	0.644057	1	4068
FATTY_ACID_METABOLIC_PROCESS	58	0.261622	0.976524	0.480695	0.646096	1	4113
PID_TAP63PATHWAY	52	0.252183	0.976136	0.525562	0.646214	1	5630
KEGG_GAP_JUNCTION	75	0.238338	0.975629	0.503876	0.64652	1	4488
REACTOME_MYOGENESIS	25	0.300762	0.975369	0.478516	0.646378	1	4520
REACTOME_KERATAN_SULFATE_DEGRADATION	10	0.38301	0.974701	0.498024	0.647026	1	4702
REACTOME_APC_CDC20_MEDIATED_DEGRADATION_OF_NEK2A	20	0.375389	0.974484	0.511029	0.646812	1	8024
REACTOME_SYNTHESIS_OF_VERY_LONG_CHAIN_FATTY_ACYL_COAS	13	0.368146	0.973939	0.477359	0.647194	1	853
REACTOME_SIGNALLING_TO_ERKS	34	0.276411	0.97279	0.492843	0.648647	1	7148
REACTOME_ACTIVATION_OF_THE_PRE_REPLICATIVE_COMPLEX	22	0.477428	0.972749	0.570328	0.648123	1	8056
KEGG_ALZHEIMERS_DISEASE	149	0.261246	0.971627	0.484556	0.649597	1	7307
MITOCHONDRIAL_MEMBRANE_ORGANIZATION_AND_BIOGENESIS	10	0.402041	0.971245	0.525896	0.649661	1	7479
RRNA_METABOLIC_PROCESS	10	0.436922	0.970535	0.528713	0.650341	1	7289
BIOCARTA_ATRBRCA_PATHWAY	21	0.36998	0.969831	0.491773	0.651006	1	3728
REACTOME_SIGNALING_BY_PDGF	111	0.220533	0.969505	0.49896	0.651004	1	3757
NEGATIVE_REGULATION_OF_TRANSCRIPTION_DNA_DEPENDENT	113	0.236271	0.969174	0.501006	0.650989	1	7070
NEGATIVE_REGULATION_OF_RNA_METABOLIC_PROCESS	113	0.236271	0.969174	0.501006	0.650393	1	7070
REACTOME_SIGNALLING_TO_RAS	25	0.305516	0.96776	0.490798	0.652366	1	7148
REACTOME_CYTOSOLIC_TRNA_AMINOACYLATION	20	0.404292	0.967586	0.508671	0.652091	1	9719
RECEPTOR_MEDIATED_ENDOCYTOSIS	31	0.297548	0.967219	0.480412	0.652134	1	5173
REACTOME_INTEGRIN_ALPHAIIB_BETA3_SIGNALING	27	0.287159	0.966137	0.473904	0.653506	1	2201
CELL_CYCLE_GO_0007049	285	0.266617	0.965405	0.510597	0.65419	1	6372
PID_CMYB_PATHWAY	79	0.238682	0.962361	0.487329	0.659019	1	3873
REACTOME_THROMBOXANE_SIGNALLING_THROUGH_TP_RECEPTOR	22	0.314799	0.962309	0.477318	0.658506	1	5896
REACTOME_ADVANCED_GLYCOSYLATION_ENDPRODUCT_RECEPTOR_SIGNALING	13	0.333745	0.961657	0.496945	0.659098	1	426
N_ACETYLGLUCOSAMINE_METABOLIC_PROCESS	12	0.34322	0.961272	0.492872	0.659223	1	1243
PID_HIF2PATHWAY	30	0.275965	0.960613	0.518027	0.659768	1	5301
REACTOME_GLUCOSE_METABOLISM	63	0.279163	0.959225	0.539062	0.66162	1	7377
PID_REELINPATHWAY	29	0.276007	0.958499	0.514286	0.662312	1	4947
POSITIVE_REGULATION_OF_HYDROLASE_ACTIVITY	47	0.242915	0.958132	0.543788	0.662398	1	4304
BIOCARTA_DNAFRAGMENT_PATHWAY	10	0.418088	0.95726	0.510989	0.663358	1	1573
KEGG_OTHER_GLYCAN_DEGRADATION	14	0.396869	0.956834	0.524752	0.663543	1	5293
AMINE_BIOSYNTHETIC_PROCESS	15	0.304539	0.956547	0.513672	0.663441	1	4291
MIPS_BRM_SIN3A_HDAC_COMPLEX	12	0.375233	0.956522	0.517045	0.662886	1	8463
REACTOME_INHIBITION_OF_THE_PROTEOLYTIC_ACTIVITY_OF_APC_C_REQUIRED_FOR_THE_ONSET_OF_ANAPHASE_BY_MITOTIC_SPINDLE_CHECKPOINT_COMPONENTS	17	0.375786	0.955861	0.53663	0.663486	1	8024
REACTOME_SIGNAL_REGULATORY_PROTEIN_SIRP_FAMILY_INTERACTIONS	12	0.380359	0.955717	0.498	0.663161	1	4408
KEGG_PYRUVATE_METABOLISM	40	0.279131	0.955699	0.514793	0.66259	1	3740
REACTOME_PLATELET_SENSITIZATION_BY_LDL	16	0.344271	0.954914	0.515873	0.663388	1	4794
KEGG_PRION_DISEASES	35	0.279726	0.954726	0.526923	0.663132	1	1994
REGULATION_OF_DNA_METABOLIC_PROCESS	41	0.295092	0.954211	0.505474	0.663527	1	6923
PID_MYC_ACTIVPATHWAY	75	0.289586	0.953006	0.518095	0.665105	1	7315
BIOCARTA_IL2_PATHWAY	22	0.317706	0.952838	0.522863	0.664809	1	2548
REACTOME_SIGNALING_BY_RHO_GTPASES	100	0.222071	0.951758	0.539961	0.666196	1	3747
REACTOME_OPIOID_SIGNALLING	76	0.224048	0.95115	0.529175	0.666749	1	4915
REACTOME_G1_S_SPECIFIC_TRANSCRIPTION	13	0.492835	0.951138	0.563107	0.666185	1	6923
ST_T_CELL_SIGNAL_TRANSDUCTION	44	0.260547	0.950211	0.519038	0.667214	1	4803
REACTOME_AKT_PHOSPHORYLATES_TARGETS_IN_THE_CYTOSOL	12	0.368068	0.949751	0.545825	0.667399	1	5453
BIOCARTA_CALCINEURIN_PATHWAY	17	0.299969	0.949199	0.519916	0.667797	1	7736
PID_IL2_STAT5PATHWAY	30	0.286445	0.947712	0.528265	0.669826	1	3983
MIPS_KCNQ1_MACROMOLECULAR_COMPLEX	10	0.344931	0.947648	0.535787	0.66933	1	6644
REGULATION_OF_TRANSLATIONAL_INITIATION	19	0.32421	0.945837	0.52354	0.672004	1	9255
PID_THROMBIN_PAR1_PATHWAY	42	0.278239	0.945294	0.527835	0.672422	1	3297
PROTEOLYSIS	172	0.201659	0.943712	0.557915	0.674636	1	4597
M_PHASE_OF_MITOTIC_CELL_CYCLE	77	0.332837	0.942624	0.545279	0.676052	1	8082
BIOCARTA_SARS_PATHWAY	10	0.362612	0.941552	0.508982	0.6774	1	5902
OXYGEN_AND_REACTIVE_OXYGEN_SPECIES_METABOLIC_PROCESS	19	0.302452	0.941382	0.525591	0.677106	1	494
RESPONSE_TO_ABIOTIC_STIMULUS	86	0.223364	0.939742	0.557692	0.679395	1	2638
INTERFERON_GAMMA_BIOSYNTHETIC_PROCESS	12	0.354887	0.937074	0.542744	0.683514	1	6617
POSITIVE_REGULATION_OF_CATALYTIC_ACTIVITY	146	0.207837	0.936474	0.582661	0.684009	1	3051
JNK_CASCADE	46	0.271972	0.935662	0.546512	0.684848	1	4077
GLUCOSE_CATABOLIC_PROCESS	11	0.374763	0.935651	0.538144	0.684266	1	1986
CELL_CYCLE_CHECKPOINT_GO_0000075	44	0.342952	0.93515	0.565299	0.684549	1	7434
REACTOME_O_LINKED_GLYCOSYLATION_OF_MUCINS	50	0.25054	0.934844	0.570539	0.684462	1	2860
RESPONSE_TO_ORGANIC_SUBSTANCE	28	0.261889	0.934241	0.573441	0.684982	1	2366
NUCLEOBASENUCLEOSIDE_AND_NUCLEOTIDE_METABOLIC_PROCESS	48	0.268805	0.933617	0.528713	0.685485	1	6308
MAINTENANCE_OF_PROTEIN_LOCALIZATION	11	0.342185	0.931293	0.54326	0.689014	1	4649
KEGG_MAPK_SIGNALING_PATHWAY	256	0.190546	0.930898	0.572854	0.68913	1	3777
REACTOME_E2F_MEDIATED_REGULATION_OF_DNA_REPLICATION	23	0.420275	0.930577	0.574803	0.689144	1	6997
MITOTIC_CELL_CYCLE	136	0.299401	0.929783	0.577651	0.689952	1	6607
REACTOME_RESPIRATORY_ELECTRON_TRANSPORT	61	0.378944	0.928856	0.576336	0.691011	1	7678
MIPS_PBAF_COMPLEX	11	0.352637	0.928553	0.558541	0.691004	1	4801
REACTOME_PEPTIDE_CHAIN_ELONGATION	78	0.321748	0.926581	0.55	0.693938	1	9550
PID_ATR_PATHWAY	38	0.338326	0.924258	0.565217	0.697383	1	6083
MITOSIS	75	0.330036	0.923176	0.557505	0.698755	1	8082
CHROMOSOME_SEGREGATION	27	0.359001	0.922363	0.569498	0.699603	1	8063
PID_RHOA_PATHWAY	42	0.271219	0.921895	0.529058	0.69986	1	5194
BIOCARTA_PARKIN_PATHWAY	11	0.351176	0.921221	0.560082	0.700398	1	3981
ST_GAQ_PATHWAY	27	0.300598	0.920899	0.552521	0.700317	1	4536
NUCLEOTIDE_METABOLIC_PROCESS	38	0.26765	0.920702	0.569672	0.70007	1	5951
KEGG_FOLATE_BIOSYNTHESIS	10	0.367478	0.920676	0.551456	0.699505	1	4704
MIPS_12S_U11_SNRNP	11	0.440297	0.919954	0.60501	0.700189	1	10278
REACTOME_EGFR_DOWNREGULATION	24	0.294957	0.919774	0.550285	0.699909	1	1033
RESPONSE_TO_STRESS	467	0.194862	0.919073	0.613592	0.700526	1	5725
REGULATION_OF_SMALL_GTPASE_MEDIATED_SIGNAL_TRANSDUCTION	21	0.301698	0.918282	0.593291	0.701289	1	5510
MIPS_RIBOSOME_CYTOPLASMIC	74	0.334235	0.917575	0.591463	0.701963	1	9550
PID_IL5_PATHWAY	14	0.346297	0.917342	0.531915	0.701747	1	2548
REACTOME_TETRAHYDROBIOPTERIN_BH4_SYNTHESIS_RECYCLING_SALVAGE_AND_REGULATION	11	0.365106	0.916502	0.557114	0.702676	1	4356
ENDOTHELIAL_CELL_PROLIFERATION	10	0.343767	0.916127	0.571984	0.70272	1	2037
GLUCOSAMINE_METABOLIC_PROCESS	13	0.316907	0.916103	0.560729	0.70216	1	1243
IMMUNE_SYSTEM_PROCESS	309	0.191803	0.915828	0.602041	0.702046	1	5320
PID_LPA4_PATHWAY	14	0.332188	0.915671	0.55706	0.701692	1	2363
REACTOME_POST_NMDA_RECEPTOR_ACTIVATION_EVENTS	33	0.256305	0.915605	0.57234	0.70122	1	1982
PID_TGFBRPATHWAY	52	0.262585	0.91528	0.563353	0.701203	1	5674
CELL_RECOGNITION	16	0.329357	0.914305	0.599606	0.702378	1	5685
REACTOME_PLATELET_ACTIVATION_SIGNALING_AND_AGGREGATION	186	0.210098	0.912348	0.574949	0.705187	1	5016
REACTOME_CTLA4_INHIBITORY_SIGNALING	21	0.318045	0.911784	0.565392	0.705635	1	2325
CELLULAR_MONOVALENT_INORGANIC_CATION_HOMEOSTASIS	11	0.332872	0.911764	0.577689	0.705061	1	804
KEGG_GLYCOSAMINOGLYCAN_DEGRADATION	21	0.302526	0.910326	0.571726	0.707005	1	5110
BIOCARTA_CK1_PATHWAY	17	0.287931	0.909565	0.594203	0.707754	1	4544
PID_HIF1APATHWAY	18	0.309374	0.909436	0.582857	0.707396	1	7882
BIOCARTA_LONGEVITY_PATHWAY	14	0.309725	0.909383	0.617336	0.706889	1	3327
PID_IL23PATHWAY	36	0.276664	0.908232	0.581712	0.708349	1	7528
REACTOME_METABOLISM_OF_VITAMINS_AND_COFACTORS	47	0.23629	0.907972	0.624016	0.708204	1	6624
REACTOME_G0_AND_EARLY_G1	19	0.375211	0.907055	0.583174	0.709163	1	6276
REGULATION_OF_VIRAL_REPRODUCTION	11	0.342256	0.905785	0.585799	0.710821	1	2195
DNA_DAMAGE_RESPONSESIGNAL_TRANSDUCTION_RESULTING_IN_INDUCTION_OF_APOPTOSIS	13	0.334367	0.905677	0.598456	0.710411	1	2207
BIOCARTA_MPR_PATHWAY	32	0.25308	0.904009	0.623188	0.71274	1	4438
PID_PRLSIGNALINGEVENTSPATHWAY	21	0.290891	0.901491	0.609108	0.716551	1	1559
CELL_CYCLE_PROCESS	172	0.278446	0.9009	0.587786	0.716982	1	6509
PIGMENT_METABOLIC_PROCESS	18	0.302909	0.900625	0.578641	0.716875	1	7712
REGULATION_OF_CELL_CYCLE	167	0.242513	0.899671	0.574427	0.718036	1	6372
BIOCARTA_CHREBP2_PATHWAY	42	0.240512	0.898753	0.634921	0.719006	1	6049
REGULATION_OF_CELLULAR_PH	10	0.341433	0.895896	0.588595	0.723419	1	804
NEUTRAL_AMINO_ACID_TRANSPORT	10	0.345133	0.895562	0.614141	0.723385	1	3792
PID_BMPPATHWAY	38	0.252386	0.895417	0.590361	0.723033	1	2217
BIOCARTA_VEGF_PATHWAY	27	0.297596	0.895224	0.586275	0.722814	1	5009
NEGATIVE_REGULATION_OF_CELL_CYCLE	74	0.221762	0.894732	0.64375	0.722999	1	5657
NEGATIVE_REGULATION_OF_SIGNAL_TRANSDUCTION	32	0.248573	0.894589	0.605578	0.722657	1	4304
INFLAMMATORY_RESPONSE	115	0.212888	0.893996	0.617904	0.72304	1	4584
ORGANELLE_LOCALIZATION	23	0.311795	0.893203	0.580392	0.723807	1	5510
KEGG_AXON_GUIDANCE	127	0.193569	0.892408	0.670707	0.724616	1	1692
NUCLEOTIDE_BIOSYNTHETIC_PROCESS	18	0.300809	0.891437	0.579882	0.725739	1	5878
REGULATION_OF_CYTOKINE_PRODUCTION	22	0.271696	0.891149	0.625243	0.72565	1	1898
MIPS_TNF_ALPHA_NF_KAPPA_B_SIGNALING_COMPLEX_3	17	0.304183	0.891008	0.593496	0.725267	1	4596
REACTOME_IL_RECEPTOR_SHC_SIGNALING	27	0.27457	0.888996	0.616667	0.728248	1	4858
REACTOME_GLYCOGEN_BREAKDOWN_GLYCOGENOLYSIS	16	0.30666	0.888925	0.587525	0.727768	1	8326
INTERPHASE_OF_MITOTIC_CELL_CYCLE	57	0.277129	0.888606	0.604607	0.727766	1	7222
KEGG_TYPE_II_DIABETES_MELLITUS	44	0.243544	0.888369	0.668663	0.727549	1	1117
KEGG_FATTY_ACID_METABOLISM	39	0.250862	0.887917	0.624046	0.72771	1	4230
NEGATIVE_REGULATION_OF_DNA_METABOLIC_PROCESS	17	0.337269	0.887743	0.581006	0.727422	1	10267
MIPS_HDAC1_ASSOCIATED_CORE_COMPLEX_CII	10	0.348076	0.887732	0.592803	0.72684	1	6162
PID_ALPHASYNUCLEIN_PATHWAY	33	0.25481	0.887715	0.625259	0.726266	1	3096
PID_HDAC_CLASSII_PATHWAY	32	0.262795	0.887414	0.611002	0.726194	1	5194
BIOCARTA_LAIR_PATHWAY	16	0.293901	0.886037	0.59919	0.72804	1	2757
LOCOMOTORY_BEHAVIOR	86	0.21513	0.885871	0.647423	0.727724	1	2994
GLIOGENESIS	11	0.364543	0.885445	0.594961	0.727875	1	4460
REACTOME_REGULATION_OF_HYPOXIA_INDUCIBLE_FACTOR_HIF_BY_OXYGEN	22	0.287426	0.884063	0.610778	0.729746	1	6211
CELL_DIVISION	20	0.332724	0.883737	0.593626	0.729743	1	8690
REACTOME_ENOS_ACTIVATION_AND_REGULATION	18	0.297996	0.883637	0.60404	0.729311	1	4356
PID_ER_NONGENOMIC_PATHWAY	41	0.239643	0.883034	0.627615	0.729692	1	3421
REACTOME_G_BETA_GAMMA_SIGNALLING_THROUGH_PLC_BETA	19	0.283318	0.882505	0.637081	0.72999	1	5896
REACTOME_DARPP_32_EVENTS	24	0.260976	0.882311	0.597276	0.729708	1	4544
REACTOME_INTEGRATION_OF_ENERGY_METABOLISM	112	0.189042	0.881761	0.740506	0.730024	1	6215
HEME_METABOLIC_PROCESS	11	0.34084	0.881421	0.614203	0.729965	1	7712
INTERPHASE	62	0.26802	0.880133	0.608286	0.731575	1	7222
REACTOME_TRANSPORT_OF_GLUCOSE_AND_OTHER_SUGARS_BILE_SALTS_AND_ORGANIC_ACIDS_METAL_IONS_AND_AMINE_COMPOUNDS	85	0.221612	0.878917	0.700405	0.733044	1	5094
SPINDLE_ORGANIZATION_AND_BIOGENESIS	10	0.478855	0.878846	0.644737	0.732568	1	6318
KEGG_GLYCEROPHOSPHOLIPID_METABOLISM	64	0.229231	0.878575	0.645749	0.732444	1	5180
REACTOME_CASPASE_MEDIATED_CLEAVAGE_OF_CYTOSKELETAL_PROTEINS	11	0.308842	0.878457	0.635659	0.732012	1	1573
CIRCADIAN_RHYTHM	14	0.30161	0.87798	0.641026	0.732268	1	3871
BIOCARTA_LEPTIN_PATHWAY	11	0.324972	0.877861	0.633136	0.731894	1	2859
GLUTAMINE_FAMILY_AMINO_ACID_METABOLIC_PROCESS	14	0.316749	0.876809	0.615866	0.733094	1	2804
KEGG_PORPHYRIN_AND_CHLOROPHYLL_METABOLISM	31	0.264342	0.876117	0.618497	0.733673	1	4068
REGULATION_OF_DNA_REPLICATION	18	0.339418	0.874158	0.611418	0.736502	1	6923
PROTEIN_UBIQUITINATION	38	0.262642	0.873887	0.606742	0.736349	1	5495
ACTIN_POLYMERIZATION_AND_OR_DEPOLYMERIZATION	21	0.264674	0.873042	0.649485	0.7372	1	2129
BASE_EXCISION_REPAIR	15	0.336519	0.872818	0.616667	0.736997	1	7767
JAK_STAT_CASCADE	30	0.285307	0.872756	0.609218	0.736509	1	5013
REACTOME_SIGNALING_BY_HIPPO	19	0.273952	0.872284	0.637965	0.736736	1	1573
ACTIVATION_OF_PROTEIN_KINASE_ACTIVITY	23	0.273737	0.872146	0.654397	0.736374	1	6571
MIPS_SNF2H_COHESIN_NURD_COMPLEX	16	0.333812	0.871689	0.613553	0.736629	1	6162
MITOTIC_CELL_CYCLE_CHECKPOINT	21	0.333631	0.869761	0.623836	0.739152	1	6318
ST_WNT_BETA_CATENIN_PATHWAY	33	0.252587	0.869194	0.637681	0.739567	1	2806
DNA_DAMAGE_RESPONSESIGNAL_TRANSDUCTION	30	0.277589	0.868558	0.63806	0.740024	1	6150
REACTOME_MITOCHONDRIAL_FATTY_ACID_BETA_OXIDATION	13	0.333519	0.868514	0.6141	0.739509	1	2720
REACTOME_ACTIVATION_OF_NMDA_RECEPTOR_UPON_GLUTAMATE_BINDING_AND_POSTSYNAPTIC_EVENTS	37	0.234691	0.868078	0.696121	0.739662	1	3228
KEGG_PURINE_METABOLISM	149	0.21509	0.867334	0.637255	0.740347	1	6910
REACTOME_PROSTACYCLIN_SIGNALLING_THROUGH_PROSTACYCLIN_RECEPTOR	18	0.290646	0.866899	0.640919	0.74054	1	6155
REACTOME_G_PROTEIN_ACTIVATION	26	0.267797	0.8661	0.670913	0.741212	1	2467
MIPS_EMERIN_COMPLEX_25	13	0.339937	0.865427	0.627451	0.74177	1	5119
INTERLEUKIN_2_PRODUCTION	11	0.335645	0.860849	0.626719	0.748912	1	4941
REGULATION_OF_TRANSPORT	62	0.202495	0.860481	0.757261	0.748945	1	2443
KEGG_PROTEIN_EXPORT	20	0.329368	0.859648	0.621832	0.749779	1	9480
REACTOME_RIP_MEDIATED_NFKB_ACTIVATION_VIA_DAI	18	0.301674	0.859607	0.626016	0.749248	1	9592
REACTOME_SEMAPHORIN_INTERACTIONS	61	0.227454	0.859118	0.644764	0.749469	1	2741
VIRAL_INFECTIOUS_CYCLE	31	0.244608	0.858199	0.672414	0.750428	1	7485
REACTOME_ACTIVATION_OF_THE_MRNA_UPON_BINDING_OF_THE_CAP_BINDING_COMPLEX_AND_EIFS_AND_SUBSEQUENT_BINDING_TO_43S	43	0.281051	0.858112	0.584466	0.74998	1	9550
REGULATION_OF_MITOSIS	39	0.311051	0.855023	0.625954	0.754413	1	6322
GLYCOSPHINGOLIPID_METABOLIC_PROCESS	12	0.3028	0.854838	0.646288	0.754093	1	5016
AMINO_ACID_DERIVATIVE_BIOSYNTHETIC_PROCESS	10	0.320525	0.854787	0.645161	0.753586	1	4291
BIOCARTA_D4GDI_PATHWAY	13	0.332682	0.854733	0.64695	0.753088	1	4233
MAINTENANCE_OF_LOCALIZATION	20	0.255338	0.853387	0.694882	0.754891	1	4649
TRANSMEMBRANE_RECEPTOR_PROTEIN_TYROSINE_KINASE_SIGNALING_PATHWAY	77	0.210966	0.852904	0.740821	0.75509	1	2131
PID_ARF_3PATHWAY	16	0.361861	0.852079	0.621951	0.755821	1	1317
PID_TXA2PATHWAY	55	0.245756	0.851149	0.630648	0.756725	1	4915
REACTOME_MEIOSIS	96	0.233629	0.850425	0.648374	0.757268	1	5500
REACTOME_TELOMERE_MAINTENANCE	62	0.279986	0.84954	0.643443	0.758143	1	6426
REACTOME_MRNA_DECAY_BY_3_TO_5_EXORIBONUCLEASE	10	0.414729	0.849396	0.667331	0.757775	1	5578
REACTOME_RNA_POL_III_CHAIN_ELONGATION	17	0.327102	0.848524	0.653768	0.75863	1	4415
REACTOME_HEMOSTASIS	427	0.173685	0.848245	0.758551	0.758515	1	5510
ACTIN_FILAMENT_BUNDLE_FORMATION	11	0.323458	0.846858	0.64	0.760174	1	6658
ANTI_APOPTOSIS	109	0.204331	0.846716	0.678501	0.759784	1	6802
POSITIVE_REGULATION_OF_RESPONSE_TO_STIMULUS	40	0.218403	0.846339	0.727273	0.759845	1	4941
PROTEIN_MODIFICATION_BY_SMALL_PROTEIN_CONJUGATION	40	0.259386	0.845841	0.639775	0.760044	1	5495
CELL_CYCLE_PHASE	153	0.257987	0.845146	0.646947	0.7606	1	6459
KEGG_OOCYTE_MEIOSIS	106	0.206745	0.844946	0.691715	0.760337	1	5422
LEUKOCYTE_ACTIVATION	65	0.204007	0.844811	0.73431	0.759951	1	5320
BIOCARTA_LYM_PATHWAY	11	0.324968	0.843815	0.657948	0.760994	1	4679
BIOCARTA_MYOSIN_PATHWAY	30	0.242269	0.843765	0.701195	0.76048	1	2077
REACTOME_P38MAPK_EVENTS	13	0.319193	0.843447	0.642	0.760378	1	7148
POSITIVE_REGULATION_OF_PROTEIN_MODIFICATION_PROCESS	27	0.242164	0.841745	0.721174	0.762635	1	4406
REACTOME_HORMONE_SENSITIVE_LIPASE_HSL_MEDIATED_TRIACYLGLYCEROL_HYDROLYSIS	11	0.315412	0.841252	0.704017	0.762865	1	2308
REACTOME_SIGNALING_BY_BMP	21	0.29	0.839353	0.67319	0.765404	1	5654
REACTOME_P2Y_RECEPTORS	10	0.318374	0.838513	0.684647	0.766178	1	884
REACTOME_PHASE_II_CONJUGATION	53	0.218973	0.837696	0.756436	0.766958	1	3884
PID_IL3_PATHWAY	27	0.253546	0.836859	0.665988	0.767718	1	3120
ENZYME_LINKED_RECEPTOR_PROTEIN_SIGNALING_PATHWAY	132	0.192444	0.8363	0.793522	0.768019	1	2869
KEGG_RENIN_ANGIOTENSIN_SYSTEM	16	0.290318	0.835346	0.698514	0.769016	1	3389
RESPONSE_TO_OXIDATIVE_STRESS	43	0.243747	0.835172	0.646833	0.768729	1	6677
KEGG_PARKINSONS_DISEASE	106	0.273162	0.835023	0.613726	0.768382	1	7678
BIOCARTA_CASPASE_PATHWAY	22	0.290516	0.834772	0.664165	0.768199	1	5672
ESTABLISHMENT_AND_OR_MAINTENANCE_OF_CELL_POLARITY	19	0.273665	0.834495	0.717391	0.768057	1	5164
MITOTIC_SISTER_CHROMATID_SEGREGATION	13	0.401809	0.833543	0.671103	0.769029	1	8063
NEGATIVE_REGULATION_OF_TRANSLATION	19	0.265439	0.833507	0.694611	0.768497	1	7654
M_PHASE	101	0.271273	0.832195	0.659004	0.769998	1	8199
KEGG_REGULATION_OF_ACTIN_CYTOSKELETON	196	0.178217	0.831263	0.785567	0.770966	1	4828
PID_ALK1PATHWAY	26	0.271661	0.83066	0.673228	0.771374	1	1612
PID_FRA_PATHWAY	36	0.226157	0.830408	0.763103	0.771112	1	1515
REACTOME_RETROGRADE_NEUROTROPHIN_SIGNALLING	12	0.343003	0.829713	0.620482	0.771574	1	6001
KEGG_ARGININE_AND_PROLINE_METABOLISM	52	0.210593	0.829359	0.714859	0.771564	1	6454
RESPONSE_TO_LIGHT_STIMULUS	44	0.215341	0.829235	0.74269	0.771169	1	2638
BIOPOLYMER_BIOSYNTHETIC_PROCESS	10	0.322878	0.827849	0.681818	0.772858	1	3090
PID_WNT_NONCANONICAL_PATHWAY	30	0.237423	0.825528	0.72561	0.77592	1	2603
MIPS_TNF_ALPHA_NF_KAPPA_B_SIGNALING_COMPLEX_5	23	0.260212	0.824144	0.696226	0.777558	1	9074
REACTOME_GRB2_EVENTS_IN_ERBB2_SIGNALING	21	0.248459	0.822762	0.719844	0.779098	1	1838
REACTOME_IL_6_SIGNALING	10	0.33132	0.822462	0.674897	0.778959	1	5013
LYMPHOCYTE_ACTIVATION	58	0.206337	0.822318	0.755102	0.778579	1	5320
REACTOME_RESPIRATORY_ELECTRON_TRANSPORT_ATP_SYNTHESIS_BY_CHEMIOSMOTIC_COUPLING_AND_HEAT_PRODUCTION_BY_UNCOUPLING_PROTEINS_	77	0.324256	0.822211	0.646602	0.778121	1	7678
CELLULAR_RESPONSE_TO_STIMULUS	17	0.27842	0.821826	0.717757	0.778154	1	3294
ADAPTIVE_IMMUNE_RESPONSE	24	0.251434	0.818948	0.73913	0.782188	1	6984
S_PHASE	12	0.341556	0.817286	0.669708	0.78419	1	1619
REGULATION_OF_LIPID_METABOLIC_PROCESS	12	0.300902	0.817112	0.683168	0.783883	1	4979
TRANSMEMBRANE_RECEPTOR_PROTEIN_SERINE_THREONINE_KINASE_SIGNALING_PATHWAY	45	0.232255	0.815855	0.689788	0.785409	1	2869
PID_TCR_PATHWAY	64	0.233778	0.815186	0.685259	0.78582	1	4941
REACTOME_CYCLIN_A_B1_ASSOCIATED_EVENTS_DURING_G2_M_TRANSITION	14	0.361399	0.814713	0.659004	0.785955	1	8346
INTERFERON_GAMMA_PRODUCTION	14	0.292753	0.814152	0.69899	0.786155	1	6984
BIOCARTA_SET_PATHWAY	11	0.3509	0.813772	0.671233	0.786168	1	6280
REACTOME_REGULATION_OF_INSULIN_SECRETION_BY_GLUCAGON_LIKE_PEPTIDE1	41	0.212772	0.81371	0.797101	0.78566	1	6155
SA_CASPASE_CASCADE	18	0.293547	0.813068	0.719298	0.786122	1	3019
ST_STAT3_PATHWAY	11	0.307519	0.81028	0.717647	0.789827	1	7100
KEGG_CITRATE_CYCLE_TCA_CYCLE	29	0.282991	0.809955	0.660232	0.789701	1	7277
VIRAL_REPRODUCTIVE_PROCESS	35	0.228037	0.80787	0.73258	0.792143	1	7553
MIPS_NK_3_GROUCHO_HIPK2_SIN3A_RBPA48_HDAC1_COMPLEX	10	0.307678	0.807611	0.710794	0.791973	1	5268
REACTOME_REGULATION_OF_KIT_SIGNALING	15	0.281926	0.804844	0.707692	0.795724	1	2325
RESPONSE_TO_HEAT	10	0.341037	0.803988	0.664815	0.796476	1	13581
BIOCARTA_MCALPAIN_PATHWAY	23	0.247688	0.801586	0.742063	0.79968	1	2152
KEGG_HEMATOPOIETIC_CELL_LINEAGE	83	0.206809	0.798237	0.799587	0.804136	1	5011
PIGMENT_BIOSYNTHETIC_PROCESS	17	0.271344	0.796397	0.741551	0.806438	1	7712
REGULATION_OF_PROTEIN_MODIFICATION_PROCESS	39	0.205849	0.796375	0.800805	0.805855	1	4529
BIOCARTA_SALMONELLA_PATHWAY	12	0.284624	0.795098	0.718426	0.807234	1	3665
REGULATION_OF_NEURON_APOPTOSIS	12	0.282532	0.793935	0.765363	0.808413	1	6605
REGULATION_OF_PROTEIN_SECRETION	14	0.290362	0.792624	0.72179	0.809804	1	829
REACTOME_METABOLISM_OF_CARBOHYDRATES	215	0.172551	0.792527	0.840777	0.809363	1	6051
TRANSFORMING_GROWTH_FACTOR_BETA_RECEPTOR_SIGNALING_PATHWAY	35	0.231665	0.791582	0.738372	0.810242	1	2869
KEGG_ALANINE_ASPARTATE_AND_GLUTAMATE_METABOLISM	32	0.225417	0.788861	0.778865	0.813636	1	4548
BIOCARTA_IL4_PATHWAY	11	0.317149	0.787979	0.684631	0.814335	1	5886
PID_S1P_S1P1_PATHWAY	19	0.256048	0.784686	0.780702	0.818676	1	3171
REACTOME_FORMATION_OF_THE_TERNARY_COMPLEX_AND_SUBSEQUENTLY_THE_43S_COMPLEX	36	0.277737	0.782949	0.656977	0.820698	1	9550
KEGG_GALACTOSE_METABOLISM	25	0.264238	0.781785	0.707217	0.821893	1	6040
BIOCARTA_RHO_PATHWAY	31	0.239764	0.781587	0.713987	0.821577	1	5056
REACTOME_TRAFFICKING_OF_GLUR2_CONTAINING_AMPA_RECEPTORS	14	0.283405	0.780938	0.771255	0.821995	1	6536
CHROMATIN_REMODELING	21	0.246651	0.780064	0.774567	0.822692	1	7891
REACTOME_G2_M_CHECKPOINTS	32	0.348403	0.779287	0.705323	0.823201	1	5788
REACTOME_HYALURONAN_METABOLISM	13	0.293811	0.776103	0.729508	0.827116	1	7779
MIPS_EMERIN_COMPLEX_52	17	0.275256	0.774235	0.703436	0.829261	1	4218
KEGG_AMYOTROPHIC_LATERAL_SCLEROSIS_ALS	49	0.20831	0.773983	0.806452	0.828973	1	3626
BIOCARTA_PITX2_PATHWAY	14	0.279528	0.773769	0.753061	0.828701	1	4828
REACTOME_ACTIVATION_OF_CHAPERONE_GENES_BY_XBP1S	43	0.244267	0.773328	0.703985	0.828776	1	7575
RESPONSE_TO_CARBOHYDRATE_STIMULUS	11	0.297443	0.772979	0.731141	0.828723	1	2366
MIPS_P2X7_RECEPTOR_SIGNALLING_COMPLEX	11	0.29284	0.770062	0.747534	0.832392	1	2289
REACTOME_INHIBITION_OF_REPLICATION_INITIATION_OF_DAMAGED_DNA_BY_RB1_E2F1	11	0.322652	0.76983	0.753479	0.832126	1	2070
BIOCARTA_G2_PATHWAY	23	0.271657	0.769355	0.758687	0.83219	1	3228
KEGG_O_GLYCAN_BIOSYNTHESIS	29	0.228349	0.76818	0.781496	0.83324	1	5617
POSITIVE_REGULATION_OF_IMMUNE_RESPONSE	28	0.213671	0.767573	0.832677	0.833535	1	3379
POSITIVE_REGULATION_OF_CELLULAR_COMPONENT_ORGANIZATION_AND_BIOGENESIS	34	0.217296	0.765613	0.831224	0.835688	1	5562
REACTOME_GAP_JUNCTION_DEGRADATION	10	0.312221	0.765492	0.765531	0.835256	1	905
KEGG_RIBOSOME	79	0.257953	0.762698	0.673267	0.838587	1	9550
REACTOME_ETHANOL_OXIDATION	10	0.305639	0.762315	0.767308	0.838506	1	4226
HEME_BIOSYNTHETIC_PROCESS	10	0.298265	0.76168	0.738878	0.838786	1	7712
BIOCARTA_INTEGRIN_PATHWAY	37	0.231352	0.76054	0.749499	0.839756	1	1838
CELL_STRUCTURE_DISASSEMBLY_DURING_APOPTOSIS	17	0.273773	0.758034	0.755682	0.842588	1	1573
IMMUNE_RESPONSE	221	0.166294	0.753876	0.906561	0.847696	1	5271
BIOCARTA_ETC_PATHWAY	11	0.319564	0.753831	0.733981	0.847138	1	8582
BIOCARTA_EIF_PATHWAY	14	0.288685	0.75243	0.691552	0.848467	1	7374
NEGATIVE_REGULATION_OF_DNA_REPLICATION	12	0.329787	0.750385	0.738657	0.850636	1	10267
KEGG_DRUG_METABOLISM_OTHER_ENZYMES	39	0.206761	0.750131	0.853306	0.850372	1	6969
EMBRYONIC_DEVELOPMENT	52	0.193993	0.749467	0.883677	0.850627	1	7062
REACTOME_PREFOLDIN_MEDIATED_TRANSFER_OF_SUBSTRATE_TO_CCT_TRIC	20	0.29365	0.749272	0.709677	0.850308	1	8262
REACTOME_IL_7_SIGNALING	11	0.264906	0.748427	0.822485	0.850867	1	6639
NEGATIVE_REGULATION_OF_GROWTH	36	0.207159	0.745715	0.852878	0.853948	1	5657
SA_REG_CASCADE_OF_CYCLIN_EXPR	12	0.325881	0.74435	0.749518	0.85512	1	5904
REACTOME_BETA_DEFENSINS	20	0.258622	0.743461	0.802444	0.855721	1	1512
MIPS_40S_RIBOSOMAL_SUBUNIT_CYTOPLASMIC	30	0.282006	0.740731	0.721893	0.858671	1	9550
ACTIVATION_OF_NF_KAPPAB_TRANSCRIPTION_FACTOR	16	0.241551	0.740572	0.809901	0.858253	1	4406
PROTEIN_STABILIZATION	10	0.289533	0.740275	0.791667	0.858029	1	3336
BIOCARTA_MCM_PATHWAY	12	0.389246	0.738945	0.761815	0.859178	1	8956
PID_NECTIN_PATHWAY	30	0.223179	0.737858	0.827236	0.860012	1	1478
REACTOME_PYRIMIDINE_METABOLISM	23	0.233437	0.737107	0.837476	0.860369	1	8530
DNA_FRAGMENTATION_DURING_APOPTOSIS	12	0.27774	0.73648	0.804924	0.860563	1	7479
REACTOME_PROLACTIN_RECEPTOR_SIGNALING	13	0.252918	0.736244	0.835417	0.86025	1	7653
CALCIUM_ION_TRANSPORT	25	0.222069	0.735465	0.863265	0.860594	1	3098
DEFENSE_RESPONSE_TO_VIRUS	12	0.278032	0.731023	0.782027	0.865809	1	7479
REACTOME_PECAM1_INTERACTIONS	10	0.291377	0.730851	0.820866	0.865403	1	2325
BIOCARTA_GABA_PATHWAY	10	0.280577	0.729723	0.807377	0.866255	1	4590
PID_AJDISS_2PATHWAY	47	0.185995	0.728712	0.885714	0.866985	1	4047
CELL_MATURATION	15	0.248215	0.726371	0.839431	0.869407	1	1263
ADAPTIVE_IMMUNE_RESPONSE_GO_0002460	23	0.224595	0.725747	0.868687	0.869567	1	6984
PID_ECADHERIN_KERATINOCYTE_PATHWAY	21	0.226988	0.724302	0.814664	0.870789	1	4388
VITAMIN_METABOLIC_PROCESS	17	0.231564	0.723603	0.873932	0.871044	1	2081
CELL_PROJECTION_BIOGENESIS	23	0.223571	0.722985	0.867924	0.87121	1	2446
PROTEIN_SECRETION	23	0.217381	0.721364	0.878143	0.872615	1	829
RHYTHMIC_PROCESS	24	0.212104	0.71822	0.883168	0.875845	1	593
PID_P38_MK2PATHWAY	21	0.230854	0.717995	0.820513	0.875511	1	7148
REACTOME_APOPTOTIC_CLEAVAGE_OF_CELL_ADHESION_PROTEINS	11	0.276802	0.715068	0.864706	0.878529	1	1573
SISTER_CHROMATID_SEGREGATION	14	0.332511	0.714744	0.763462	0.878281	1	8063
NEGATIVE_REGULATION_OF_CELL_MIGRATION	14	0.248937	0.711477	0.857685	0.881713	1	4361
CELLULAR_RESPONSE_TO_EXTRACELLULAR_STIMULUS	10	0.278368	0.710297	0.855711	0.882514	1	5347
BIOCARTA_PS1_PATHWAY	12	0.271042	0.706018	0.840385	0.887025	1	5182
BIOCARTA_BLYMPHOCYTE_PATHWAY	11	0.278559	0.703829	0.811088	0.888889	1	8407
REACTOME_KINESINS	22	0.286611	0.703055	0.791165	0.889142	1	7868
KEGG_PRIMARY_BILE_ACID_BIOSYNTHESIS	16	0.243437	0.702747	0.86	0.888889	1	3378
KEGG_VIRAL_MYOCARDITIS	67	0.170374	0.702013	0.864811	0.889119	1	7607
ESTABLISHMENT_OF_ORGANELLE_LOCALIZATION	16	0.276537	0.701968	0.791667	0.888544	1	4901
REACTOME_FORMATION_OF_ATP_BY_CHEMIOSMOTIC_COUPLING	13	0.324117	0.69881	0.768031	0.891533	1	8876
DNA_DAMAGE_CHECKPOINT	17	0.245977	0.696466	0.868421	0.893522	1	867
PID_RAS_PATHWAY	28	0.202283	0.695767	0.912046	0.893729	1	6732
TRANSLATIONAL_INITIATION	26	0.23	0.692553	0.789572	0.896777	1	9255
NEURON_APOPTOSIS	16	0.22799	0.690689	0.874755	0.898225	1	5467
REACTOME_MEIOTIC_RECOMBINATION	70	0.216356	0.690508	0.827083	0.897757	1	5500
KEGG_BUTANOATE_METABOLISM	31	0.202423	0.686992	0.857965	0.901013	1	4048
REACTOME_RIG_I_MDA5_MEDIATED_INDUCTION_OF_IFN_ALPHA_BETA_PATHWAYS	65	0.184555	0.686693	0.854251	0.900696	1	5281
PID_PTP1BPATHWAY	52	0.186598	0.685972	0.906832	0.900823	1	5886
REGULATION_OF_GENE_EXPRESSION_EPIGENETIC	28	0.210296	0.685344	0.880952	0.900861	1	9039
REACTOME_MEIOTIC_SYNAPSIS	60	0.198467	0.684318	0.847134	0.901336	1	5415
ELECTRON_TRANSPORT_GO_0006118	50	0.190207	0.683964	0.914062	0.901063	1	8672
VIRAL_REPRODUCTION	40	0.193093	0.683739	0.874766	0.900677	1	7553
CELLULAR_CARBOHYDRATE_CATABOLIC_PROCESS	22	0.253182	0.682549	0.815574	0.901281	1	1986
CARBOHYDRATE_CATABOLIC_PROCESS	23	0.250758	0.679188	0.802846	0.904098	1	1986
NEGATIVE_REGULATION_OF_CELLULAR_BIOSYNTHETIC_PROCESS	25	0.198211	0.677387	0.916832	0.905343	1	5436
AEROBIC_RESPIRATION	15	0.262754	0.673205	0.799228	0.90899	1	8582
NEGATIVE_REGULATION_OF_BIOSYNTHETIC_PROCESS	26	0.194643	0.671722	0.927022	0.909892	1	5436
POSITIVE_REGULATION_OF_SECRETION	15	0.248052	0.67123	0.900609	0.909781	1	829
PID_SYNDECAN_4_PATHWAY	32	0.180943	0.669382	0.918803	0.911054	1	4488
PID_CD8TCRPATHWAY	51	0.196596	0.669351	0.82874	0.910445	1	5252
PID_HDAC_CLASSIII_PATHWAY	20	0.200182	0.665979	0.922772	0.913156	1	3320
RESPONSE_TO_EXTRACELLULAR_STIMULUS	31	0.195933	0.665298	0.936709	0.913132	1	5347
REACTOME_NUCLEAR_SIGNALING_BY_ERBB4	35	0.188013	0.662224	0.930556	0.915446	1	2548
REACTOME_INTERFERON_ALPHA_BETA_SIGNALING	59	0.23511	0.659307	0.767967	0.917588	1	5984
REACTOME_SYNTHESIS_SECRETION_AND_INACTIVATION_OF_GIP	10	0.255891	0.656675	0.873106	0.919453	1	322
G1_PHASE_OF_MITOTIC_CELL_CYCLE	12	0.246956	0.656586	0.893788	0.918891	1	947
BILE_ACID_METABOLIC_PROCESS	11	0.2687	0.656383	0.882231	0.918435	1	3148
REACTOME_RNA_POL_I_PROMOTER_OPENING	47	0.233677	0.655877	0.799136	0.918272	1	5492
MIPS_RNA_POLYMERASE_II_COMPLEX_CHROMATIN_STRUCTURE_MODIFYING_1	10	0.276863	0.654433	0.835821	0.918992	1	8463
BIOCARTA_TH1TH2_PATHWAY	19	0.218734	0.653669	0.922929	0.919098	1	6984
PID_WNT_CANONICAL_PATHWAY	18	0.212362	0.65065	0.916667	0.921268	1	7663
REACTOME_INHIBITION_OF_INSULIN_SECRETION_BY_ADRENALINE_NORADRENALINE	24	0.20264	0.65053	0.943231	0.920747	1	7038
REACTOME_RNA_POL_III_TRANSCRIPTION_TERMINATION	19	0.239268	0.650503	0.859649	0.920133	1	4415
HETEROCYCLE_METABOLIC_PROCESS	25	0.207238	0.648917	0.876686	0.92093	1	6164
G1_PHASE	13	0.238536	0.647402	0.898785	0.921657	1	947
PID_FOXM1PATHWAY	39	0.222393	0.646266	0.863551	0.922011	1	6585
REGULATION_OF_ANGIOGENESIS	24	0.196426	0.644278	0.945148	0.923138	1	3591
REACTOME_DEPOSITION_OF_NEW_CENPA_CONTAINING_NUCLEOSOMES_AT_THE_CENTROMERE	50	0.213154	0.64342	0.851107	0.923282	1	5708
REACTOME_TGF_BETA_RECEPTOR_SIGNALING_IN_EMT_EPITHELIAL_TO_MESENCHYMAL_TRANSITION	14	0.217873	0.640383	0.913402	0.925241	1	4928
RESPONSE_TO_TEMPERATURE_STIMULUS	16	0.223808	0.637387	0.893939	0.927116	1	2326
BIOCARTA_IL17_PATHWAY	16	0.238406	0.633189	0.873805	0.930043	1	3734
KEGG_PROXIMAL_TUBULE_BICARBONATE_RECLAMATION	23	0.19615	0.628991	0.932927	0.932983	1	7277
PID_AURORA_B_PATHWAY	38	0.242347	0.628793	0.8327	0.93252	1	8063
REGULATION_OF_BINDING	51	0.16296	0.626135	0.972112	0.933983	1	6605
DNA_MODIFICATION	10	0.254633	0.621152	0.89881	0.937142	1	8513
REACTOME_UNWINDING_OF_DNA	10	0.326507	0.62006	0.851024	0.937351	1	4972
PROTEIN_OLIGOMERIZATION	35	0.167374	0.61758	0.969868	0.938486	1	5394
REACTOME_GLUCONEOGENESIS	30	0.193866	0.616753	0.894118	0.938461	1	8068
BIOCARTA_AKAP95_PATHWAY	11	0.23062	0.616685	0.918367	0.937875	1	8258
REACTOME_GLYCOLYSIS	26	0.202074	0.610914	0.901804	0.941543	1	7315
RESPONSE_TO_HYPOXIA	25	0.174101	0.609719	0.968619	0.941699	1	6164
MORPHOGENESIS_OF_AN_EPITHELIUM	15	0.216504	0.60675	0.958743	0.943152	1	69
CELLULAR_RESPIRATION	19	0.229402	0.606643	0.867052	0.942566	1	8582
COFACTOR_TRANSPORT	10	0.256049	0.605809	0.929787	0.942541	1	8092
MIPS_F1F0_ATP_SYNTHASE_MITOCHONDRIAL	14	0.27966	0.605604	0.840156	0.942044	1	7953
KEGG_SYSTEMIC_LUPUS_ERYTHEMATOSUS	107	0.168036	0.596749	0.943038	0.947341	1	5492
MEIOTIC_CELL_CYCLE	31	0.189518	0.591626	0.970425	0.950104	1	5394
REACTOME_SEMA3A_PLEXIN_REPULSION_SIGNALING_BY_INHIBITING_INTEGRIN_ADHESION	13	0.206652	0.585444	0.953535	0.953439	1	352
KEGG_GLYCEROLIPID_METABOLISM	43	0.164673	0.580572	0.978131	0.955779	1	5424
REGULATION_OF_JAK_STAT_CASCADE	11	0.213256	0.568022	0.958159	0.962253	1	16213
DNA_INTEGRITY_CHECKPOINT	20	0.213177	0.5677	0.926471	0.961766	1	867
MIPS_EBAFA_COMPLEX	10	0.233936	0.565906	0.934615	0.962077	1	8463
TYROSINE_PHOSPHORYLATION_OF_STAT_PROTEIN	13	0.209089	0.565374	0.952	0.961713	1	3051
CELLULAR_COMPONENT_DISASSEMBLY	32	0.174394	0.562173	0.957407	0.962759	1	5691
SA_G1_AND_S_PHASES	14	0.216233	0.562037	0.943434	0.962159	1	5181
REGULATION_OF_TYROSINE_PHOSPHORYLATION_OF_STAT_PROTEIN	10	0.213245	0.561253	0.967807	0.961864	1	16213
MIPS_SWI_SNF_CHROMATIN_REMODELING_RELATED_BRCA1_COMPLEX	11	0.223747	0.56092	0.937736	0.961373	1	8463
KEGG_GLYOXYLATE_AND_DICARBOXYLATE_METABOLISM	15	0.194783	0.538849	0.961315	0.971203	1	8648
SECONDARY_METABOLIC_PROCESS	25	0.167804	0.533897	0.984283	0.972672	1	7712
BIOCARTA_VIP_PATHWAY	26	0.149934	0.533712	0.980507	0.97209	1	7040
VITAMIN_TRANSPORT	12	0.219401	0.526984	0.960905	0.974226	1	8092
NEGATIVE_REGULATION_OF_HYDROLASE_ACTIVITY	14	0.185847	0.513184	0.977143	0.978594	1	4735
REACTOME_ION_TRANSPORT_BY_P_TYPE_ATPASES	31	0.1506	0.50233	0.997947	0.981396	1	6580
BIOCARTA_MEF2D_PATHWAY	18	0.162018	0.484675	0.991786	0.985824	1	7595
BIOCARTA_EPONFKB_PATHWAY	11	0.188201	0.479002	0.982646	0.986609	1	7882
BIOCARTA_AHSP_PATHWAY	12	0.194655	0.474341	0.989669	0.987085	1	554
REACTOME_FORMATION_OF_TUBULIN_FOLDING_INTERMEDIATES_BY_CCT_TRIC	13	0.197287	0.455443	0.975	0.990296	1	7881
BIOCARTA_AKAPCENTROSOME_PATHWAY	14	0.134107	0.395462	1	0.997026	1	6644
KEGG_GLYCOLYSIS_GLUCONEOGENESIS	60	0.104022	0.388964	0.998008	0.996813	1	8836

## Sheet: GSEA - Upregulated in ASD
NAME	SIZE	ES	NES	NOM p-val	FDR q-val	FWER p-val	RANK AT MAX
REACTOME_AMINE_LIGAND_BINDING_RECEPTORS	36	-0.640745	-1.83551	0.00205761	1	0.7	4995
CYCLIC_NUCLEOTIDE_METABOLIC_PROCESS	11	-0.658928	-1.75909	0.00188324	1	0.881	2941
REACTOME_CHYLOMICRON_MEDIATED_LIPID_TRANSPORT	15	-0.657635	-1.75683	0.0141988	1	0.884	3807
REGULATION_OF_MAPKKK_CASCADE	19	-0.604747	-1.7558	0.00212314	0.884572	0.885	5029
KEGG_CALCIUM_SIGNALING_PATHWAY	171	-0.396006	-1.75203	0.00198807	0.734523	0.891	4818
REACTOME_LIPOPROTEIN_METABOLISM	27	-0.55864	-1.74748	0.0118343	0.643049	0.903	3812
EPIDERMIS_DEVELOPMENT	68	-0.484207	-1.74431	0.00406504	0.566914	0.907	3809
KEGG_GLYCOSAMINOGLYCAN_BIOSYNTHESIS_KERATAN_SULFATE	15	-0.581638	-1.73225	0.012	0.563115	0.926	1539
ECTODERM_DEVELOPMENT	76	-0.466013	-1.72509	0.002	0.533677	0.938	3809
SPERM_MOTILITY	11	-0.703912	-1.71303	0.0180361	0.541747	0.95	4858
REGULATION_OF_JNK_CASCADE	11	-0.671158	-1.70474	0.00608519	0.535014	0.956	3437
KEGG_NEUROACTIVE_LIGAND_RECEPTOR_INTERACTION	252	-0.460282	-1.69489	0.00571429	0.537254	0.963	5053
REACTOME_CELL_JUNCTION_ORGANIZATION	71	-0.496357	-1.6932	0.00982318	0.504489	0.965	4369
T_CELL_DIFFERENTIATION	15	-0.566018	-1.68555	0.014862	0.504636	0.975	2818
KEGG_ECM_RECEPTOR_INTERACTION	81	-0.47566	-1.66493	0.0138614	0.567657	0.987	4993
CAMP_MEDIATED_SIGNALING	65	-0.463291	-1.6495	0.00402414	0.612907	0.991	5267
G_PROTEIN_SIGNALING_COUPLED_TO_CYCLIC_NUCLEOTIDE_SECOND_MESSENGER	98	-0.453919	-1.64823	0.00785855	0.582624	0.991	5077
ADENYLATE_CYCLASE_ACTIVATION	19	-0.573832	-1.64822	0.016	0.550283	0.991	2717
G_PROTEIN_SIGNALING_COUPLED_TO_CAMP_NUCLEOTIDE_SECOND_MESSENGER	64	-0.46585	-1.64554	0.00596422	0.531986	0.991	5267
REACTOME_CELL_CELL_JUNCTION_ORGANIZATION	53	-0.504027	-1.63681	0.0152381	0.544195	0.992	4369
CYCLIC_NUCLEOTIDE_MEDIATED_SIGNALING	100	-0.441869	-1.63565	0.00980392	0.523808	0.992	5077
REACTOME_PLATELET_ADHESION_TO_EXPOSED_COLLAGEN	12	-0.612197	-1.63425	0.034	0.506561	0.993	4053
ACUTE_INFLAMMATORY_RESPONSE	10	-0.664926	-1.63051	0.015625	0.499564	0.993	3664
LIPID_HOMEOSTASIS	16	-0.574843	-1.62295	0.0220884	0.510418	0.995	4182
GLAND_DEVELOPMENT	12	-0.662443	-1.6225	0.0122699	0.491467	0.995	1930
BODY_FLUID_SECRETION	10	-0.656351	-1.6039	0.0329457	0.550017	0.998	2614
PID_ERBB_NETWORK_PATHWAY	15	-0.586873	-1.59538	0.0329218	0.567489	0.999	5086
REACTOME_KERATAN_SULFATE_BIOSYNTHESIS	25	-0.466941	-1.5918	0.0253906	0.562803	0.999	2264
KEGG_DILATED_CARDIOMYOPATHY	89	-0.408171	-1.58657	0.00814664	0.567196	0.999	4769
CALCIUM_INDEPENDENT_CELL_CELL_ADHESION	21	-0.589939	-1.58478	0.0460653	0.555814	0.999	4280
REACTOME_CLASS_B_2_SECRETIN_FAMILY_RECEPTORS	81	-0.408314	-1.58361	0.00579151	0.542514	0.999	2800
KEGG_LINOLEIC_ACID_METABOLISM	27	-0.523798	-1.57786	0.0181818	0.548996	0.999	4971
REACTOME_INTRINSIC_PATHWAY	17	-0.558964	-1.57689	0.0214844	0.536313	0.999	1536
REACTOME_GPCR_LIGAND_BINDING	353	-0.390042	-1.57522	0.00379507	0.527573	0.999	5385
REACTOME_G_ALPHA_S_SIGNALLING_EVENTS	113	-0.389225	-1.57471	0.00988142	0.514167	0.999	4995
REACTOME_ADHERENS_JUNCTIONS_INTERACTIONS	25	-0.527571	-1.57069	0.02	0.515777	0.999	3556
REGULATION_OF_BLOOD_PRESSURE	21	-0.529451	-1.57014	0.0337302	0.503972	0.999	3971
REACTOME_MUSCLE_CONTRACTION	44	-0.439922	-1.56909	0.0294695	0.494333	0.999	5519
PID_ECADHERIN_STABILIZATION_PATHWAY	41	-0.422763	-1.56844	0.0125786	0.483813	0.999	3546
KEGG_AUTOIMMUNE_THYROID_DISEASE	49	-0.471533	-1.55852	0.0621242	0.507087	1	2035
REACTOME_SEROTONIN_RECEPTORS	12	-0.651522	-1.55182	0.0426829	0.520056	1	3152
REACTOME_AMINE_DERIVED_HORMONES	15	-0.608032	-1.54771	0.0529532	0.522306	1	6453
REGULATION_OF_HEART_CONTRACTION	24	-0.510419	-1.54616	0.0481928	0.515624	1	5069
REACTOME_TANDEM_PORE_DOMAIN_POTASSIUM_CHANNELS	11	-0.59766	-1.54318	0.0339321	0.514801	1	4466
G_PROTEIN_SIGNALING_ADENYLATE_CYCLASE_INHIBITING_PATHWAY	10	-0.6565	-1.54171	0.0546559	0.508298	1	5053
TISSUE_DEVELOPMENT	131	-0.373319	-1.53878	0.0143443	0.507976	1	3809
REACTOME_STRIATED_MUSCLE_CONTRACTION	27	-0.481166	-1.53685	0.0252918	0.503885	1	4721
DIGESTION	41	-0.45503	-1.53432	0.0407332	0.502448	1	3922
REACTOME_HDL_MEDIATED_LIPID_TRANSPORT	15	-0.579427	-1.53187	0.0487329	0.500929	1	3812
REACTOME_EICOSANOID_LIGAND_BINDING_RECEPTORS	15	-0.536953	-1.53162	0.027451	0.491771	1	4607
REACTOME_CLASS_A1_RHODOPSIN_LIKE_RECEPTORS	259	-0.39089	-1.52995	0.0153257	0.487701	1	5053
REACTOME_RECYCLING_OF_BILE_ACIDS_AND_SALTS	11	-0.593516	-1.52886	0.0254403	0.482217	1	1727
REACTOME_HIGHLY_CALCIUM_PERMEABLE_POSTSYNAPTIC_NICOTINIC_ACETYLCHOLINE_RECEPTORS	10	-0.660104	-1.52576	0.0500963	0.482971	1	4663
REGULATION_OF_MULTICELLULAR_ORGANISMAL_PROCESS	143	-0.340821	-1.52006	0.00400802	0.493536	1	4267
AXONOGENESIS	43	-0.438047	-1.51809	0.0262097	0.491439	1	3802
REACTOME_LIPID_DIGESTION_MOBILIZATION_AND_TRANSPORT	43	-0.426286	-1.51806	0.0273438	0.482689	1	3812
PID_INTEGRIN_CS_PATHWAY	25	-0.479007	-1.51291	0.0518672	0.490664	1	4761
REACTOME_IONOTROPIC_ACTIVITY_OF_KAINATE_RECEPTORS	11	-0.540259	-1.51143	0.059761	0.487208	1	188
KEGG_ARRHYTHMOGENIC_RIGHT_VENTRICULAR_CARDIOMYOPATHY_ARVC	73	-0.401064	-1.5107	0.0205339	0.481354	1	5118
SYNAPSE_ORGANIZATION_AND_BIOGENESIS	22	-0.518002	-1.49895	0.0434783	0.511794	1	3639
CELL_CELL_SIGNALING	388	-0.340714	-1.4983	0.00763359	0.505737	1	3787
G_PROTEIN_SIGNALING_ADENYLATE_CYCLASE_ACTIVATING_PATHWAY	25	-0.508559	-1.49449	0.0446247	0.509677	1	2717
REGULATION_OF_BODY_FLUID_LEVELS	55	-0.409533	-1.48582	0.0531496	0.530422	1	3535
KEGG_ALPHA_LINOLENIC_ACID_METABOLISM	17	-0.514923	-1.48453	0.0458167	0.526739	1	3726
REGULATION_OF_AXONOGENESIS	10	-0.587269	-1.47611	0.0507099	0.547174	1	4571
NEGATIVE_REGULATION_OF_DNA_BINDING	16	-0.516124	-1.46313	0.0764588	0.584312	1	4443
INTERCELLULAR_JUNCTION_ASSEMBLY	10	-0.573264	-1.45871	0.0643275	0.591584	1	5996
SECOND_MESSENGER_MEDIATED_SIGNALING	145	-0.368586	-1.45713	0.0219124	0.588424	1	5077
REACTOME_FORMATION_OF_FIBRIN_CLOT_CLOTTING_CASCADE	32	-0.461626	-1.45662	0.0695825	0.581458	1	3812
NEGATIVE_REGULATION_OF_MYELOID_CELL_DIFFERENTIATION	10	-0.567239	-1.45355	0.0644531	0.583797	1	2694
KEGG_VASCULAR_SMOOTH_MUSCLE_CONTRACTION	110	-0.321059	-1.449	0.0244898	0.591506	1	4105
REACTOME_TIGHT_JUNCTION_INTERACTIONS	28	-0.494327	-1.43055	0.0764818	0.65022	1	4280
REACTOME_ADENYLATE_CYCLASE_ACTIVATING_PATHWAY	10	-0.581968	-1.42478	0.0843621	0.663237	1	3143
PID_INTEGRIN4_PATHWAY	11	-0.600931	-1.4242	0.116	0.656303	1	1706
KEGG_OLFACTORY_TRANSDUCTION	114	-0.424061	-1.42093	0.1	0.659699	1	6099
PID_WNT_SIGNALING_PATHWAY	26	-0.450353	-1.41296	0.0670498	0.680804	1	3971
REGULATION_OF_MUSCLE_CONTRACTION	18	-0.475588	-1.41122	0.0961924	0.678223	1	4678
REACTOME_PEPTIDE_LIGAND_BINDING_RECEPTORS	163	-0.37948	-1.41117	0.0770713	0.669661	1	3535
REGULATION_OF_ENDOCYTOSIS	16	-0.463024	-1.41008	0.06917	0.665255	1	1656
SYNAPTOGENESIS	18	-0.531668	-1.40985	0.103113	0.657703	1	3639
REACTOME_ABCA_TRANSPORTERS_IN_LIPID_HOMEOSTASIS	17	-0.500335	-1.40928	0.105263	0.651749	1	3581
KEGG_TASTE_TRANSDUCTION	44	-0.413912	-1.40916	0.0632411	0.644137	1	5186
EXTRACELLULAR_STRUCTURE_ORGANIZATION_AND_BIOGENESIS	30	-0.45725	-1.4066	0.105788	0.645101	1	2931
REACTOME_OLFACTORY_SIGNALING_PATHWAY	78	-0.45704	-1.40497	0.127273	0.64309	1	6078
KEGG_HYPERTROPHIC_CARDIOMYOPATHY_HCM	82	-0.351577	-1.39888	0.0538922	0.657189	1	5118
REACTOME_CLASS_C_3_METABOTROPIC_GLUTAMATE_PHEROMONE_RECEPTORS	13	-0.581814	-1.39694	0.115234	0.656087	1	5267
REACTOME_REGULATION_OF_IFNA_SIGNALING	24	-0.509132	-1.39598	0.140115	0.651846	1	1563
REACTOME_G_ALPHA_Q_SIGNALLING_EVENTS	161	-0.325025	-1.39533	0.0412758	0.64668	1	4641
SODIUM_ION_TRANSPORT	19	-0.530284	-1.39391	0.0962672	0.644414	1	5169
REACTOME_COLLAGEN_FORMATION	56	-0.411579	-1.39228	0.0731225	0.6431	1	6355
REACTOME_CELL_CELL_COMMUNICATION	111	-0.344914	-1.39183	0.0538922	0.637564	1	3556
CELL_CELL_ADHESION	79	-0.364979	-1.38891	0.0631365	0.640611	1	4280
NEGATIVE_REGULATION_OF_BINDING	17	-0.487299	-1.38813	0.120163	0.636207	1	4443
TRANSMISSION_OF_NERVE_IMPULSE	181	-0.333488	-1.3866	0.0509434	0.634304	1	5074
G_PROTEIN_COUPLED_RECEPTOR_PROTEIN_SIGNALING_PATHWAY	308	-0.334487	-1.38655	0.0290135	0.627814	1	5529
POSITIVE_REGULATION_OF_T_CELL_ACTIVATION	21	-0.450304	-1.38623	0.108652	0.622484	1	3621
SMOOTH_MUSCLE_CONTRACTION_GO_0006939	12	-0.522325	-1.38503	0.111984	0.620077	1	4678
KEGG_HEDGEHOG_SIGNALING_PATHWAY	53	-0.373439	-1.38098	0.0699029	0.627331	1	2205
REACTOME_GRB2_SOS_PROVIDES_LINKAGE_TO_MAPK_SIGNALING_FOR_INTERGRINS_	15	-0.498328	-1.38067	0.118257	0.621955	1	4741
NEGATIVE_REGULATION_OF_TRANSCRIPTION_FACTOR_ACTIVITY	14	-0.519078	-1.3799	0.147541	0.618283	1	4443
REACTOME_RAS_ACTIVATION_UOPN_CA2_INFUX_THROUGH_NMDA_RECEPTOR	17	-0.462441	-1.37845	0.108779	0.616812	1	4395
NEGATIVE_REGULATION_OF_SECRETION	10	-0.600671	-1.37384	0.11359	0.625232	1	6250
REACTOME_NCAM1_INTERACTIONS	37	-0.442336	-1.36645	0.097561	0.642991	1	5632
FEMALE_GAMETE_GENERATION	16	-0.451421	-1.36032	0.119097	0.657621	1	5086
REGULATION_OF_SYNAPSE_STRUCTURE_AND_ACTIVITY	10	-0.523713	-1.35536	0.153846	0.667881	1	2761
BIOCARTA_INFLAM_PATHWAY	29	-0.408508	-1.35257	0.0891089	0.670789	1	3940
HEMOSTASIS	46	-0.385795	-1.35113	0.118236	0.669307	1	3535
POSITIVE_REGULATION_OF_MAPKKK_CASCADE	10	-0.526418	-1.35035	0.157447	0.66589	1	6640
PID_HEDGEHOG_2PATHWAY	22	-0.428752	-1.34904	0.111546	0.663904	1	1954
CELLULAR_MORPHOGENESIS_DURING_DIFFERENTIATION	49	-0.370346	-1.34875	0.0798319	0.658648	1	3802
PID_INTEGRIN1_PATHWAY	64	-0.38696	-1.34787	0.101365	0.655501	1	5509
BIOCARTA_INTRINSIC_PATHWAY	23	-0.47857	-1.34412	0.136	0.662363	1	5182
BIOCARTA_AMI_PATHWAY	19	-0.508386	-1.33718	0.154599	0.679787	1	3535
KEGG_FOCAL_ADHESION	188	-0.289413	-1.33442	0.0530612	0.682686	1	4041
SYNAPTIC_TRANSMISSION	166	-0.336958	-1.33141	0.101338	0.6865	1	5074
REACTOME_XENOBIOTICS	15	-0.516592	-1.33102	0.124498	0.681801	1	5393
HUMORAL_IMMUNE_RESPONSE	29	-0.413305	-1.32945	0.128599	0.681603	1	2154
CYTOKINE_AND_CHEMOKINE_MEDIATED_SIGNALING_PATHWAY	22	-0.402787	-1.32797	0.105932	0.680679	1	3609
REACTOME_GAP_JUNCTION_ASSEMBLY	13	-0.493667	-1.32674	0.120792	0.678886	1	4497
REACTOME_ACYL_CHAIN_REMODELLING_OF_PI	12	-0.543898	-1.32626	0.171908	0.67476	1	6603
INORGANIC_ANION_TRANSPORT	16	-0.47828	-1.3256	0.161165	0.671297	1	4474
REACTOME_ACYL_CHAIN_REMODELLING_OF_PS	12	-0.528185	-1.32299	0.154959	0.674744	1	3643
REACTOME_NEUROTRANSMITTER_RELEASE_CYCLE	34	-0.39961	-1.31815	0.142	0.685086	1	5074
KEGG_CYTOKINE_CYTOKINE_RECEPTOR_INTERACTION	245	-0.291134	-1.31704	0.0516252	0.683383	1	3610
REACTOME_G_ALPHA_I_SIGNALLING_EVENTS	165	-0.322228	-1.31428	0.0871212	0.686573	1	3502
KEGG_RETINOL_METABOLISM	49	-0.368165	-1.31125	0.10119	0.690809	1	6269
WOUND_HEALING	52	-0.359658	-1.30923	0.135903	0.691854	1	3631
NEUROLOGICAL_SYSTEM_PROCESS	359	-0.299899	-1.30869	0.0775194	0.688282	1	3767
BIOCARTA_PLATELETAPP_PATHWAY	14	-0.556046	-1.30709	0.194779	0.687862	1	3535
BIOCARTA_GATA3_PATHWAY	15	-0.434234	-1.30517	0.142285	0.688551	1	5845
REACTOME_KERATAN_SULFATE_KERATIN_METABOLISM	29	-0.359524	-1.30322	0.114878	0.689687	1	2264
BIOCARTA_CARDIACEGF_PATHWAY	17	-0.429419	-1.28912	0.163708	0.729785	1	3162
REACTOME_EXTRACELLULAR_MATRIX_ORGANIZATION	83	-0.36666	-1.28707	0.143141	0.731116	1	6369
NEGATIVE_REGULATION_OF_MULTICELLULAR_ORGANISMAL_PROCESS	29	-0.400868	-1.28633	0.172549	0.727974	1	3535
BLOOD_COAGULATION	41	-0.377811	-1.2859	0.179641	0.724057	1	3535
REACTOME_ACETYLCHOLINE_BINDING_AND_DOWNSTREAM_EVENTS	13	-0.531224	-1.28133	0.186047	0.733783	1	4663
REACTOME_UNBLOCKING_OF_NMDA_RECEPTOR_GLUTAMATE_BINDING_AND_ACTIVATION	15	-0.478406	-1.2809	0.196296	0.729807	1	4824
BIOCARTA_STEM_PATHWAY	15	-0.463899	-1.28089	0.156942	0.724542	1	1983
KEGG_ETHER_LIPID_METABOLISM	28	-0.371871	-1.27657	0.137374	0.73337	1	3643
REACTOME_SIGNALING_BY_FGFR3_MUTANTS	11	-0.531717	-1.27424	0.19883	0.735734	1	2517
REACTOME_DEGRADATION_OF_THE_EXTRACELLULAR_MATRIX	27	-0.435173	-1.27357	0.186567	0.732808	1	1832
NEURITE_DEVELOPMENT	53	-0.321868	-1.26911	0.122736	0.742192	1	3802
REACTOME_LIGAND_GATED_ION_CHANNEL_TRANSPORT	21	-0.462964	-1.26907	0.197719	0.737135	1	4108
REACTOME_GASTRIN_CREB_SIGNALLING_PATHWAY_VIA_PKC_AND_MAPK	181	-0.284257	-1.26719	0.0965909	0.737831	1	4259
REACTOME_SMOOTH_MUSCLE_CONTRACTION	21	-0.410991	-1.2631	0.215139	0.746333	1	5865
KEGG_COMPLEMENT_AND_COAGULATION_CASCADES	66	-0.372992	-1.26129	0.160321	0.746952	1	3895
COAGULATION	42	-0.369947	-1.25885	0.189899	0.749676	1	3535
PID_RHODOPSIN_PATHWAY	24	-0.430124	-1.25402	0.192534	0.760282	1	5790
POSITIVE_REGULATION_OF_LYMPHOCYTE_ACTIVATION	24	-0.39043	-1.25235	0.176353	0.760282	1	3621
SKELETAL_MUSCLE_DEVELOPMENT	31	-0.382163	-1.24755	0.168279	0.770701	1	3117
AXON_GUIDANCE	22	-0.40097	-1.24658	0.19917	0.768628	1	2761
POTASSIUM_ION_TRANSPORT	58	-0.341515	-1.2451	0.14717	0.768172	1	3541
SULFUR_METABOLIC_PROCESS	34	-0.327708	-1.24381	0.167308	0.767133	1	1188
VESICLE_LOCALIZATION	10	-0.451639	-1.24357	0.181287	0.762991	1	3980
REACTOME_N_GLYCAN_ANTENNAE_ELONGATION	14	-0.418851	-1.24133	0.219462	0.765256	1	5354
BIOCARTA_VITCB_PATHWAY	11	-0.516123	-1.23986	0.22334	0.764863	1	6120
MONOVALENT_INORGANIC_CATION_TRANSPORT	89	-0.325566	-1.23667	0.158397	0.769982	1	4489
PHOSPHOINOSITIDE_MEDIATED_SIGNALING	43	-0.375326	-1.23645	0.175238	0.765786	1	4991
HORMONE_METABOLIC_PROCESS	29	-0.363414	-1.23523	0.165992	0.764746	1	5516
KEGG_ABC_TRANSPORTERS	44	-0.325048	-1.23504	0.155983	0.760555	1	3581
PATTERN_SPECIFICATION_PROCESS	28	-0.372645	-1.23396	0.196242	0.759119	1	4804
REACTOME_FGFR1_LIGAND_BINDING_AND_ACTIVATION	14	-0.470151	-1.23396	0.198397	0.754447	1	4234
CHEMICAL_HOMEOSTASIS	142	-0.287451	-1.23182	0.144814	0.756389	1	4474
REACTOME_ABC_FAMILY_PROTEINS_MEDIATED_TRANSPORT	33	-0.352035	-1.23158	0.156448	0.752584	1	2764
G_PROTEIN_SIGNALING_COUPLED_TO_IP3_SECOND_MESSENGERPHOSPHOLIPASE_C_ACTIVATING	40	-0.375662	-1.23074	0.173004	0.750604	1	4259
SKELETAL_DEVELOPMENT	99	-0.307856	-1.22929	0.163347	0.750466	1	2876
PID_INTEGRIN2_PATHWAY	28	-0.384412	-1.22841	0.217476	0.748804	1	3492
HEART_DEVELOPMENT	33	-0.365908	-1.22448	0.2	0.756445	1	5543
REACTOME_FGFR_LIGAND_BINDING_AND_ACTIVATION	22	-0.416655	-1.2211	0.196356	0.762231	1	4581
REACTOME_NEURONAL_SYSTEM	268	-0.271911	-1.21738	0.128599	0.76913	1	4950
REACTOME_NITRIC_OXIDE_STIMULATES_GUANYLATE_CYCLASE	24	-0.381227	-1.21538	0.213439	0.770621	1	3573
PID_CD8TCRDOWNSTREAMPATHWAY	64	-0.325371	-1.21533	0.202454	0.766317	1	2783
KEGG_ARACHIDONIC_ACID_METABOLISM	51	-0.326656	-1.21396	0.156489	0.765865	1	4264
ANION_TRANSPORT	29	-0.373935	-1.21363	0.220472	0.762467	1	5234
REACTOME_CYTOCHROME_P450_ARRANGED_BY_SUBSTRATE_TYPE	49	-0.342909	-1.21135	0.19084	0.765064	1	3963
REACTOME_TRANSMISSION_ACROSS_CHEMICAL_SYNAPSES	180	-0.275447	-1.20904	0.121622	0.767772	1	3717
STRIATED_MUSCLE_CONTRACTION_GO_0006941	14	-0.441097	-1.20642	0.255639	0.771406	1	5034
NEGATIVE_REGULATION_OF_CELL_DIFFERENTIATION	27	-0.36881	-1.20311	0.190385	0.777047	1	2761
ION_TRANSPORT	175	-0.278909	-1.20204	0.171815	0.775966	1	5234
REACTOME_CREB_PHOSPHORYLATION_THROUGH_THE_ACTIVATION_OF_CAMKII	15	-0.421715	-1.20134	0.230326	0.77378	1	4395
DETECTION_OF_ABIOTIC_STIMULUS	19	-0.408983	-1.20067	0.236948	0.771642	1	4334
NERVOUS_SYSTEM_DEVELOPMENT	358	-0.254521	-1.19718	0.126233	0.777772	1	4954
ORGAN_MORPHOGENESIS	134	-0.266782	-1.19479	0.126177	0.780901	1	5236
REGULATION_OF_BIOLOGICAL_QUALITY	383	-0.240968	-1.19377	0.141414	0.779678	1	3654
REACTOME_P130CAS_LINKAGE_TO_MAPK_SIGNALING_FOR_INTEGRINS	15	-0.43008	-1.19303	0.229412	0.777648	1	4741
KEGG_REGULATION_OF_AUTOPHAGY	33	-0.373311	-1.19274	0.268	0.77429	1	1456
PID_A6B1_A6B4_INTEGRIN_PATHWAY	46	-0.313378	-1.19084	0.196617	0.775553	1	3198
KEGG_BASAL_CELL_CARCINOMA	53	-0.32869	-1.18649	0.214567	0.784624	1	5349
MYOBLAST_DIFFERENTIATION	17	-0.418098	-1.17755	0.249077	0.807844	1	4772
REGULATION_OF_RESPONSE_TO_STIMULUS	57	-0.299797	-1.17749	0.215481	0.803793	1	3328
BIOCARTA_UCALPAIN_PATHWAY	16	-0.413759	-1.17747	0.282258	0.799617	1	2156
ANATOMICAL_STRUCTURE_MORPHOGENESIS	352	-0.233855	-1.17205	0.130268	0.811967	1	3667
REACTOME_HS_GAG_BIOSYNTHESIS	29	-0.343405	-1.1699	0.214	0.814063	1	3249
REACTOME_A_TETRASACCHARIDE_LINKER_SEQUENCE_IS_REQUIRED_FOR_GAG_SYNTHESIS	19	-0.406082	-1.1697	0.242086	0.810507	1	2866
MUSCLE_CELL_DIFFERENTIATION	20	-0.387782	-1.16816	0.24486	0.810831	1	5086
POSITIVE_REGULATION_OF_PHOSPHORYLATION	23	-0.349538	-1.16771	0.242718	0.807995	1	6194
REACTOME_CHEMOKINE_RECEPTORS_BIND_CHEMOKINES	48	-0.334467	-1.16706	0.237624	0.805999	1	3353
REACTOME_TRANSLOCATION_OF_ZAP_70_TO_IMMUNOLOGICAL_SYNAPSE	11	-0.518579	-1.16324	0.322851	0.813428	1	3621
NEURON_DIFFERENTIATION	73	-0.286917	-1.1632	0.214145	0.809408	1	3802
CATION_TRANSPORT	139	-0.275344	-1.16268	0.194932	0.806994	1	5169
REGULATION_OF_NEUROGENESIS	14	-0.398549	-1.16244	0.264766	0.803679	1	4571
T_CELL_ACTIVATION	42	-0.321709	-1.15563	0.256566	0.820233	1	3840
LEUKOCYTE_DIFFERENTIATION	37	-0.304379	-1.15251	0.238462	0.825545	1	2818
REACTOME_PRESYNAPTIC_NICOTINIC_ACETYLCHOLINE_RECEPTORS	12	-0.480374	-1.1513	0.327345	0.825099	1	4663
MALE_GONAD_DEVELOPMENT	12	-0.433945	-1.1512	0.302913	0.821382	1	7600
REGULATION_OF_NEUROTRANSMITTER_LEVELS	22	-0.369896	-1.14953	0.28125	0.8224	1	5498
BIOCARTA_EXTRINSIC_PATHWAY	13	-0.427553	-1.14882	0.271984	0.820472	1	3535
REACTOME_NOREPINEPHRINE_NEUROTRANSMITTER_RELEASE_CYCLE	10	-0.496585	-1.14529	0.295918	0.82673	1	4404
REACTOME_PHASE1_FUNCTIONALIZATION_OF_COMPOUNDS	68	-0.302684	-1.14226	0.244275	0.831904	1	6285
DETECTION_OF_STIMULUS	40	-0.322185	-1.13746	0.275304	0.842057	1	4334
REACTOME_ACYL_CHAIN_REMODELLING_OF_PC	16	-0.403686	-1.13609	0.297131	0.842282	1	3643
BIOCARTA_ASBCELL_PATHWAY	12	-0.411409	-1.13563	0.281905	0.839557	1	1777
DETECTION_OF_EXTERNAL_STIMULUS	20	-0.386713	-1.13135	0.282772	0.848287	1	3271
BIOCARTA_PLCE_PATHWAY	12	-0.431042	-1.131	0.327273	0.845363	1	7474
REGULATION_OF_PROTEIN_POLYMERIZATION	11	-0.435348	-1.13067	0.313525	0.842424	1	3802
BIOCARTA_ACE2_PATHWAY	13	-0.480484	-1.13037	0.319192	0.839389	1	1338
PID_INTEGRIN3_PATHWAY	42	-0.338628	-1.12855	0.318702	0.840912	1	3261
REACTOME_PHOSPHOLIPASE_C_MEDIATED_CASCADE	53	-0.300203	-1.12784	0.289628	0.839243	1	4234
REACTOME_POTASSIUM_CHANNELS	96	-0.297506	-1.12709	0.292308	0.837655	1	4937
GENERATION_OF_NEURONS	80	-0.271023	-1.12504	0.26499	0.839811	1	3290
REACTOME_ADENYLATE_CYCLASE_INHIBITORY_PATHWAY	13	-0.402099	-1.12502	0.313492	0.836069	1	3143
REACTOME_N_GLYCAN_ANTENNAE_ELONGATION_IN_THE_MEDIAL_TRANS_GOLGI	18	-0.368869	-1.124	0.312766	0.835186	1	2264
REACTOME_INITIAL_TRIGGERING_OF_COMPLEMENT	12	-0.486779	-1.12358	0.356725	0.832773	1	3895
PID_HES_HEYPATHWAY	44	-0.295944	-1.12341	0.276768	0.82957	1	2561
REACTOME_GLYCOSAMINOGLYCAN_METABOLISM	93	-0.266601	-1.12198	0.251004	0.830133	1	3249
REACTOME_ACYL_CHAIN_REMODELLING_OF_PE	17	-0.385845	-1.12191	0.297131	0.826657	1	3643
KEGG_CYTOSOLIC_DNA_SENSING_PATHWAY	51	-0.319349	-1.12167	0.317739	0.823637	1	1456
XENOBIOTIC_METABOLIC_PROCESS	10	-0.451183	-1.1216	0.289641	0.820221	1	1549
KEGG_TIGHT_JUNCTION	125	-0.238756	-1.1207	0.231076	0.81916	1	3493
EXCRETION	35	-0.353735	-1.12009	0.295409	0.817465	1	4105
LIPID_CATABOLIC_PROCESS	34	-0.309084	-1.11996	0.285132	0.814291	1	4960
REACTOME_AMINE_COMPOUND_SLC_TRANSPORTERS	27	-0.354929	-1.1199	0.312618	0.810949	1	4171
CYTOPLASM_ORGANIZATION_AND_BIOGENESIS	14	-0.396049	-1.11897	0.305609	0.810125	1	5996
REGULATION_OF_DEFENSE_RESPONSE	18	-0.372308	-1.11509	0.287755	0.81752	1	2818
NEURON_DEVELOPMENT	60	-0.275334	-1.11472	0.266802	0.815116	1	2761
REGULATION_OF_HORMONE_SECRETION	14	-0.416129	-1.1119	0.323017	0.81963	1	6474
CELL_SUBSTRATE_ADHESION	37	-0.304384	-1.11082	0.285425	0.819149	1	5531
REACTOME_ACTIVATED_POINT_MUTANTS_OF_FGFR2	16	-0.404358	-1.1095	0.33002	0.81947	1	4234
MYELOID_LEUKOCYTE_DIFFERENTIATION	15	-0.393829	-1.10928	0.32874	0.816631	1	1777
REACTOME_PYRIMIDINE_CATABOLISM	11	-0.420353	-1.10901	0.328571	0.813949	1	7867
FATTY_ACID_OXIDATION	18	-0.37094	-1.10886	0.340509	0.811065	1	1486
GENERATION_OF_A_SIGNAL_INVOLVED_IN_CELL_CELL_SIGNALING	27	-0.371509	-1.10382	0.333333	0.821472	1	6563
REACTOME_SIGNALING_BY_ACTIVATED_POINT_MUTANTS_OF_FGFR1	11	-0.44459	-1.10331	0.344064	0.819517	1	3886
CARBOHYDRATE_TRANSPORT	19	-0.348979	-1.10314	0.307229	0.816634	1	3333
REPRODUCTIVE_PROCESS	146	-0.246531	-1.10149	0.27621	0.81762	1	3743
METAL_ION_TRANSPORT	111	-0.265277	-1.10012	0.27027	0.817811	1	5169
RHO_PROTEIN_SIGNAL_TRANSDUCTION	36	-0.306392	-1.09688	0.330784	0.823216	1	1702
REACTOME_GAP_JUNCTION_TRAFFICKING	22	-0.336361	-1.09532	0.3258	0.824222	1	4497
REGULATION_OF_T_CELL_ACTIVATION	28	-0.331768	-1.08786	0.359438	0.84106	1	3840
SENSORY_PERCEPTION	180	-0.256614	-1.08758	0.282908	0.838465	1	3767
PID_BETACATENIN_NUC_PATHWAY	76	-0.271945	-1.0839	0.334792	0.845204	1	2680
REPRODUCTION	235	-0.229478	-1.08277	0.281314	0.844971	1	5166
REACTOME_SHC_MEDIATED_CASCADE	28	-0.3161	-1.08228	0.336673	0.843025	1	4581
KEGG_NICOTINATE_AND_NICOTINAMIDE_METABOLISM	21	-0.335895	-1.08157	0.34357	0.841652	1	4821
BIOCARTA_THELPER_PATHWAY	13	-0.437718	-1.07691	0.409766	0.85112	1	3621
PID_NFAT_TFPATHWAY	46	-0.325202	-1.07541	0.34413	0.85191	1	4058
BIOCARTA_TOB1_PATHWAY	20	-0.386804	-1.0744	0.346232	0.851301	1	1777
INNATE_IMMUNE_RESPONSE	21	-0.358008	-1.07263	0.359833	0.852888	1	6370
OVULATION_CYCLE	10	-0.401631	-1.0724	0.355556	0.850209	1	12335
POSITIVE_REGULATION_OF_PHOSPHATE_METABOLIC_PROCESS	25	-0.31942	-1.07194	0.35098	0.848269	1	6194
FEMALE_PREGNANCY	44	-0.321531	-1.07006	0.365613	0.850061	1	3488
FEEDING_BEHAVIOR	23	-0.36555	-1.06931	0.348571	0.848896	1	5637
BIOCARTA_CBL_PATHWAY	12	-0.402626	-1.06902	0.3706	0.846492	1	3198
PHOTOTRANSDUCTION	13	-0.400097	-1.0682	0.369732	0.845439	1	4334
GLUTAMATE_SIGNALING_PATHWAY	17	-0.386055	-1.06579	0.356137	0.848599	1	2698
HOMEOSTATIC_PROCESS	191	-0.226251	-1.0647	0.319767	0.848244	1	4474
REACTOME_HORMONE_LIGAND_BINDING_RECEPTORS	10	-0.432224	-1.06333	0.379648	0.84861	1	5385
NEUROGENESIS	90	-0.240867	-1.06233	0.331992	0.848253	1	3290
REACTOME_ACYL_CHAIN_REMODELLING_OF_PG	14	-0.398421	-1.06225	0.37827	0.845354	1	3643
REACTOME_PD1_SIGNALING	15	-0.390107	-1.06118	0.404297	0.845023	1	3621
KEGG_CARDIAC_MUSCLE_CONTRACTION	70	-0.277794	-1.06096	0.362903	0.842461	1	4848
PID_CONE_PATHWAY	22	-0.37737	-1.06012	0.363083	0.841554	1	5790
LEARNING_AND_OR_MEMORY	14	-0.379944	-1.0573	0.410204	0.84601	1	2508
CELL_MIGRATION	90	-0.253841	-1.05724	0.343313	0.84308	1	3250
BRAIN_DEVELOPMENT	44	-0.286157	-1.05681	0.369072	0.841132	1	3545
POSITIVE_REGULATION_OF_CELL_CYCLE	15	-0.373406	-1.05621	0.373932	0.839672	1	7436
CENTRAL_NERVOUS_SYSTEM_DEVELOPMENT	112	-0.245836	-1.05034	0.346555	0.852303	1	3304
POSITIVE_REGULATION_OF_PROTEIN_AMINO_ACID_PHOSPHORYLATION	18	-0.344719	-1.04994	0.405354	0.850266	1	6194
MULTI_ORGANISM_PROCESS	146	-0.247357	-1.04945	0.364173	0.848558	1	3488
BIOCARTA_CTL_PATHWAY	14	-0.425548	-1.04479	0.413306	0.8578	1	3621
CARBOHYDRATE_BIOSYNTHETIC_PROCESS	44	-0.275195	-1.04437	0.387914	0.855894	1	1104
INTERCELLULAR_JUNCTION_ASSEMBLY_AND_MAINTENANCE	12	-0.379889	-1.04412	0.39961	0.853508	1	5996
SEXUAL_REPRODUCTION	121	-0.239835	-1.04356	0.357602	0.852031	1	5165
BIOCARTA_TCRA_PATHWAY	12	-0.479637	-1.04226	0.451219	0.852533	1	3621
REACTOME_ACETYLCHOLINE_NEUROTRANSMITTER_RELEASE_CYCLE	10	-0.445011	-1.04202	0.410609	0.850198	1	4404
HORMONE_SECRETION	17	-0.38434	-1.04195	0.383064	0.847397	1	5516
DEVELOPMENT_OF_PRIMARY_SEXUAL_CHARACTERISTICS	26	-0.305524	-1.04104	0.417339	0.846797	1	7329
WNT_SIGNALING	87	-0.237782	-1.04074	0.365112	0.844552	1	3433
PID_INTEGRIN5_PATHWAY	17	-0.34889	-1.03906	0.396154	0.845795	1	3408
REACTOME_GABA_A_RECEPTOR_ACTIVATION	12	-0.413085	-1.03891	0.423954	0.843267	1	1191
REACTOME_NEUROTRANSMITTER_RECEPTOR_BINDING_AND_DOWNSTREAM_TRANSMISSION_IN_THE_POSTSYNAPTIC_CELL	131	-0.241364	-1.03845	0.372222	0.841555	1	3717
REACTOME_EFFECTS_OF_PIP2_HYDROLYSIS	20	-0.367972	-1.03585	0.409543	0.84532	1	4359
RESPONSE_TO_XENOBIOTIC_STIMULUS	11	-0.405725	-1.03438	0.406186	0.846342	1	1549
LYMPHOCYTE_DIFFERENTIATION	25	-0.295688	-1.03388	0.418919	0.844832	1	2818
KEGG_METABOLISM_OF_XENOBIOTICS_BY_CYTOCHROME_P450	60	-0.268519	-1.03195	0.418738	0.846693	1	5624
KEGG_GNRH_SIGNALING_PATHWAY	97	-0.23237	-1.03113	0.400398	0.846054	1	4080
REACTOME_PLATELET_CALCIUM_HOMEOSTASIS	15	-0.351249	-1.02966	0.420945	0.846989	1	3785
NEUROPEPTIDE_SIGNALING_PATHWAY	13	-0.393973	-1.02731	0.395492	0.850166	1	5183
REACTOME_TRAF6_MEDIATED_IRF7_ACTIVATION	28	-0.359806	-1.02702	0.402806	0.848039	1	1456
REACTOME_ION_CHANNEL_TRANSPORT	52	-0.267556	-1.02406	0.403846	0.852693	1	4108
REGULATION_OF_CELL_DIFFERENTIATION	53	-0.267341	-1.02398	0.420118	0.850081	1	2761
KEGG_GLYCINE_SERINE_AND_THREONINE_METABOLISM	31	-0.283926	-1.02248	0.421907	0.851125	1	3469
REACTOME_RESPONSE_TO_ELEVATED_PLATELET_CYTOSOLIC_CA2_	75	-0.271606	-1.02126	0.393145	0.8514	1	4092
ION_HOMEOSTASIS	117	-0.244065	-1.02101	0.409357	0.849224	1	3004
NEGATIVE_REGULATION_OF_RESPONSE_TO_STIMULUS	10	-0.41762	-1.01996	0.449898	0.84909	1	5458
KEGG_GLYCOSAMINOGLYCAN_BIOSYNTHESIS_CHONDROITIN_SULFATE	14	-0.362749	-1.0176	0.406	0.852075	1	1054
REGULATION_OF_ACTIN_POLYMERIZATION_AND_OR_DEPOLYMERIZATION	12	-0.363989	-1.01705	0.433071	0.850706	1	3353
DETECTION_OF_STIMULUS_INVOLVED_IN_SENSORY_PERCEPTION	19	-0.341702	-1.01695	0.418251	0.848191	1	4334
REACTOME_GLUCAGON_TYPE_LIGAND_RECEPTORS	32	-0.300516	-1.01655	0.439689	0.846496	1	2800
REACTOME_DOPAMINE_NEUROTRANSMITTER_RELEASE_CYCLE	11	-0.427839	-1.01521	0.447266	0.847124	1	4950
PID_INTEGRIN_A9B1_PATHWAY	23	-0.340205	-1.01182	0.434263	0.853086	1	3472
BONE_REMODELING	28	-0.315387	-1.01121	0.403131	0.851845	1	2876
REACTOME_CGMP_EFFECTS	19	-0.324987	-1.01102	0.419922	0.849626	1	3271
CELL_MATRIX_ADHESION	36	-0.279252	-1.01053	0.445564	0.848097	1	5531
KEGG_MELANOGENESIS	98	-0.232248	-1.00979	0.432749	0.847215	1	4436
KEGG_NITROGEN_METABOLISM	23	-0.316931	-1.00875	0.428008	0.847273	1	1760
REACTOME_GABA_RECEPTOR_ACTIVATION	51	-0.272822	-1.00813	0.459357	0.846147	1	3143
POSITIVE_REGULATION_OF_CELL_PROLIFERATION	132	-0.221798	-1.00783	0.454927	0.844299	1	3406
BIOCARTA_NOS1_PATHWAY	20	-0.321675	-1.00638	0.419802	0.84529	1	5865
REACTOME_DEFENSINS	26	-0.32916	-1.00554	0.434363	0.844741	1	3719
RESPONSE_TO_EXTERNAL_STIMULUS	287	-0.220151	-1.00446	0.422101	0.844723	1	3714
PID_AP1_PATHWAY	69	-0.261704	-1.00422	0.429436	0.842715	1	3982
NEGATIVE_REGULATION_OF_ANGIOGENESIS	12	-0.399186	-0.998377	0.454887	0.854526	1	2694
REGIONALIZATION	12	-0.358034	-0.997257	0.469214	0.854596	1	3113
REGULATION_OF_ACTIN_FILAMENT_LENGTH	13	-0.346126	-0.997089	0.476654	0.852396	1	3353
BIOCARTA_COMP_PATHWAY	16	-0.408449	-0.995593	0.493697	0.853513	1	6064
KEGG_ASTHMA	27	-0.325765	-0.994545	0.465251	0.853511	1	5204
PID_RHOA_REG_PATHWAY	42	-0.268464	-0.994428	0.444008	0.851181	1	3297
CELL_ACTIVATION	71	-0.240857	-0.99275	0.467054	0.852771	1	3840
POSITIVE_REGULATION_OF_CELL_ADHESION	13	-0.339754	-0.992605	0.459459	0.850549	1	3710
EMBRYONIC_MORPHOGENESIS	17	-0.343494	-0.992179	0.467742	0.84902	1	4897
RESPONSE_TO_OTHER_ORGANISM	75	-0.261814	-0.991036	0.450485	0.849281	1	3462
REACTOME_FGFR2C_LIGAND_BINDING_AND_ACTIVATION	12	-0.389031	-0.990368	0.444219	0.848346	1	3886
KEGG_DRUG_METABOLISM_CYTOCHROME_P450	61	-0.258705	-0.989992	0.460227	0.846706	1	5645
TISSUE_REMODELING	29	-0.306294	-0.988659	0.448692	0.847443	1	2876
PID_ENDOTHELINPATHWAY	62	-0.250386	-0.987764	0.466119	0.847097	1	2700
CELLULAR_HOMEOSTASIS	133	-0.223449	-0.986838	0.486034	0.846819	1	4474
FATTY_ACID_BETA_OXIDATION	11	-0.394594	-0.98501	0.495069	0.84872	1	5851
CELLULAR_LIPID_CATABOLIC_PROCESS	31	-0.279121	-0.98479	0.466797	0.846746	1	3646
RESPONSE_TO_WOUNDING	173	-0.228185	-0.984203	0.45648	0.845684	1	3664
SENSORY_ORGAN_DEVELOPMENT	14	-0.356571	-0.983159	0.480769	0.845644	1	5864
PID_HNF3APATHWAY	42	-0.274659	-0.979034	0.47412	0.852964	1	3807
KEGG_PENTOSE_AND_GLUCURONATE_INTERCONVERSIONS	18	-0.306863	-0.978801	0.5	0.851015	1	1549
REGULATION_OF_RESPONSE_TO_EXTERNAL_STIMULUS	14	-0.387817	-0.976152	0.488706	0.854769	1	3147
REACTOME_ORGANIC_CATION_ANION_ZWITTERION_TRANSPORT	13	-0.371724	-0.975963	0.476673	0.852786	1	1805
LIPID_TRANSPORT	28	-0.277569	-0.975553	0.466258	0.851245	1	4182
REGULATION_OF_PROTEIN_AMINO_ACID_PHOSPHORYLATION	25	-0.295238	-0.97406	0.514677	0.852302	1	6194
REACTOME_CHONDROITIN_SULFATE_BIOSYNTHESIS	12	-0.380062	-0.97329	0.501946	0.851781	1	1054
KEGG_STEROID_HORMONE_BIOSYNTHESIS	45	-0.27058	-0.972703	0.484127	0.850635	1	6285
REACTOME_SYNTHESIS_OF_PA	22	-0.291948	-0.969451	0.502137	0.855938	1	3643
GAMETE_GENERATION	100	-0.22795	-0.968454	0.484076	0.85583	1	5104
REACTOME_ABACAVIR_TRANSPORT_AND_METABOLISM	10	-0.363162	-0.967284	0.498938	0.856249	1	445
STRIATED_MUSCLE_DEVELOPMENT	38	-0.273714	-0.96727	0.488327	0.853854	1	3117
POSITIVE_REGULATION_OF_T_CELL_PROLIFERATION	13	-0.348152	-0.967228	0.506823	0.851539	1	3621
KEGG_VALINE_LEUCINE_AND_ISOLEUCINE_BIOSYNTHESIS	10	-0.389364	-0.964422	0.510684	0.8558	1	89
KEGG_TGF_BETA_SIGNALING_PATHWAY	82	-0.243402	-0.963692	0.516393	0.85505	1	1776
REACTOME_BILE_ACID_AND_BILE_SALT_METABOLISM	27	-0.292489	-0.962886	0.521385	0.854531	1	3857
KEGG_ALLOGRAFT_REJECTION	34	-0.30361	-0.961837	0.496982	0.854685	1	1777
REACTOME_SIGNALING_BY_ROBO_RECEPTOR	29	-0.249362	-0.959593	0.52795	0.857473	1	624
REACTOME_BIOLOGICAL_OXIDATIONS	120	-0.226101	-0.957546	0.53012	0.859875	1	3449
BIOCARTA_NKT_PATHWAY	27	-0.279203	-0.954359	0.539499	0.864858	1	3472
PID_INTEGRIN_A4B1_PATHWAY	33	-0.287712	-0.952939	0.504115	0.865761	1	2156
POSITIVE_REGULATION_OF_MULTICELLULAR_ORGANISMAL_PROCESS	63	-0.238807	-0.952749	0.525151	0.863817	1	4163
KEGG_LONG_TERM_DEPRESSION	66	-0.227412	-0.952207	0.55754	0.862718	1	3643
REACTOME_GENERATION_OF_SECOND_MESSENGER_MOLECULES	24	-0.326672	-0.950239	0.50625	0.864886	1	4041
RESPONSE_TO_TOXIN	10	-0.362939	-0.949154	0.528265	0.865036	1	2636
REACTOME_GABA_B_RECEPTOR_ACTIVATION	37	-0.271773	-0.948955	0.534517	0.863169	1	3143
FOCAL_ADHESION_FORMATION	10	-0.368659	-0.947802	0.520599	0.863472	1	3327
REACTOME_INTEGRIN_CELL_SURFACE_INTERACTIONS	78	-0.237033	-0.946384	0.53125	0.864482	1	3740
MUSCLE_DEVELOPMENT	89	-0.229472	-0.945945	0.547025	0.863138	1	4160
ENERGY_RESERVE_METABOLIC_PROCESS	15	-0.319745	-0.944661	0.560636	0.863846	1	4684
IMMUNE_EFFECTOR_PROCESS	37	-0.262773	-0.941316	0.550813	0.868942	1	1895
BEHAVIOR	140	-0.228302	-0.935265	0.557656	0.880546	1	5069
PID_ARF6_TRAFFICKINGPATHWAY	45	-0.241732	-0.933936	0.541109	0.881274	1	3740
BIOCARTA_NO1_PATHWAY	29	-0.272859	-0.932474	0.581162	0.882269	1	5865
PID_UPA_UPAR_PATHWAY	39	-0.267973	-0.932387	0.541586	0.880105	1	3336
BIOCARTA_FIBRINOLYSIS_PATHWAY	12	-0.370216	-0.929636	0.524851	0.884099	1	3535
RESPONSE_TO_VIRUS	47	-0.265837	-0.929525	0.517787	0.882041	1	3462
CELLULAR_CATION_HOMEOSTASIS	96	-0.227097	-0.929305	0.600768	0.880201	1	3004
CATION_HOMEOSTASIS	99	-0.227469	-0.92852	0.591797	0.87962	1	3004
REACTOME_GAMMA_CARBOXYLATION_TRANSPORT_AND_AMINO_TERMINAL_CLEAVAGE_OF_PROTEINS	10	-0.369709	-0.92782	0.531746	0.878963	1	3535
REGULATION_OF_IMMUNE_EFFECTOR_PROCESS	14	-0.322387	-0.927175	0.553648	0.878062	1	3328
REACTOME_COMPLEMENT_CASCADE	28	-0.301604	-0.926705	0.589286	0.876819	1	5662
REACTOME_TERMINATION_OF_O_GLYCAN_BIOSYNTHESIS	18	-0.326564	-0.923987	0.573643	0.880882	1	3125
REACTOME_NETRIN1_SIGNALING	37	-0.25451	-0.923286	0.569697	0.880147	1	3088
REACTOME_PLATELET_AGGREGATION_PLUG_FORMATION	36	-0.266827	-0.923172	0.527668	0.878146	1	4774
BIOCARTA_NO2IL12_PATHWAY	15	-0.377828	-0.920405	0.556701	0.882211	1	3621
REGULATION_OF_CELLULAR_COMPONENT_SIZE	14	-0.313528	-0.919749	0.583838	0.881446	1	3353
BIOCARTA_CYTOKINE_PATHWAY	21	-0.306827	-0.91873	0.568317	0.881471	1	3940
REACTOME_NUCLEAR_RECEPTOR_TRANSCRIPTION_PATHWAY	44	-0.263643	-0.918102	0.595331	0.880612	1	3401
REACTOME_AXON_GUIDANCE	232	-0.189701	-0.912709	0.644898	0.890387	1	2956
REACTOME_DSCAM_INTERACTIONS	11	-0.341995	-0.912707	0.578	0.88812	1	3545
REGULATION_OF_CELL_ADHESION	34	-0.245256	-0.912637	0.634888	0.886008	1	1491
REACTOME_NUCLEOTIDE_LIKE_PURINERGIC_RECEPTORS	14	-0.338197	-0.912222	0.575526	0.88475	1	5376
NEUROTRANSMITTER_SECRETION	11	-0.3769	-0.909277	0.586481	0.889015	1	6563
KEGG_LEUKOCYTE_TRANSENDOTHELIAL_MIGRATION	107	-0.212079	-0.906261	0.608031	0.893389	1	3556
PID_AVB3_INTEGRIN_PATHWAY	72	-0.230995	-0.904776	0.647059	0.894504	1	2930
PROTEOGLYCAN_BIOSYNTHETIC_PROCESS	13	-0.326229	-0.903331	0.569498	0.895407	1	1003
BIOCARTA_DC_PATHWAY	22	-0.304751	-0.901074	0.599598	0.898232	1	3940
ACTIN_FILAMENT_ORGANIZATION	22	-0.275457	-0.89894	0.590099	0.900833	1	4336
KEGG_JAK_STAT_SIGNALING_PATHWAY	151	-0.20548	-0.897875	0.646465	0.900945	1	3610
BIOCARTA_TCYTOTOXIC_PATHWAY	13	-0.367692	-0.896543	0.571429	0.901645	1	3621
KEGG_NATURAL_KILLER_CELL_MEDIATED_CYTOTOXICITY	129	-0.227148	-0.894059	0.587398	0.905148	1	1639
TUBE_DEVELOPMENT	17	-0.29653	-0.893804	0.602041	0.903465	1	4788
KERATINOCYTE_DIFFERENTIATION	14	-0.336297	-0.893515	0.601923	0.901888	1	3064
REACTOME_REGULATION_OF_WATER_BALANCE_BY_RENAL_AQUAPORINS	42	-0.23089	-0.884349	0.689379	0.919813	1	3743
REGULATION_OF_GROWTH	52	-0.221796	-0.884196	0.665347	0.917875	1	2411
KEGG_PANTOTHENATE_AND_COA_BIOSYNTHESIS	16	-0.299825	-0.883921	0.610365	0.916216	1	2534
REGULATION_OF_LYMPHOCYTE_ACTIVATION	35	-0.249833	-0.883122	0.64741	0.915761	1	3840
DEFENSE_RESPONSE_TO_BACTERIUM	20	-0.311757	-0.880154	0.629423	0.919994	1	1561
REACTOME_AQUAPORIN_MEDIATED_TRANSPORT	49	-0.226085	-0.87987	0.681363	0.91839	1	4004
PRODUCTION_OF_MOLECULAR_MEDIATOR_OF_IMMUNE_RESPONSE	13	-0.28665	-0.877795	0.674	0.920565	1	3328
REACTOME_GABA_SYNTHESIS_RELEASE_REUPTAKE_AND_DEGRADATION	17	-0.286961	-0.87691	0.619718	0.920206	1	4404
CELLULAR_DEFENSE_RESPONSE	51	-0.236519	-0.874621	0.643443	0.922848	1	5167
REGULATION_OF_CELL_PROLIFERATION	280	-0.174799	-0.872082	0.78903	0.926089	1	2935
REACTOME_COMMON_PATHWAY	14	-0.325862	-0.871955	0.596422	0.924122	1	3535
REACTOME_INCRETIN_SYNTHESIS_SECRETION_AND_INACTIVATION	17	-0.310879	-0.871942	0.629482	0.921942	1	5186
DETECTION_OF_CHEMICAL_STIMULUS	15	-0.299259	-0.871651	0.646217	0.920362	1	5035
REGULATION_OF_IMMUNE_RESPONSE	32	-0.235517	-0.870853	0.681818	0.919922	1	3328
REGULATION_OF_TRANSCRIPTION_FACTOR_ACTIVITY	36	-0.237099	-0.86743	0.682281	0.925006	1	3609
REACTOME_CELL_EXTRACELLULAR_MATRIX_INTERACTIONS	12	-0.304515	-0.866569	0.640657	0.924707	1	4906
REACTOME_CHONDROITIN_SULFATE_DERMATAN_SULFATE_METABOLISM	34	-0.250986	-0.865814	0.682731	0.924044	1	3018
PROTEIN_POLYMERIZATION	18	-0.273882	-0.865546	0.667992	0.922392	1	3802
REACTOME_METABOLISM_OF_STEROID_HORMONES_AND_VITAMINS_A_AND_D	34	-0.25827	-0.865304	0.666019	0.920751	1	6285
ENDOTHELIAL_CELL_MIGRATION	11	-0.35033	-0.863511	0.603774	0.922226	1	3147
REACTOME_NA_CL_DEPENDENT_NEUROTRANSMITTER_TRANSPORTERS	17	-0.311039	-0.858506	0.664078	0.93038	1	4171
MESODERM_DEVELOPMENT	22	-0.265459	-0.858384	0.68815	0.928438	1	2272
ICOSANOID_METABOLIC_PROCESS	17	-0.300048	-0.856803	0.658635	0.929608	1	1060
REACTOME_DAG_AND_IP3_SIGNALING	31	-0.251773	-0.854802	0.694444	0.931561	1	3743
REACTOME_REVERSIBLE_HYDRATION_OF_CARBON_DIOXIDE	12	-0.317897	-0.854459	0.650096	0.930094	1	1760
REACTOME_DCC_MEDIATED_ATTRACTIVE_SIGNALING	13	-0.30029	-0.85391	0.627083	0.929018	1	3088
REACTOME_DEVELOPMENTAL_BIOLOGY	344	-0.17139	-0.850434	0.795181	0.934044	1	3414
ACTIN_FILAMENT_POLYMERIZATION	13	-0.30216	-0.848924	0.680392	0.934925	1	3565
RESPONSE_TO_BACTERIUM	26	-0.281321	-0.848421	0.660482	0.933785	1	2339
REGULATION_OF_T_CELL_PROLIFERATION	16	-0.28191	-0.847343	0.698113	0.933822	1	4788
NEGATIVE_REGULATION_OF_CELLULAR_COMPONENT_ORGANIZATION_AND_BIOGENESIS	26	-0.235033	-0.846322	0.66457	0.93383	1	2305
REACTOME_NCAM_SIGNALING_FOR_NEURITE_OUT_GROWTH	61	-0.222243	-0.846296	0.74026	0.931732	1	4993
NEGATIVE_REGULATION_OF_CELL_ADHESION	17	-0.266205	-0.845147	0.721074	0.931975	1	1491
KEGG_PRIMARY_IMMUNODEFICIENCY	35	-0.271353	-0.844861	0.636546	0.930435	1	5966
REACTOME_FGFR4_LIGAND_BINDING_AND_ACTIVATION	12	-0.335511	-0.843599	0.651822	0.930921	1	3886
REGULATED_SECRETORY_PATHWAY	13	-0.321473	-0.843321	0.660079	0.929394	1	6563
REGULATION_OF_MYELOID_CELL_DIFFERENTIATION	18	-0.269003	-0.841938	0.718147	0.930103	1	2694
MONOCARBOXYLIC_ACID_METABOLIC_PROCESS	81	-0.203953	-0.841273	0.734151	0.929326	1	1486
PID_AMB2_NEUTROPHILS_PATHWAY	41	-0.238419	-0.841162	0.691715	0.927482	1	3136
KEGG_GLYCOSAMINOGLYCAN_BIOSYNTHESIS_HEPARAN_SULFATE	25	-0.25769	-0.840447	0.687747	0.926844	1	716
VASCULATURE_DEVELOPMENT	49	-0.217644	-0.837529	0.747591	0.9306	1	5913
REGULATION_OF_PEPTIDYL_TYROSINE_PHOSPHORYLATION	17	-0.286318	-0.837295	0.694779	0.928994	1	6194
CELL_FATE_COMMITMENT	13	-0.319861	-0.836435	0.682785	0.928674	1	4458
REACTOME_CYTOSOLIC_SULFONATION_OF_SMALL_MOLECULES	12	-0.329607	-0.835557	0.673956	0.928329	1	6191
PID_GLYPICAN_1PATHWAY	25	-0.243912	-0.834299	0.723493	0.928693	1	6477
REACTOME_ACTIVATION_OF_KAINATE_RECEPTORS_UPON_GLUTAMATE_BINDING	30	-0.229211	-0.832526	0.724346	0.930139	1	2800
PID_IL12_2PATHWAY	56	-0.263892	-0.832515	0.658947	0.928104	1	2818
POSITIVE_REGULATION_OF_DNA_METABOLIC_PROCESS	11	-0.30162	-0.827024	0.687885	0.937052	1	1777
KEGG_RIG_I_LIKE_RECEPTOR_SIGNALING_PATHWAY	65	-0.225614	-0.826712	0.706693	0.935572	1	3940
ANGIOGENESIS	42	-0.230083	-0.826624	0.731141	0.933673	1	5913
POSITIVE_REGULATION_OF_TRANSPORT	21	-0.260489	-0.821138	0.740038	0.942353	1	3333
DEVELOPMENTAL_GROWTH	11	-0.332072	-0.820999	0.660606	0.940576	1	3631
PID_HNF3BPATHWAY	41	-0.22409	-0.82093	0.755639	0.938662	1	5964
RESPONSE_TO_NUTRIENT	16	-0.285784	-0.820774	0.723608	0.936927	1	2935
BIOCARTA_ERYTH_PATHWAY	14	-0.30433	-0.820386	0.717435	0.935656	1	3826
PHOSPHOLIPASE_C_ACTIVATION	11	-0.3244	-0.820011	0.684825	0.934278	1	4089
KEGG_PPAR_SIGNALING_PATHWAY	66	-0.21044	-0.819959	0.81	0.932334	1	4004
TUBE_MORPHOGENESIS	15	-0.286008	-0.819243	0.694387	0.931678	1	2551
PID_HIF1_TFPATHWAY	60	-0.202402	-0.818877	0.744048	0.930355	1	3353
ST_WNT_CA2_CYCLIC_GMP_PATHWAY	20	-0.253197	-0.818087	0.725207	0.929899	1	3271
REACTOME_PLC_BETA_MEDIATED_EVENTS	42	-0.226098	-0.816992	0.738683	0.930113	1	3743
REGULATION_OF_SECRETION	32	-0.250721	-0.816872	0.744141	0.92835	1	6563
REACTOME_PLATELET_HOMEOSTASIS	73	-0.19127	-0.816441	0.824458	0.927141	1	3994
KEGG_TYPE_I_DIABETES_MELLITUS	40	-0.250356	-0.816205	0.668651	0.925553	1	1401
PID_ALK2PATHWAY	11	-0.329099	-0.81476	0.718816	0.926446	1	3733
SENSORY_PERCEPTION_OF_CHEMICAL_STIMULUS	16	-0.28403	-0.813991	0.708738	0.925896	1	375
HOMOPHILIC_CELL_ADHESION	13	-0.29723	-0.813074	0.706365	0.925681	1	5470
REACTOME_PKA_MEDIATED_PHOSPHORYLATION_OF_CREB	17	-0.278521	-0.812717	0.736634	0.924408	1	3743
BIOCARTA_FREE_PATHWAY	10	-0.29238	-0.812458	0.714859	0.922948	1	5314
REACTOME_IMMUNOREGULATORY_INTERACTIONS_BETWEEN_A_LYMPHOID_AND_A_NON_LYMPHOID_CELL	59	-0.231724	-0.81232	0.676289	0.921267	1	5465
PID_IL12_STAT4PATHWAY	33	-0.243257	-0.810687	0.720339	0.922301	1	3621
POSITIVE_REGULATION_OF_CYTOSKELETON_ORGANIZATION_AND_BIOGENESIS	10	-0.325765	-0.810204	0.683673	0.921335	1	1248
REACTOME_TRAFFICKING_OF_AMPA_RECEPTORS	26	-0.244725	-0.808781	0.759369	0.922041	1	2052
PROTEIN_HOMOOLIGOMERIZATION	20	-0.252558	-0.807985	0.75	0.921584	1	3121
AGING	11	-0.33347	-0.807948	0.697959	0.91975	1	2731
POSITIVE_REGULATION_OF_CELL_DIFFERENTIATION	21	-0.258084	-0.807592	0.767442	0.918448	1	2158
HEMOPOIETIC_OR_LYMPHOID_ORGAN_DEVELOPMENT	72	-0.199492	-0.80485	0.773077	0.921568	1	2818
REGULATION_OF_IMMUNE_SYSTEM_PROCESS	66	-0.195515	-0.80482	0.819707	0.919706	1	6561
MIPS_POLYCOMB_REPRESSIVE_COMPLEX_1	13	-0.308216	-0.804104	0.698482	0.919115	1	182
BIOCARTA_ALK_PATHWAY	36	-0.238681	-0.803774	0.749012	0.917829	1	3414
SPERMATID_DEVELOPMENT	10	-0.329609	-0.802275	0.696	0.918608	1	5651
PID_BETACATENIN_DEG_PATHWAY	16	-0.270189	-0.796984	0.745342	0.926218	1	5349
PID_PDGFRAPATHWAY	22	-0.240629	-0.796648	0.741273	0.924902	1	3654
KEGG_ASCORBATE_AND_ALDARATE_METABOLISM	16	-0.267302	-0.796542	0.752988	0.923197	1	1549
KEGG_PATHOGENIC_ESCHERICHIA_COLI_INFECTION	43	-0.203231	-0.795377	0.783058	0.923404	1	3414
BIOCARTA_IL5_PATHWAY	10	-0.334218	-0.794822	0.706334	0.922442	1	1777
REACTOME_INWARDLY_RECTIFYING_K_CHANNELS	30	-0.242793	-0.792469	0.764	0.924726	1	4019
REACTOME_G_ALPHA_Z_SIGNALLING_EVENTS	42	-0.210406	-0.7923	0.81746	0.923113	1	3143
KEGG_CELL_ADHESION_MOLECULES_CAMS	125	-0.177604	-0.792153	0.862745	0.921504	1	3569
KEGG_GLYCOSPHINGOLIPID_BIOSYNTHESIS_LACTO_AND_NEOLACTO_SERIES	26	-0.234634	-0.790618	0.796781	0.922343	1	5295
GENERATION_OF_PRECURSOR_METABOLITES_AND_ENERGY	119	-0.182404	-0.788756	0.827723	0.923749	1	3321
BIOCARTA_CFTR_PATHWAY	11	-0.293712	-0.786864	0.738523	0.925242	1	14558
REACTOME_CRMPS_IN_SEMA3A_SIGNALING	14	-0.272671	-0.782566	0.793436	0.930755	1	1542
REGULATION_OF_CELL_CELL_ADHESION	10	-0.297182	-0.782369	0.74477	0.929244	1	1491
REACTOME_CA_DEPENDENT_EVENTS	29	-0.230596	-0.781792	0.801619	0.928356	1	3743
PID_SYNDECAN_1_PATHWAY	46	-0.231261	-0.78077	0.807018	0.928236	1	6355
REACTOME_PHOSPHORYLATION_OF_CD3_AND_TCR_ZETA_CHAINS	13	-0.30502	-0.776041	0.703252	0.934198	1	3621
BIOCARTA_EGFR_SMRTE_PATHWAY	11	-0.29715	-0.774894	0.738878	0.934229	1	3162
REGULATION_OF_CELL_GROWTH	40	-0.208529	-0.77394	0.827381	0.933979	1	1920
EMBRYO_IMPLANTATION	10	-0.296255	-0.77275	0.764706	0.934091	1	4122
REGULATION_OF_DNA_BINDING	43	-0.20509	-0.771357	0.825397	0.934552	1	3609
REACTOME_SYNTHESIS_SECRETION_AND_INACTIVATION_OF_GLP1	14	-0.292016	-0.768839	0.782341	0.936931	1	5186
RESPONSE_TO_NUTRIENT_LEVELS	27	-0.226169	-0.766087	0.850829	0.939642	1	2935
POSITIVE_REGULATION_OF_IMMUNE_SYSTEM_PROCESS	50	-0.195754	-0.765632	0.846774	0.938563	1	2818
IMMUNE_SYSTEM_DEVELOPMENT	76	-0.188166	-0.763104	0.836893	0.94082	1	2818
REGULATION_OF_ANATOMICAL_STRUCTURE_MORPHOGENESIS	23	-0.235241	-0.76306	0.810507	0.939058	1	4571
BIOCARTA_CSK_PATHWAY	23	-0.248839	-0.76109	0.777328	0.940344	1	5845
ACTIVATION_OF_IMMUNE_RESPONSE	17	-0.232779	-0.759217	0.820866	0.941515	1	1980
REGULATION_OF_CATABOLIC_PROCESS	16	-0.254037	-0.758928	0.785433	0.94013	1	4182
RAS_PROTEIN_SIGNAL_TRANSDUCTION	62	-0.187545	-0.758444	0.853053	0.939027	1	1702
PROTEIN_AMINO_ACID_ADP_RIBOSYLATION	10	-0.272092	-0.753459	0.780684	0.945145	1	15003
REACTOME_STEROID_HORMONES	28	-0.230302	-0.753345	0.846303	0.943508	1	6285
SMALL_GTPASE_MEDIATED_SIGNAL_TRANSDUCTION	82	-0.178993	-0.753332	0.868821	0.941708	1	3198
DEFENSE_RESPONSE	242	-0.16872	-0.750891	0.897486	0.9437	1	3672
SPERMATID_DIFFERENTIATION	11	-0.304497	-0.750758	0.741036	0.942084	1	5651
LEUKOCYTE_CHEMOTAXIS	12	-0.281099	-0.749227	0.793169	0.942614	1	5069
MEIOTIC_RECOMBINATION	14	-0.292354	-0.747884	0.795154	0.942817	1	3984
PEPTIDYL_TYROSINE_MODIFICATION	28	-0.219982	-0.745655	0.851927	0.944373	1	5105
KEGG_RIBOFLAVIN_METABOLISM	16	-0.246545	-0.744901	0.83299	0.943703	1	2534
INTRACELLULAR_RECEPTOR_MEDIATED_SIGNALING_PATHWAY	12	-0.276431	-0.74386	0.784314	0.943359	1	3050
REACTOME_GLUTAMATE_NEUROTRANSMITTER_RELEASE_CYCLE	15	-0.271861	-0.74235	0.811359	0.943816	1	4680
REACTOME_REGULATION_OF_INSULIN_LIKE_GROWTH_FACTOR_IGF_ACTIVITY_BY_INSULIN_LIKE_GROWTH_FACTOR_BINDING_PROTEINS_IGFBPS	16	-0.281598	-0.741109	0.824528	0.943852	1	4970
STEROID_HORMONE_RECEPTOR_SIGNALING_PATHWAY	11	-0.278749	-0.7411	0.77821	0.942075	1	3050
REACTOME_SIGNALING_BY_NODAL	15	-0.246012	-0.740388	0.852459	0.941378	1	3341
RESPONSE_TO_BIOTIC_STIMULUS	110	-0.1766	-0.740098	0.887324	0.940052	1	3462
NEGATIVE_REGULATION_OF_CELL_PROLIFERATION	146	-0.157199	-0.738517	0.975359	0.940536	1	4066
KEGG_ANTIGEN_PROCESSING_AND_PRESENTATION	81	-0.211711	-0.736004	0.757576	0.942394	1	3811
PID_TCRCALCIUMPATHWAY	26	-0.234925	-0.735958	0.828125	0.940679	1	3472
REACTOME_PTM_GAMMA_CARBOXYLATION_HYPUSINE_FORMATION_AND_ARYLSULFATASE_ACTIVATION	25	-0.217497	-0.73577	0.880392	0.939192	1	3535
ISOPRENOID_METABOLIC_PROCESS	11	-0.265205	-0.735464	0.817647	0.937854	1	4504
AMINE_TRANSPORT	38	-0.20051	-0.733958	0.887352	0.938307	1	1589
G2_M_TRANSITION_OF_MITOTIC_CELL_CYCLE	13	-0.26468	-0.730124	0.810458	0.942026	1	2842
REACTOME_AMYLOIDS	66	-0.229456	-0.729698	0.736162	0.940903	1	4021
PID_EPHA_FWDPATHWAY	33	-0.205179	-0.724938	0.861272	0.945965	1	2690
REACTOME_SEMA4D_INDUCED_CELL_MIGRATION_AND_GROWTH_CONE_COLLAPSE	23	-0.229536	-0.72469	0.79845	0.944587	1	2723
REACTOME_FRS2_MEDIATED_CASCADE	35	-0.188679	-0.723996	0.920477	0.943775	1	4581
MYELOID_CELL_DIFFERENTIATION	34	-0.206393	-0.722779	0.891348	0.943707	1	2694
HEMOPOIESIS	70	-0.180188	-0.720499	0.895954	0.945127	1	2818
CELL_PROLIFERATION_GO_0008283	474	-0.143061	-0.717658	0.993802	0.947109	1	2935
BIOCARTA_CLASSIC_PATHWAY	11	-0.333248	-0.717535	0.775758	0.94551	1	6064
REACTOME_GLUCAGON_SIGNALING_IN_METABOLIC_REGULATION	32	-0.208582	-0.715734	0.887129	0.946192	1	3743
KEGG_SULFUR_METABOLISM	12	-0.278563	-0.714833	0.821154	0.945637	1	176
REACTOME_SYNTHESIS_SECRETION_AND_DEACYLATION_OF_GHRELIN	12	-0.270655	-0.714263	0.81854	0.944655	1	1226
MIPS_BAF_COMPLEX	13	-0.250884	-0.712697	0.767635	0.944961	1	1512
POSITIVE_REGULATION_OF_PEPTIDYL_TYROSINE_PHOSPHORYLATION	12	-0.254376	-0.711825	0.809981	0.944443	1	6194
PERIPHERAL_NERVOUS_SYSTEM_DEVELOPMENT	12	-0.257453	-0.71078	0.850932	0.944088	1	7026
ENERGY_DERIVATION_BY_OXIDATION_OF_ORGANIC_COMPOUNDS	37	-0.200682	-0.709159	0.849095	0.944471	1	4848
TISSUE_MORPHOGENESIS	14	-0.234694	-0.701936	0.87526	0.951949	1	5345
ANATOMICAL_STRUCTURE_FORMATION	50	-0.186197	-0.701792	0.928295	0.950431	1	3162
MEIOSIS_I	16	-0.264205	-0.701112	0.838983	0.949534	1	4738
POSITIVE_REGULATION_OF_CYTOKINE_PRODUCTION	13	-0.251172	-0.70012	0.869565	0.949045	1	3971
GROWTH	67	-0.167214	-0.699861	0.945525	0.947649	1	2411
REACTOME_ENDOGENOUS_STEROLS	15	-0.253557	-0.697159	0.885714	0.949297	1	6285
DEVELOPMENTAL_MATURATION	17	-0.229371	-0.694333	0.888224	0.950894	1	5086
AMINO_ACID_TRANSPORT	26	-0.216185	-0.693398	0.924644	0.95032	1	1589
REACTOME_NEGATIVE_REGULATION_OF_FGFR_SIGNALING	36	-0.186039	-0.692822	0.916988	0.949299	1	4581
REACTOME_REGULATION_OF_INSULIN_SECRETION	85	-0.161134	-0.68906	0.978131	0.95202	1	5280
REGULATION_OF_PHOSPHORYLATION	43	-0.177246	-0.688614	0.948819	0.95083	1	5105
REACTOME_PACKAGING_OF_TELOMERE_ENDS	39	-0.244685	-0.687829	0.774859	0.950102	1	707
REACTOME_FACTORS_INVOLVED_IN_MEGAKARYOCYTE_DEVELOPMENT_AND_PLATELET_PRODUCTION	117	-0.162938	-0.682981	0.963563	0.954005	1	2047
REACTOME_REGULATION_OF_BETA_CELL_DEVELOPMENT	22	-0.212882	-0.682132	0.914657	0.953262	1	5959
REACTOME_REGULATION_OF_COMPLEMENT_CASCADE	12	-0.258765	-0.680301	0.870707	0.953687	1	15278
KEGG_STARCH_AND_SUCROSE_METABOLISM	39	-0.198206	-0.674958	0.92955	0.957945	1	2534
REGULATION_OF_G_PROTEIN_COUPLED_RECEPTOR_PROTEIN_SIGNALING_PATHWAY	23	-0.212144	-0.67299	0.900383	0.958382	1	5404
BIOCARTA_CELL2CELL_PATHWAY	14	-0.248104	-0.672862	0.863179	0.956814	1	1907
PID_THROMBIN_PAR4_PATHWAY	14	-0.252567	-0.671465	0.867327	0.956612	1	3535
BIOCARTA_IL22BP_PATHWAY	16	-0.259285	-0.669999	0.823409	0.956548	1	2225
MIPS_EBAFB_COMPLEX	10	-0.265992	-0.669447	0.835729	0.955479	1	4339
REACTOME_FACILITATIVE_NA_INDEPENDENT_GLUCOSE_TRANSPORTERS	11	-0.258988	-0.667021	0.893411	0.956282	1	468
REGULATION_OF_CELL_MIGRATION	26	-0.193056	-0.66308	0.950207	0.958732	1	5996
T_CELL_PROLIFERATION	18	-0.215696	-0.658713	0.923077	0.961474	1	3621
STEROID_METABOLIC_PROCESS	65	-0.170312	-0.657594	0.95183	0.960983	1	3857
PID_IL4_2PATHWAY	62	-0.178692	-0.656534	0.931166	0.960314	1	4264
VIRAL_GENOME_REPLICATION	20	-0.220611	-0.654391	0.87931	0.960734	1	1459
BIOCARTA_LECTIN_PATHWAY	10	-0.255385	-0.653811	0.923387	0.959616	1	6064
BIOCARTA_ACTINY_PATHWAY	19	-0.205029	-0.644115	0.906188	0.967171	1	5077
PEPTIDE_METABOLIC_PROCESS	10	-0.241021	-0.643177	0.918762	0.966376	1	5546
REACTOME_PEPTIDE_HORMONE_BIOSYNTHESIS	11	-0.247527	-0.639816	0.902394	0.967736	1	5385
PEPTIDYL_TYROSINE_PHOSPHORYLATION	26	-0.188262	-0.638285	0.933333	0.967469	1	5105
MIPS_LARGE_DROSHA_COMPLEX	15	-0.223089	-0.637897	0.870021	0.966159	1	2910
REACTOME_REGULATION_OF_GENE_EXPRESSION_IN_BETA_CELLS	16	-0.215056	-0.634753	0.934363	0.967312	1	5959
KEGG_CYSTEINE_AND_METHIONINE_METABOLISM	31	-0.184253	-0.63095	0.925403	0.968944	1	6113
REACTOME_VOLTAGE_GATED_POTASSIUM_CHANNELS	43	-0.193112	-0.630197	0.954813	0.96793	1	4937
REACTOME_PASSIVE_TRANSPORT_BY_AQUAPORINS	11	-0.230446	-0.629313	0.945098	0.967034	1	4004
PROTEIN_TETRAMERIZATION	13	-0.231522	-0.627691	0.922764	0.966803	1	1209
REACTOME_SEMA4D_IN_SEMAPHORIN_SIGNALING	27	-0.188033	-0.625471	0.905588	0.967014	1	2723
REACTOME_INHIBITION_OF_VOLTAGE_GATED_CA2_CHANNELS_VIA_GBETA_GAMMA_SUBUNITS	24	-0.195326	-0.61952	0.953125	0.970167	1	2899
BIOCARTA_CTLA4_PATHWAY	20	-0.228952	-0.61794	0.892	0.969733	1	5620
CYTOKINE_SECRETION	11	-0.240449	-0.615256	0.923848	0.970123	1	3609
LEUKOCYTE_MIGRATION	14	-0.223473	-0.612403	0.928429	0.970573	1	5069
REGULATION_OF_HOMEOSTATIC_PROCESS	13	-0.219593	-0.61029	0.906746	0.970544	1	1980
REGULATION_OF_CYTOKINE_SECRETION	10	-0.24288	-0.607969	0.924949	0.970713	1	3609
KEGG_TRYPTOPHAN_METABOLISM	38	-0.179036	-0.605764	0.950538	0.970774	1	4471
BIOCARTA_CCR5_PATHWAY	15	-0.207844	-0.598855	0.92887	0.974026	1	3353
MIPS_TNF_ALPHA_NF_KAPPA_B_SIGNALING_COMPLEX_6	14	-0.223193	-0.598604	0.872047	0.97258	1	16011
PID_ECADHERIN_NASCENTAJ_PATHWAY	39	-0.163541	-0.596722	0.969199	0.972252	1	3414
REACTOME_TRANSPORT_OF_ORGANIC_ANIONS	11	-0.232773	-0.59498	0.953216	0.971853	1	3311
REGULATION_OF_MITOTIC_CELL_CYCLE	17	-0.219519	-0.586024	0.928717	0.97614	1	82
DNA_RECOMBINATION	43	-0.172906	-0.585324	0.951681	0.974961	1	3984
BIOCARTA_IL12_PATHWAY	21	-0.201408	-0.579309	0.961945	0.97709	1	3621
BIOCARTA_MTA3_PATHWAY	14	-0.209478	-0.578466	0.933735	0.975987	1	7029
REGULATION_OF_MEMBRANE_POTENTIAL	13	-0.209853	-0.577264	0.960784	0.975141	1	4334
PID_IL27PATHWAY	26	-0.191128	-0.576984	0.955032	0.973684	1	3590
BIOCARTA_STATHMIN_PATHWAY	18	-0.201197	-0.575241	0.935353	0.973082	1	3743
KEGG_GRAFT_VERSUS_HOST_DISEASE	37	-0.200394	-0.57345	0.890496	0.972478	1	3656
REACTOME_APOPTOTIC_CLEAVAGE_OF_CELLULAR_PROTEINS	35	-0.149313	-0.561729	0.993763	0.977186	1	3802
MACROMOLECULAR_COMPLEX_DISASSEMBLY	15	-0.199887	-0.558272	0.957965	0.977339	1	644
REACTOME_TRANSPORT_TO_THE_GOLGI_AND_SUBSEQUENT_MODIFICATION	32	-0.17229	-0.555813	0.930894	0.97698	1	2264
PROTEIN_COMPLEX_DISASSEMBLY	14	-0.20133	-0.552337	0.962555	0.977109	1	644
CELLULAR_PROTEIN_COMPLEX_DISASSEMBLY	13	-0.206088	-0.544475	0.962472	0.979165	1	644
MIPS_POLYCYSTIN_1_MULTIPROTEIN_COMPLEX	11	-0.209914	-0.533172	0.96994	0.982686	1	5519
KEGG_MATURITY_ONSET_DIABETES_OF_THE_YOUNG	19	-0.172597	-0.526225	0.972119	0.983842	1	5959
KEGG_ONE_CARBON_POOL_BY_FOLATE	16	-0.189074	-0.520308	0.971074	0.984525	1	3469
NEGATIVE_REGULATION_OF_IMMUNE_SYSTEM_PROCESS	14	-0.177189	-0.52015	0.988095	0.982994	1	5069
KEGG_STEROID_BIOSYNTHESIS	16	-0.188086	-0.50737	0.96319	0.985852	1	5366
BIOCARTA_NUCLEARRS_PATHWAY	14	-0.185044	-0.500385	0.990158	0.986441	1	6145
BIOCARTA_P53_PATHWAY	16	-0.180797	-0.478084	0.985537	0.990866	1	5785
BIOCARTA_RB_PATHWAY	12	-0.185976	-0.472311	0.991853	0.990546	1	16777
KEGG_INTESTINAL_IMMUNE_NETWORK_FOR_IGA_PRODUCTION	45	-0.136551	-0.461121	0.996161	0.991255	1	5204
REGULATION_OF_ACTION_POTENTIAL	17	-0.145175	-0.417918	0.998028	0.996112	1	17618
STEROID_BIOSYNTHETIC_PROCESS	23	-0.128213	-0.397791	1	0.996307	1	17968

## Sheet: Pathway Overlap
NAME	SIZE	NEURON_DEVELOPMENT (61)			BIOCARTA_NOS1_SIGNALING (22)			SKELETAL_DEVELOPMENT (102)
-	-	OVERLAP	P_VALUE	Q_VALUE	OVERLAP	P_VALUE	Q_VALUE	OVERLAP	P_VALUE	Q_VALUE
KEGG_ERBB_SIGNALING_PATHWAY	87	0	1	1	2	0.0175	0.237	0	1	1
BIOCARTA_MAPK_PATHWAY	87	1	0.436	1	0	1	1	2	0.245	1
ENDOSOME	64	1	0.343	1	0	1	1	0	1	1
SA_PROGRAMMED_CELL_DEATH	12	0	1	1	0	1	1	0	1	1
REACTOME_NRIF_SIGNALS_CELL_DEATH_FROM_THE_NUCLEUS	13	1	0.0816	0.689	0	1	1	0	1	1
ST_INTEGRIN_SIGNALING_PATHWAY	78	0	1	1	0	1	1	0	1	1
REACTOME_CELL_DEATH_SIGNALLING_VIA_NRAGE_NRIF_AND_NADE	61	1	0.33	1	0	1	1	0	1	1
PURINE_RIBONUCLEOTIDE_BINDING	200	0	1	1	1	0.379	1	2	0.646	1
REACTOME_ACTIVATION_OF_BH3_ONLY_PROTEINS	16	0	1	1	1	0.037	0.417	0	1	1
SIG_PIP3_SIGNALING_IN_CARDIAC_MYOCTES	63	2	0.0635	0.574	0	1	1	3	0.0313	0.384
NUCLEOCYTOPLASMIC_TRANSPORT	83	0	1	1	0	1	1	3	0.062	0.574
NUCLEAR_TRANSPORT	84	0	1	1	0	1	1	3	0.0638	0.574
PURINE_NUCLEOTIDE_BINDING	205	0	1	1	1	0.386	1	2	0.659	1
REACTOME_TOLL_RECEPTOR_CASCADES	86	1	0.432	1	0	1	1	1	0.612	1
KEGG_INSULIN_SIGNALING_PATHWAY	137	0	1	1	9	1.01e-11	4.56e-10	0	1	1
KEGG_UBIQUITIN_MEDIATED_PROTEOLYSIS	138	1	0.598	1	0	1	1	0	1	1
REACTOME_PROCESSING_OF_CAPPED_INTRON_CONTAINING_PRE_MRNA	138	0	1	1	0	1	1	0	1	1
NUCLEOTIDE_BINDING	218	0	1	1	1	0.405	1	2	0.692	1
REACTOME_TRANSPORT_OF_MATURE_MRNA_DERIVED_FROM_AN_INTRON_CONTAINING_TRANSCRIPT	51	0	1	1	0	1	1	0	1	1
REACTOME_RNA_POLYMERASE_II_TRANSCRIPTION	92	0	1	1	0	1	1	0	1	1
BIOCARTA_IGF1MTOR_PATHWAY	20	0	1	1	0	1	1	1	0.197	1
KEGG_ENDOMETRIAL_CANCER	52	0	1	1	0	1	1	0	1	1
REACTOME_TRANSCRIPTION	197	0	1	1	0	1	1	0	1	1
BIOCARTA_AGR_PATHWAY	36	0	1	1	0	1	1	0	1	1
BIOCARTA_FMLP_PATHWAY	37	0	1	1	7	1.36e-12	9.21e-11	0	1	1
BIOCARTA_MET_PATHWAY	37	0	1	1	0	1	1	0	1	1
REACTOME_PI3K_AKT_SIGNALLING	37	0	1	1	0	1	1	0	1	1
BIOCARTA_CERAMIDE_PATHWAY	22	0	1	1	0	1	1	0	1	1
AXON_GUIDANCE	22	22	0	0	0	1	1	1	0.215	1
REGULATION_OF_PROTEIN_KINASE_ACTIVITY	151	6	0.00043	0.0119	0	1	1	1	0.812	1
ATP_BINDING	151	0	1	1	1	0.301	1	2	0.493	1
KEGG_NEUROTROPHIN_SIGNALING_PATHWAY	126	1	0.564	1	3	0.00305	0.0515	1	0.751	1
REGULATION_OF_KINASE_ACTIVITY	153	6	0.000461	0.0119	0	1	1	1	0.816	1
REACTOME_REGULATED_PROTEOLYSIS_OF_P75NTR	11	0	1	1	0	1	1	0	1	1
REACTOME_HIV_LIFE_CYCLE	103	0	1	1	0	1	1	0	1	1
BIOCARTA_EIF4_PATHWAY	24	0	1	1	2	0.00141	0.0273	1	0.232	1
KEGG_ACUTE_MYELOID_LEUKEMIA	60	0	1	1	0	1	1	0	1	1
REACTOME_P75_NTR_RECEPTOR_MEDIATED_SIGNALLING	82	2	0.0999	0.793	0	1	1	0	1	1
REGULATION_OF_TRANSFERASE_ACTIVITY	157	6	0.000529	0.0119	0	1	1	1	0.824	1
POSITIVE_REGULATION_OF_CATALYTIC_ACTIVITY	157	5	0.0035	0.0525	0	1	1	2	0.514	1
ST_GRANULE_CELL_SURVIVAL_PATHWAY	25	0	1	1	0	1	1	0	1	1
ADENYL_RIBONUCLEOTIDE_BINDING	158	0	1	1	1	0.313	1	2	0.517	1
ST_DIFFERENTIATION_PATHWAY_IN_PC12_CELLS	42	0	1	1	0	1	1	1	0.37	1
REACTOME_MAP_KINASES_ACTIVATION_IN_TLR_CASCADE	44	0	1	1	0	1	1	1	0.384	1
ADENYL_NUCLEOTIDE_BINDING	163	0	1	1	1	0.321	1	2	0.534	1
