# Supplementary material for: Pathway-based outlier method reveals heterogeneous genomic structure of autism in blood transcriptome
Source: BMC Med Genomics. 2013 Sep 24;6:34. doi: 10.1186/1755-8794-6-34 (PMC3849321; doi:10.1186/1755-8794-6-34)
Supplement: Additional file 5 — Overrepresented pathways from gene-level outlier analysis of TGen data set. [file 1755-8794-6-34-S5.xlsx]

## Sheet: Outlier genes
ENTREZ_ID
51348
117157
51567
84305
10417
11126
3560
441461
8347
100507315
151516
57168
149461
254896
7150
84650
146712
168455
55341
80790
92675
2357
2710
6774
92906
100507436
27132
389541
5743
8346
8794
9103
1234
2002
23140
399687
51278
64324
7704
8644
8728
8778
9220
23102
57591
643072
8870
9392
219541
4050
5147
55526
6397
729614
84668
9898
997
163859
1762
374969
51092
5283
5688
58160
79143
84246
8861
10138
4780
5829
6147
6184
8125
79595
285812
8766
170371
2188
27433
29890
3013
392
50999
51167
51205
55829
6548
723790
8337
8351
84247
8459
8976
9043
9826
10195
10237
11014
11334
126259
1649
3451
55585
5732
79591
9150
9260
10010
113402
133418
219699
5093
51218
54617
55080
55577
55969
56672
6310
6942
81788
8344
84525
8649
1032
25
256586
54438
6874
8331
10013
10102
1026
10507
10533
192134
203328
29107
3577
4218
4586
51010
51496
51734
55066
6464
6533
7739
7920
84649
8834
8994
9887
1314
50807
55255
55350
8028
10105
10581
11337
2124
2358
27351
2957
3556
4601
4802
51256
55331
55670
55954
55975
79038
81605
836
84826
91582
9191
9683
10653
124935
140801
1524
161142
207063
23080
3021
3155
4247
51193
51647
5434
57147
6375
8335
84191
84811
9040
9367
9516
9817
10072
10318
10491
1431
1642
25844
3097
3705
3777
4771
51564
55630
55716
59285
79048
79932
81
93622
64764
9587
10099
10147
10956
1108
11230
149076
150290
1654
171558
22921
259282
29909
441212
51517
51744
5296
54145
54662
55508
55741
58513
60490
6280
6830
6846
6945
80010
80344
820
8379
8527
9289
9586
9690
9779
100130633
100505937
23534
246243
29982
51259
55167
55660
55837
8848
9204
94239
123720
170954
196513
202051
26012
2850
339290
3772
4660
4856
50619
5306
54910
5531
55313
55690
57132
5874
65080
6672
6733
7040
80762
9086
11345
1456
146225
1477
1497
219931
26574
26578
285362
29994
3020
3093
3452
3490
3553
3561
4145
4323
440926
51550
54108
5590
56990
5970
64419
6477
6737
728353
7323
84693
84792
84913
8650
8872
9249
9213
10227
10328
2193
23510
4718
55968
79865
8314
8717
88745
90324
9968
2214
27309
3034
30837
51652
7307
79086
8334
100505749
10260
144423
1979
23531
283991
339541
440400
54454
55330
5711
57122
5860
64222
7561
7566
80213
84950
8615
9282
9870
9950
10156
124583
127687
150776
171017
200186
2011
222255
2268
23129
2314
23168
23170
253832
2934
339451
35
390035
4595
4815
51399
5141
55108
55281
55627
55793
55909
55917
56905
56925
56927
57533
57720
6095
6125
6195
6510
653639
682
7090
762
7760
7922
80273
80776
81631
8498
8824
8869
9061
92822
100288617
10179
10449
10616
10768
10903
10928
115992
147923
154
159
2005
208
23097
23172
23198
23214
23318
2581
25855
26503
2800
2804
284996
29920
3482
400073
441194
4947
5058
51524
533
53637
53944
5395
54928
54968
55851
5618
57335
57827
6222
64121
64748
6590
6734
7096
7326
80149
805
8329
8343
91445
9175
92255
9531
9881
9895
10554
10809
11129
11190
113
126299
128866
1387
150465
153527
1604
1716
1982
1997
22888
23001
23092
23518
25874
27101
28957
29058
3659
399665
4116
4189
4277
4538
5033
51316
51324
51501
51504
54331
54472
5451
54675
54790
5552
55711
55827
55844
56946
6228
641638
64795
6944
7027
7434
7832
79144
83460
84520
84868
84923
8603
8892
9230
9435
100506979
100507303
148022
152815
23595
23609
286207
529
55145
55751
6729
6883
7296
8269
9994
10300
10482
11240
127544
23417
27257
3669
3683
54555
55784
6688
71
7429
79158
80331
84187
84265
84418
90410
9261
10151
1025
10474
114548
127703
1388
142680
200845
205717
2107
220988
24144
26511
28232
51069
51099
51247
51307
54442
54935
55008
55763
55803
5591
572
5786
7515
80256
83480
8837
9128
9878
10714
10960
11046
115727
116254
121260
128061
130814
138050
200316
23209
2483
2509
2553
25799
25843
2644
26636
27113
28511
286530
29100
29940
3423
342371
3557
366
401466
402483
445372
4603
4800
51072
51526
5223
5383
53840
54470
54541
54958
55339
55809
57590
5861
5877
593
5971
6041
6171
64098
64115
64174
64926
6715
729515
7850
79066
79188
79660
84876
84916
85460
8780
8875
9203
93100
94101
9844
222658
22850
26292
5170
7726
84124
8843
100310756
10410
10489
10534
10542
1084
10899
114879
118424
1384
148479
1487
161253
22990
23210
23386
26524
283267
3113
353
3820
414919
4318
435
440193
440503
4925
50628
53918
55196
55206
5551
56257
57407
608
6793
7319
7414
7532
7752
79643
8339
83660
83862
83874
84498
84908
8896
9146
92806
93594
10409
10634
10826
10938
11079
11266
11342
116844
1209
146330
163126
196374
22906
23046
23247
23384
23468
27095
27183
27236
2782
2794
29083
2965
2976
29761
30844
3105
317649
3310
338339
3959
414
51093
51192
51479
5176
5218
5394
54467
54480
54502
54556
55128
55284
56160
5869
5990
6187
6497
65110
6541
6888
7852
79568
79837
79954
80005
80194
80335
8320
83638
83853
84065
84164
84817
84881
9022
9111
91300
920
9263
9704
9989
10023
10036
11335
1903
23401
253143
2867
29959
4689
54455
54545
55252
55788
79078
8878
9778

## Sheet: Enriched pathways
NAME	SIZE	OVERLAP	P_VALUE	Q_VALUE
KEGG_SYSTEMIC_LUPUS_ERYTHEMATOSUS	140	21	9.47837e-08	0.000183521
REACTOME_TRANSCRIPTION	197	25	1.70006e-07	0.000183521
REACTOME_RNA_POLYMERASE_I_PROMOTER_OPENING	59	12	2.06094e-06	0.00148319
REACTOME_RNA_POLYMERASE_I_III_AND_MITOCHONDRIAL_TRANSCRIPTION	120	17	3.49404e-06	0.00188591
KEGG_ENDOCYTOSIS	183	21	8.14658e-06	0.00351769
REACTOME_RNA_POLYMERASE_I_PROMOTER_CLEARANCE	82	13	1.41472e-05	0.00437382
REACTOME_PACKAGING_OF_TELOMERE_ENDS	49	10	1.4181e-05	0.00437382
KEGG_CHEMOKINE_SIGNALING_PATHWAY	190	20	4.67332e-05	0.0126121
ZINC_ION_BINDING	89	12	0.000152062	0.033094
ENDOSOME	64	10	0.000155316	0.033094
REACTOME_TELOMERE_MAINTENANCE	77	11	0.000168612	0.033094
TRANSITION_METAL_ION_BINDING	110	13	0.000313181	0.0563464
GOLGI_APPARATUS_PART	98	12	0.000379738	0.0630657
NEGATIVE_REGULATION_OF_DEVELOPMENTAL_PROCESS	193	18	0.000493965	0.0761765

## Sheet: Pathway overlap
NAME	SIZE	NEURON_DEVELOPMENT (61)			BIOCARTA_NOS1_SIGNALING (22)			SKELETAL_DEVELOPMENT (102)
-	-	OVERLAP	P_VALUE	Q_VALUE	OVERLAP	P_VALUE	Q_VALUE	OVERLAP	P_VALUE	Q_VALUE
KEGG_SYSTEMIC_LUPUS_ERYTHEMATOSUS	140	0	1	1	2	0.0423	0.296	0	1	1
REACTOME_TRANSCRIPTION	197	0	1	1	0	1	1	0	1	1
REACTOME_RNA_POLYMERASE_I_PROMOTER_OPENING	59	0	1	1	0	1	1	0	1	1
REACTOME_RNA_POLYMERASE_I_III_AND_MITOCHONDRIAL_TRANSCRIPTION	120	0	1	1	0	1	1	0	1	1
KEGG_ENDOCYTOSIS	183	2	0.336	1	0	1	1	1	0.868	1
REACTOME_RNA_POLYMERASE_I_PROMOTER_CLEARANCE	82	0	1	1	0	1	1	0	1	1
REACTOME_PACKAGING_OF_TELOMERE_ENDS	49	0	1	1	0	1	1	0	1	1
KEGG_CHEMOKINE_SIGNALING_PATHWAY	190	1	0.715	1	3	0.00958	0.134	0	1	1
ZINC_ION_BINDING	89	3	0.0202	0.212	0	1	1	2	0.254	1
ENDOSOME	64	1	0.343	1	0	1	1	0	1	1
REACTOME_TELOMERE_MAINTENANCE	77	0	1	1	0	1	1	0	1	1
TRANSITION_METAL_ION_BINDING	110	3	0.0349	0.293	0	1	1	2	0.338	1
GOLGI_APPARATUS_PART	98	1	0.475	1	0	1	1	0	1	1
NEGATIVE_REGULATION_OF_DEVELOPMENTAL_PROCESS	193	9	3.89e-06	8.16e-05	0	1	1	12	1.14e-06	4.77e-05
