# Supplementary material for: Pathway-based outlier method reveals heterogeneous genomic structure of autism in blood transcriptome
Source: BMC Med Genomics. 2013 Sep 24;6:34. doi: 10.1186/1755-8794-6-34 (PMC3849321; doi:10.1186/1755-8794-6-34)
Supplement: Additional file 6 — Outlier-enriched pathways (uncorrected p-value < 0.05) from the Simons data set. [file 1755-8794-6-34-S6.xlsx]

## Sheet: SuppTable5
NAME	P_VALUE	PERCENT_CASE	PERCENT_CTRL
BIOCARTA_RANKL_PATHWAY	0.00184966	17.6	7.3
TASTE_RECEPTOR_ACTIVITY	0.00358411	14.9	5.8
ER_GOLGI_INTERMEDIATE_COMPARTMENT	0.00418149	16.7	7.3
BIOCARTA_GH_PATHWAY	0.00744345	20.8	11
TRANSMEMBRANE_RECEPTOR_PROTEIN_PHOSPHATASE_ACTIVITY	0.00857506	7.7	16.2
S_PHASE_OF_MITOTIC_CELL_CYCLE	0.0112549	7.2	15.2
REACTOME_BETACATENIN_PHOSPHORYLATION_CASCADE	0.0138842	17.2	8.9
CATION_TRANSMEMBRANE_TRANSPORTER_ACTIVITY	0.0152021	16.3	26.2
REACTOME_TRANSLATION_INITIATION_COMPLEX_FORMATION	0.0156378	46.2	34
EPIDERMIS_DEVELOPMENT	0.0168504	18.6	9.9
REACTOME_MAP_KINASES_ACTIVATION_IN_TLR_CASCADE	0.0171963	23.5	14.1
SA_TRKA_RECEPTOR	0.0176346	9	17.3
NEUROGENESIS	0.0177517	20.8	12
REACTOME_APCDC20_MEDIATED_DEGRADATION_OF_CYCLIN_B	0.0184991	24	14.7
INTERACTION_WITH_HOST	0.0206296	5.4	12
REACTOME_GTP_HYDROLYSIS_AND_JOINING_OF_THE_60S_RIBOSOMAL_SUBUNIT	0.0219637	49.3	37.7
ORGANELLE_LOCALIZATION	0.023276	23.1	14.1
WNT_SIGNALING	0.023584	14.9	24.1
REACTOME_PURINE_SALVAGE_REACTIONS	0.0244499	15.8	8.4
MICROVILLUS	0.0244499	15.8	8.4
TRANSCRIPTION_ACTIVATOR_ACTIVITY	0.0266442	28.1	18.3
DOUBLE_STRANDED_RNA_BINDING	0.0268706	11.3	19.4
CYTOKINE_BINDING	0.0287666	14	22.5
PROTEIN_TARGETING_TO_MEMBRANE	0.029188	9	3.7
NOTCH_SIGNALING_PATHWAY	0.0306972	14.9	7.9
INTRINSIC_TO_ENDOPLASMIC_RETICULUM_MEMBRANE	0.0312326	22.6	14.1
POSITIVE_REGULATION_OF_CELL_PROLIFERATION	0.0312326	22.6	14.1
L_AMINO_ACID_TRANSMEMBRANE_TRANSPORTER_ACTIVITY	0.0322424	8.6	15.7
REACTOME_COMPLEMENT_CASCADE	0.0325228	17.6	9.9
REACTOME_REGULATION_OF_GENE_EXPRESSION_IN_BETA_CELLS	0.0342907	45.2	34.6
REACTOME_INSULIN_SYNTHESIS_AND_SECRETION	0.0344106	44.3	34
ACTIN_FILAMENT_POLYMERIZATION	0.0347145	13.6	6.8
BIOCARTA_PPARA_PATHWAY	0.0348077	20.8	12.6
BIOCARTA_CREB_PATHWAY	0.0352524	23.5	15.2
M_PHASE_OF_MITOTIC_CELL_CYCLE	0.0354462	27.1	18.3
REACTOME_FORMATION_OF_A_POOL_OF_FREE_40S_SUBUNITS	0.0367796	49.3	38.7
BIOCARTA_PTEN_PATHWAY	0.0377377	15.8	8.9
REACTOME_RECYCLING_OF_BILE_ACIDS_AND_SALTS	0.0382249	11.8	5.8
RNA_3END_PROCESSING	0.0382824	7.7	14.1
BIOCARTA_EDG1_PATHWAY	0.0392224	21.7	13.6
BIOCARTA_PGC1A_PATHWAY	0.0392224	21.7	13.6
KEGG_ALPHA_LINOLENIC_ACID_METABOLISM	0.0395056	6.3	12.6
M_PHASE	0.0421647	25.8	17.3
CELLULAR_RESPONSE_TO_NUTRIENT_LEVELS	0.0428751	14.5	7.9
PROTEIN_RNA_COMPLEX_ASSEMBLY	0.0438743	30.3	21.5
REGULATION_OF_MITOSIS	0.0439214	22.6	14.7
REACTOME_CLASS_A1_RHODOPSIN_LIKE_RECEPTORS	0.0441084	12.7	20.4
STEROID_METABOLIC_PROCESS	0.0443374	15.4	23.6
REACTOME_SIGNAL_AMPLIFICATION	0.0448114	10.4	17.3
NEUTRAL_AMINO_ACID_TRANSMEMBRANE_TRANSPORTER_ACTIVITY	0.0451359	8.6	15.2
CDC42_PROTEIN_SIGNAL_TRANSDUCTION	0.0476856	10.9	5.2
BIOCARTA_COMP_PATHWAY	0.0478309	17.6	10.5
MRNA_PROCESSING_GO_0006397	0.0480859	27.1	18.8
