# Supplementary material for: Pathway-based outlier method reveals heterogeneous genomic structure of autism in blood transcriptome
Source: BMC Med Genomics. 2013 Sep 24;6:34. doi: 10.1186/1755-8794-6-34 (PMC3849321; doi:10.1186/1755-8794-6-34)
Supplement: Additional file 7 — Differentially expressed genes for the Simons neurogenesis subgroup. [file 1755-8794-6-34-S7.xlsx]

## Sheet: Sheet1
Gene symbol	mean(ASD) - mean(CTRL)	p-value	q-value	Neurogenesis	SFARI
ARTN	0.327294	0.00314749	0.0290156	TRUE	FALSE
CDK6	-0.482315	0.000246316	0.00855661	TRUE	FALSE
CIT	0.446259	0.000703906	0.0137791	TRUE	FALSE
FARP2	0.483886	0.000236795	0.00841279	TRUE	FALSE
NRCAM	0.40483	0.00159166	0.0207591	TRUE	TRUE
NRXN3	0.466154	9.86561e-06	0.00173952	TRUE	TRUE
OTX2	0.284313	0.00774036	0.0460823	TRUE	FALSE
POU4F1	0.473616	0.000322628	0.0097786	TRUE	FALSE
RACGAP1	-0.382344	0.00372072	0.0314882	TRUE	FALSE
ROBO1	0.517236	6.82705e-06	0.00154078	TRUE	TRUE
SLIT2	0.389064	0.00319525	0.0292342	TRUE	FALSE
TRAPPC4	-0.367371	0.00530796	0.038087	TRUE	FALSE
UBB	-0.465588	0.000397314	0.010815	TRUE	FALSE
SEPTIN6	0.336304	0.00513851	0.0375032	FALSE	FALSE
SEPTIN9	-0.462652	0.000450952	0.0111642	FALSE	FALSE
ACADS	-0.52017	7.50341e-05	0.00509978	FALSE	FALSE
ACLY	0.576287	1.1135e-05	0.00187915	FALSE	FALSE
ACN9	-0.395006	0.00271615	0.0267656	FALSE	FALSE
ACO2	-0.542005	3.59813e-05	0.00320103	FALSE	FALSE
ACOT11	0.411995	0.000364072	0.0103477	FALSE	FALSE
ACTG1	-0.556683	2.32005e-05	0.00266427	FALSE	FALSE
ACTRT1	0.431719	0.0010807	0.0169422	FALSE	FALSE
ADAM17	0.457629	0.000511998	0.0116645	FALSE	FALSE
ADAM23	0.40107	0.00261612	0.0263731	FALSE	FALSE
ADARB1	0.44815	3.70709e-05	0.00327137	FALSE	FALSE
ADCK4	0.393871	0.00283778	0.0273832	FALSE	FALSE
ADH4	0.558731	2.12181e-05	0.00260876	FALSE	FALSE
ADIPOR1	-0.348768	0.00833123	0.0478751	FALSE	FALSE
ADIPOR2	-0.412008	0.00175424	0.0219431	FALSE	FALSE
ADM2	0.347096	0.00871496	0.0490303	FALSE	FALSE
ADPGK	0.54505	3.34423e-05	0.00312773	FALSE	FALSE
ADRA2A	0.430054	0.00110253	0.017137	FALSE	FALSE
AFF1	-0.43897	0.000862756	0.0154261	FALSE	FALSE
AK1	0.469869	0.000354122	0.0102243	FALSE	FALSE
AKAP11	0.394892	0.00025656	0.0086445	FALSE	FALSE
AKAP7	0.320553	0.00347599	0.0305022	FALSE	FALSE
AKNA	0.389959	0.00316288	0.0291329	FALSE	FALSE
AKR7A2	-0.424116	0.00127797	0.0181728	FALSE	FALSE
AKT1S1	0.357211	0.00685501	0.0431242	FALSE	FALSE
ALDH8A1	0.400944	0.000996006	0.0164413	FALSE	FALSE
ALDOB	0.436908	0.00089894	0.0156635	FALSE	FALSE
ALKBH	-0.399057	0.00245062	0.0259275	FALSE	FALSE
ALKBH2	0.392723	0.00288148	0.0276828	FALSE	FALSE
ALKBH3	-0.373781	0.00459821	0.0352406	FALSE	FALSE
ALOX5AP	-0.412568	0.00172813	0.0217571	FALSE	TRUE
ALPP	0.413904	0.00166723	0.0213627	FALSE	FALSE
ALS2CR16	0.506283	0.000120751	0.00600601	FALSE	FALSE
AMT	0.367334	0.00534626	0.0382777	FALSE	FALSE
ANAPC1	-0.401621	0.00234261	0.0256597	FALSE	FALSE
ANAPC10	-0.496972	0.000152808	0.00678037	FALSE	FALSE
ANAPC13	-0.426253	0.00121298	0.0178493	FALSE	FALSE
ANG	-0.377644	0.00423442	0.0334715	FALSE	FALSE
ANGPT2	0.360846	0.00633795	0.0413574	FALSE	FALSE
ANGPTL2	-0.401401	0.00237605	0.0257471	FALSE	FALSE
ANGPTL6	0.445064	0.000716156	0.0139441	FALSE	FALSE
ANKMY1	0.446636	9.7743e-05	0.0055907	FALSE	FALSE
ANKRD13B	0.354478	0.00726609	0.0444833	FALSE	FALSE
ANKRD33	0.382415	0.00380168	0.0316591	FALSE	FALSE
ANKRD41	0.443755	0.000758746	0.0143558	FALSE	FALSE
ANKRD44	0.511576	9.94354e-05	0.0055907	FALSE	FALSE
ANKRD6	0.46154	0.000461178	0.0112896	FALSE	FALSE
ANKS3	0.445699	0.000701947	0.0137791	FALSE	FALSE
ANTXR2	-0.42859	0.00115228	0.0174775	FALSE	FALSE
ANXA6	-0.423659	0.000988755	0.0164413	FALSE	FALSE
AP1S1	-0.399777	0.00097716	0.0163286	FALSE	FALSE
AP2B1	-0.37235	0.00216389	0.0243857	FALSE	FALSE
AP3B1	-0.398821	0.00247631	0.0260299	FALSE	FALSE
APBA3	0.425761	0.00122716	0.0179283	FALSE	FALSE
APBB1	0.299157	0.00317502	0.029186	FALSE	FALSE
APBB3	0.467303	0.000373524	0.0104424	FALSE	FALSE
APEH	-0.417917	0.00150867	0.0200387	FALSE	FALSE
API5	-0.349122	0.00819367	0.0474083	FALSE	FALSE
APIP	-0.344973	0.00889605	0.0495649	FALSE	FALSE
APOA1BP	-0.354686	0.00718781	0.0441586	FALSE	FALSE
APOBEC3B	-0.417819	0.00152473	0.0201746	FALSE	FALSE
APOBEC3G	-0.381528	0.00379369	0.0316591	FALSE	FALSE
APOC4	0.346074	0.00881795	0.0493839	FALSE	FALSE
APS	0.373218	0.00469794	0.0355761	FALSE	FALSE
AQP9	-0.360528	0.00636026	0.0414024	FALSE	FALSE
ARCN1	-0.509006	0.000107598	0.00575021	FALSE	FALSE
ARFGAP1	0.387514	0.00276353	0.02698	FALSE	FALSE
ARHGAP15	-0.396313	0.00263531	0.0263834	FALSE	TRUE
ARHGAP19	-0.462183	0.000442058	0.0110746	FALSE	FALSE
ARHGAP4	0.403205	0.00228961	0.0253146	FALSE	FALSE
ARHGEF1	0.338568	0.00297154	0.0281283	FALSE	FALSE
ARHGEF12	0.420785	0.00142137	0.019466	FALSE	FALSE
ARID3A	0.375483	0.00439785	0.0343005	FALSE	FALSE
ARL16	0.496264	0.000158124	0.00692112	FALSE	FALSE
ARL4C	-0.425272	0.00127006	0.0181442	FALSE	FALSE
ARL5	0.454541	2.2777e-05	0.00266427	FALSE	FALSE
ARL6IP2	0.385335	0.00353577	0.0308166	FALSE	FALSE
ARPC1A	-0.461292	0.000454943	0.0112161	FALSE	FALSE
ASB9	-0.369438	0.00348412	0.030549	FALSE	FALSE
ASH2L	-0.351237	0.00770889	0.0459721	FALSE	FALSE
ASNS	0.341766	0.00565618	0.0390739	FALSE	FALSE
ASPSCR1	0.35822	0.00354562	0.0308166	FALSE	FALSE
ASTE1	-0.395989	0.00270117	0.0267007	FALSE	FALSE
ATAD2	-0.350332	0.00794502	0.0467235	FALSE	FALSE
ATG16L1	0.334484	0.00882449	0.0493903	FALSE	FALSE
ATG5	0.462533	0.000440743	0.0110746	FALSE	FALSE
ATG9A	0.288335	0.00670976	0.0425141	FALSE	FALSE
ATP13A1	0.440846	0.000889772	0.0155533	FALSE	FALSE
ATP1B1	-0.381864	0.00380521	0.0316622	FALSE	FALSE
ATP4B	0.344518	0.00477269	0.0358937	FALSE	FALSE
ATP5A1	-0.361074	0.00419652	0.0333257	FALSE	FALSE
ATP5B	-0.504528	0.000125578	0.0060513	FALSE	FALSE
ATP5G3	-0.359353	0.00644938	0.0416112	FALSE	FALSE
ATP5I	-0.324892	0.00107896	0.0169422	FALSE	FALSE
ATP5O	-0.387959	0.00320784	0.0292718	FALSE	FALSE
ATP6AP1	0.542822	3.47209e-05	0.00317173	FALSE	FALSE
ATP6AP2	-0.41288	0.00171125	0.0216229	FALSE	FALSE
ATP6V1A	-0.546231	3.0774e-05	0.00296545	FALSE	FALSE
ATP6V1E2	-0.411052	0.00181111	0.0222426	FALSE	FALSE
ATP9B	0.38582	0.00344629	0.0303375	FALSE	FALSE
ATPBD1B	0.437946	0.000878674	0.015483	FALSE	FALSE
ATXN2L	0.371511	0.00335362	0.0299849	FALSE	FALSE
ATXN3	0.387932	0.00146173	0.0197649	FALSE	FALSE
B4GALT1	0.424194	0.0012821	0.0181728	FALSE	FALSE
B4GALT2	0.285696	0.0062126	0.0408544	FALSE	FALSE
B4GALT5	-0.408695	0.00195085	0.0233303	FALSE	FALSE
BAIAP2L2	0.404339	0.00218076	0.0245215	FALSE	FALSE
BANF1	-0.365696	0.00556873	0.0388734	FALSE	FALSE
BBOX1	-0.402904	0.00224389	0.025055	FALSE	FALSE
BCAS4	0.299853	0.0054073	0.0384627	FALSE	FALSE
BCDIN3	0.46711	0.000387823	0.0106628	FALSE	FALSE
BECN1	-0.409198	0.00190064	0.0228548	FALSE	FALSE
BHLHB5	-0.509363	0.000107608	0.00575021	FALSE	FALSE
BIN3	0.365194	0.00563985	0.0390512	FALSE	FALSE
BLK	0.384365	0.00355419	0.0308421	FALSE	FALSE
BLR1	0.330874	0.00345168	0.0303375	FALSE	FALSE
BLVRA	-0.529683	5.55357e-05	0.00416234	FALSE	FALSE
BLZF1	0.490385	0.0001927	0.00732162	FALSE	FALSE
BMP7	-0.35034	0.00797189	0.0467486	FALSE	FALSE
BMP8B	0.553701	2.62681e-05	0.00284594	FALSE	FALSE
BNC1	0.431696	0.000383428	0.010622	FALSE	FALSE
BNIPL	0.33065	0.00163086	0.0210185	FALSE	FALSE
BPY2IP1	0.398261	0.00251389	0.026167	FALSE	FALSE
BRD7	-0.356807	0.00684069	0.0430694	FALSE	FALSE
BRMS1L	-0.387973	0.00330305	0.0297724	FALSE	FALSE
BRPF1	0.376228	0.00396563	0.0324265	FALSE	FALSE
BTBD10	-0.366668	0.00544368	0.0385901	FALSE	FALSE
BTBD14B	0.396839	0.00261176	0.0263731	FALSE	FALSE
BXDC1	0.392845	0.00290041	0.0277281	FALSE	FALSE
BZW1	0.361738	0.0061429	0.0406789	FALSE	FALSE
C10orf58	0.436971	0.000894204	0.0156059	FALSE	FALSE
C10orf67	-0.411185	0.00182709	0.0223886	FALSE	FALSE
C10orf68	0.398331	0.00255287	0.026249	FALSE	FALSE
C10orf9	0.317025	0.00495668	0.0366974	FALSE	FALSE
C10orf97	0.345404	0.00883587	0.0494057	FALSE	FALSE
C11orf38	0.445044	0.000747708	0.0142293	FALSE	FALSE
C11orf63	0.418048	0.000552357	0.0121859	FALSE	FALSE
C14orf102	0.362602	0.00704136	0.0435805	FALSE	FALSE
C14orf106	0.466967	0.000391064	0.0106981	FALSE	FALSE
C14orf112	-0.409587	0.00186859	0.0225935	FALSE	FALSE
C14orf140	0.413883	0.000628959	0.0130596	FALSE	FALSE
C14orf151	-0.34711	0.00860028	0.0486266	FALSE	FALSE
C14orf153	0.392924	0.00286196	0.0275591	FALSE	FALSE
C14orf169	0.396673	0.00264002	0.0263847	FALSE	FALSE
C14orf2	-0.398389	0.00249935	0.0261216	FALSE	FALSE
C14orf28	0.395236	0.00275536	0.0269443	FALSE	FALSE
C14orf85	0.373722	0.00457063	0.0350978	FALSE	FALSE
C15orf15	0.350495	0.00795908	0.0467235	FALSE	FALSE
C15orf39	-0.421051	0.00140732	0.0193464	FALSE	FALSE
C15orf5	0.435742	0.000946362	0.0160642	FALSE	FALSE
C16orf25	0.428263	0.00055726	0.0122447	FALSE	FALSE
C16orf63	-0.356593	0.00687188	0.0431273	FALSE	FALSE
C17orf28	0.386848	0.00341051	0.0302919	FALSE	FALSE
C17orf38	0.457396	0.000513799	0.0116645	FALSE	FALSE
C17orf45	-0.494517	0.000169714	0.00709785	FALSE	FALSE
C17orf56	0.554565	2.33739e-05	0.00266427	FALSE	FALSE
C17orf58	0.337369	0.00319383	0.0292342	FALSE	FALSE
C17orf59	0.368128	0.00531783	0.0381328	FALSE	FALSE
C17orf62	0.4422	0.000792603	0.0146708	FALSE	FALSE
C17orf68	0.452642	0.000504952	0.0116414	FALSE	FALSE
C17orf70	0.401781	0.00229077	0.0253146	FALSE	FALSE
C17orf76	0.368579	0.00525981	0.0378659	FALSE	FALSE
C18orf45	0.38286	0.00375962	0.0316154	FALSE	FALSE
C18orf55	-0.415392	0.00161085	0.0208849	FALSE	FALSE
C19orf30	0.502903	0.000134716	0.00632675	FALSE	FALSE
C19orf31	0.655464	5.29842e-07	0.000527075	FALSE	FALSE
C1GALT1C1	0.413155	0.000100089	0.0055907	FALSE	FALSE
C1orf100	0.358295	0.00667992	0.0424094	FALSE	FALSE
C1orf110	0.355802	0.00734241	0.0447852	FALSE	FALSE
C1orf116	0.351773	0.00778717	0.0462101	FALSE	FALSE
C1orf122	-0.383727	0.00358883	0.0310934	FALSE	FALSE
C1orf128	-0.529837	5.45268e-05	0.00412704	FALSE	FALSE
C1orf131	-0.391103	0.0029879	0.0282099	FALSE	FALSE
C1orf155	-0.36028	0.00634201	0.0413574	FALSE	FALSE
C1orf168	-0.362679	0.00603799	0.0404352	FALSE	FALSE
C1orf176	0.417951	0.00150518	0.0200371	FALSE	FALSE
C1orf38	0.347096	0.0085627	0.0485631	FALSE	FALSE
C1orf50	0.432429	0.00104777	0.0168001	FALSE	FALSE
C1orf57	-0.371609	0.00486365	0.036329	FALSE	FALSE
C1orf63	0.406308	0.00202483	0.0236717	FALSE	FALSE
C1orf66	0.508745	0.000108777	0.00575021	FALSE	FALSE
C1orf69	0.433103	0.00100801	0.0165433	FALSE	FALSE
C1orf71	0.371841	0.00483155	0.0362368	FALSE	FALSE
C1orf96	-0.453396	0.00057516	0.0124628	FALSE	FALSE
C1QC	-0.400309	0.00239594	0.0258352	FALSE	FALSE
C1QDC2	0.436569	0.000934921	0.0160485	FALSE	FALSE
C1S	0.341297	0.0031912	0.0292342	FALSE	FALSE
C20orf116	-0.347783	0.00848029	0.048281	FALSE	FALSE
C20orf141	0.49117	0.000189225	0.00729087	FALSE	FALSE
C20orf142	0.376939	0.00428501	0.0337573	FALSE	FALSE
C20orf30	-0.35239	0.00670203	0.0424897	FALSE	FALSE
C20orf46	0.397752	0.00262696	0.0263834	FALSE	FALSE
C20orf52	-0.34951	0.00815486	0.0472643	FALSE	FALSE
C20orf59	0.464454	0.000412076	0.0109101	FALSE	FALSE
C20orf94	0.366326	0.00549154	0.0387437	FALSE	FALSE
C20orf96	0.492287	0.000177562	0.00709785	FALSE	FALSE
C20orf98	0.470201	0.00035153	0.0101763	FALSE	FALSE
C21orf24	0.425752	0.00121538	0.0178515	FALSE	FALSE
C21orf66	0.304165	0.00344749	0.0303375	FALSE	FALSE
C21orf69	-0.543691	3.47664e-05	0.00317173	FALSE	FALSE
C22orf16	-0.351651	0.00780192	0.0462726	FALSE	FALSE
C22orf18	-0.505713	0.000115955	0.00582038	FALSE	FALSE
C22orf23	0.532264	5.20736e-05	0.00405862	FALSE	FALSE
C2orf10	-0.409359	0.00191628	0.0229923	FALSE	FALSE
C2orf28	-0.357273	0.00619238	0.0407658	FALSE	FALSE
C3orf1	0.384908	0.00354467	0.0308166	FALSE	FALSE
C3orf14	-0.463823	0.000419752	0.0109101	FALSE	FALSE
C3orf21	-0.374474	0.00468322	0.0355631	FALSE	FALSE
C3orf29	0.419057	0.000931869	0.0160485	FALSE	FALSE
C3orf30	0.374516	0.00488691	0.0363786	FALSE	FALSE
C3orf60	0.27233	0.0030398	0.0285276	FALSE	FALSE
C3orf9	0.620802	2.57844e-06	0.00117561	FALSE	FALSE
C4orf15	0.356872	0.00695792	0.0433832	FALSE	FALSE
C5orf28	0.450634	0.000609361	0.0127251	FALSE	FALSE
C6orf107	-0.386214	0.00342516	0.0303349	FALSE	FALSE
C6orf129	-0.470912	0.00033839	0.00993863	FALSE	FALSE
C6orf130	-0.384833	0.00350292	0.0306618	FALSE	FALSE
C6orf148	-0.405296	0.00211237	0.0240952	FALSE	FALSE
C6orf162	-0.321424	0.00686938	0.0431273	FALSE	FALSE
C6orf170	0.50473	0.000123884	0.0060513	FALSE	FALSE
C6orf25	0.368949	0.000259542	0.00868519	FALSE	FALSE
C6orf47	0.389889	0.00310266	0.0288209	FALSE	FALSE
C6orf49	-0.39557	0.00267329	0.0265691	FALSE	FALSE
C6orf72	-0.353778	0.00729157	0.0445745	FALSE	FALSE
C7orf24	-0.442867	0.00075393	0.014298	FALSE	FALSE
C7orf44	-0.517283	8.17752e-05	0.00531057	FALSE	FALSE
C8orf37	0.454853	0.000541163	0.0120605	FALSE	FALSE
C8orf42	0.627541	1.61137e-06	0.000881623	FALSE	FALSE
C8orf45	0.440056	0.000820515	0.0149145	FALSE	FALSE
C8orf47	-0.42757	0.00117703	0.0176029	FALSE	FALSE
C8orf53	0.381694	0.00377043	0.0316154	FALSE	FALSE
C9orf111	0.452362	0.000589536	0.012609	FALSE	FALSE
C9orf123	0.456028	0.000540441	0.0120605	FALSE	FALSE
C9orf132	0.602491	4.34305e-06	0.00142193	FALSE	FALSE
C9orf138	0.360842	0.00642107	0.0415625	FALSE	FALSE
C9orf45	0.435232	0.00095946	0.0161771	FALSE	FALSE
C9orf46	-0.480098	0.000257064	0.0086445	FALSE	FALSE
C9orf5	-0.457243	0.000505747	0.0116414	FALSE	FALSE
C9orf74	-0.464772	0.0004151	0.0109101	FALSE	FALSE
C9orf80	0.408004	0.00193864	0.023221	FALSE	FALSE
C9orf88	-0.458386	0.00050195	0.0116414	FALSE	FALSE
CABP4	0.406212	0.00211527	0.0240952	FALSE	FALSE
CACNB1	0.331854	0.00238195	0.0257556	FALSE	FALSE
CACNB4	0.322573	0.00342779	0.0303349	FALSE	FALSE
CALCOCO1	0.481203	0.000254329	0.00864288	FALSE	FALSE
CALCOCO2	-0.509363	0.000107584	0.00575021	FALSE	FALSE
CALM3	-0.448456	0.000652902	0.013354	FALSE	FALSE
CALML4	0.316176	0.00119887	0.017776	FALSE	FALSE
CALU	-0.412501	0.00176651	0.0219661	FALSE	FALSE
CAMK2B	0.35553	0.00201605	0.0236498	FALSE	FALSE
CAMK2G	-0.357631	0.0027268	0.0268088	FALSE	FALSE
CAPN11	0.360382	0.00649908	0.0417754	FALSE	FALSE
CAPN12	0.412166	0.00177463	0.022042	FALSE	FALSE
CAPZA2	0.36697	0.00536515	0.0383215	FALSE	FALSE
CAPZB	0.427921	0.00117754	0.0176029	FALSE	FALSE
CARD11	0.574908	1.15068e-05	0.00190779	FALSE	FALSE
CASC2	0.316518	0.00451177	0.0348947	FALSE	FALSE
CBFA2T3	0.334186	0.00406357	0.0328921	FALSE	FALSE
CBLN2	-0.407925	0.00200169	0.0236385	FALSE	FALSE
CCBE1	0.486223	0.000214669	0.00788262	FALSE	FALSE
CCDC18	0.38229	0.00374561	0.0316154	FALSE	FALSE
CCDC45	0.443939	0.000742085	0.0141556	FALSE	FALSE
CCDC53	-0.364913	0.00576291	0.0395118	FALSE	FALSE
CCDC55	0.379496	0.00405627	0.0328785	FALSE	FALSE
CCDC57	0.438661	0.00087271	0.0154356	FALSE	FALSE
CCDC67	-0.355455	0.00714033	0.0439693	FALSE	FALSE
CCDC72	-0.409835	0.00188091	0.0226924	FALSE	FALSE
CCL7	0.372621	0.00476319	0.0358937	FALSE	FALSE
CCNB1IP1	0.257096	0.00642664	0.0415625	FALSE	FALSE
CCNB2	-0.432045	0.00102648	0.0166909	FALSE	FALSE
CCNL1	0.538006	4.1843e-05	0.00360527	FALSE	FALSE
CCPG1	0.363401	0.00178775	0.0221219	FALSE	FALSE
CCR6	0.401405	0.000561477	0.0122635	FALSE	FALSE
CCRN4L	0.426285	0.00120571	0.0178051	FALSE	FALSE
CD19	0.35442	0.00724487	0.0443882	FALSE	FALSE
CD22	0.390451	0.00305821	0.0285535	FALSE	FALSE
CD24	-0.457737	0.000513202	0.0116645	FALSE	FALSE
CD2AP	-0.515378	8.57173e-05	0.00531613	FALSE	FALSE
CD2BP2	-0.44228	0.000784494	0.0146547	FALSE	FALSE
CD47	0.330822	0.00572666	0.039407	FALSE	FALSE
CD68	0.437375	0.000232981	0.00834202	FALSE	FALSE
CD82	-0.365288	0.00480591	0.0361188	FALSE	FALSE
CD86	-0.312838	0.0074393	0.0450451	FALSE	FALSE
CD9	-0.350225	0.00808961	0.04705	FALSE	FALSE
CDC14B	0.382612	0.0003862	0.0106449	FALSE	FALSE
CDC26	-0.435324	0.00094689	0.0160642	FALSE	FALSE
CDC2L5	0.397558	0.00137977	0.0191117	FALSE	FALSE
CDC42EP2	-0.355586	0.00712186	0.043905	FALSE	FALSE
CDC42EP4	-0.559961	1.97888e-05	0.00246068	FALSE	FALSE
CDCA5	-0.350239	0.00790395	0.0466166	FALSE	FALSE
CDCA8	-0.347439	0.0085138	0.0484094	FALSE	FALSE
CDK5RAP3	0.568553	7.11943e-06	0.00154078	FALSE	FALSE
CDK9	0.400051	0.00240439	0.0258703	FALSE	FALSE
CDKL4	0.363914	0.00583808	0.039698	FALSE	FALSE
CDKN2A	0.29978	0.00606757	0.0404948	FALSE	FALSE
CDKN3	-0.363467	0.0058205	0.039698	FALSE	FALSE
CDR2	-0.428945	0.00114675	0.0174769	FALSE	FALSE
CDX2	-0.402888	0.0022593	0.0251756	FALSE	FALSE
CENPA	-0.386704	0.00295042	0.0280833	FALSE	FALSE
CENPM	-0.389959	0.00030639	0.00952469	FALSE	FALSE
CENTB1	0.382238	0.00372661	0.0315136	FALSE	FALSE
CENTG1	-0.365297	0.00567553	0.0391828	FALSE	FALSE
CEP27	0.522791	6.87139e-05	0.00480294	FALSE	FALSE
CES2	0.336064	0.00617381	0.0407216	FALSE	FALSE
CETN2	-0.471642	0.000343261	0.00998976	FALSE	FALSE
CFL1	-0.374071	0.00458186	0.0351593	FALSE	FALSE
CHAC1	0.362816	0.00606544	0.0404948	FALSE	FALSE
CHAT	0.291841	0.00521748	0.0377846	FALSE	FALSE
CHCHD1	-0.446515	0.000687974	0.013638	FALSE	FALSE
CHCHD3	-0.387072	0.00328598	0.029692	FALSE	FALSE
CHKA	0.374229	0.00379911	0.0316591	FALSE	FALSE
CHODL	-0.372634	0.00475915	0.0358937	FALSE	FALSE
CHP	-0.374401	0.00453446	0.0349431	FALSE	FALSE
CHRNA5	0.405274	0.00209877	0.0240596	FALSE	FALSE
CHRNB1	-0.413269	0.00175585	0.0219431	FALSE	FALSE
CHRNB3	0.365587	0.00563541	0.0390512	FALSE	FALSE
CHST10	0.464633	0.000411098	0.0109101	FALSE	FALSE
CIAO1	0.51189	9.72955e-05	0.0055907	FALSE	FALSE
CIB3	-0.366086	0.00556905	0.0388734	FALSE	FALSE
CIC	0.402341	0.00229258	0.0253146	FALSE	FALSE
CICK0721Q.1	0.47614	0.000296231	0.00931738	FALSE	FALSE
CIRBP	-0.493811	0.00017345	0.00709785	FALSE	FALSE
CKS1B	-0.391295	0.0029485	0.0280833	FALSE	FALSE
CKS2	-0.346467	0.00865398	0.0488127	FALSE	FALSE
CLCN3	-0.301659	0.00599508	0.0402477	FALSE	FALSE
CLDN15	0.423305	0.000253484	0.00864099	FALSE	FALSE
CLEC4E	-0.346828	0.00865863	0.0488138	FALSE	FALSE
CLEC4M	0.346472	0.00876926	0.0492538	FALSE	FALSE
CLIC1	-0.678171	2.02266e-07	0.000303307	FALSE	FALSE
CLK2	0.371625	0.0036301	0.0312541	FALSE	FALSE
CLNS1A	-0.419952	0.00141794	0.0194607	FALSE	FALSE
CLOCK	0.604819	3.95819e-06	0.00135352	FALSE	FALSE
CMAS	-0.3839	0.0036369	0.0312541	FALSE	FALSE
CMYA1	-0.411394	0.00180821	0.0222422	FALSE	FALSE
CNGB1	0.518166	8.48413e-05	0.00531613	FALSE	FALSE
CNKSR3	-0.482675	0.000248648	0.00856954	FALSE	FALSE
CNNM1	0.361899	0.00615246	0.0406789	FALSE	FALSE
CNOT1	0.509876	7.8435e-06	0.00154078	FALSE	FALSE
CNOT6L	0.376836	0.00432872	0.0339794	FALSE	FALSE
CNOT7	-0.290513	0.00419649	0.0333257	FALSE	FALSE
CNTN2	0.35121	0.00784487	0.0463753	FALSE	FALSE
COG3	0.347448	0.00840496	0.048027	FALSE	FALSE
COL4A2	-0.433005	0.00102544	0.0166909	FALSE	FALSE
COL9A2	0.423889	0.00127584	0.0181728	FALSE	FALSE
COLQ	0.341716	0.0010457	0.0168001	FALSE	FALSE
COMMD2	-0.360439	0.00633252	0.0413574	FALSE	FALSE
COMMD7	-0.591692	6.2315e-06	0.0015153	FALSE	FALSE
COMTD1	0.410313	0.00184842	0.022497	FALSE	FALSE
COPB2	-0.39788	0.00254407	0.0262134	FALSE	FALSE
COPS4	-0.412547	0.00171098	0.0216229	FALSE	FALSE
COPZ2	0.4797	0.000269949	0.00889738	FALSE	FALSE
COQ6	0.280522	0.00497568	0.0367609	FALSE	FALSE
CORO6	0.477234	0.0002861	0.00918084	FALSE	FALSE
COX11	-0.388219	0.00322788	0.0293335	FALSE	FALSE
COX15	0.325626	0.0019119	0.022965	FALSE	FALSE
COX17	-0.353476	0.00739613	0.0449089	FALSE	FALSE
COX4NB	-0.368971	0.00520217	0.0377737	FALSE	FALSE
COX5B	-0.462352	0.000438253	0.0110746	FALSE	FALSE
COX6A1	-0.54294	3.47824e-05	0.00317173	FALSE	FALSE
COX6C	-0.348179	0.00835565	0.0478779	FALSE	FALSE
COX7A2	-0.435062	0.000940814	0.0160642	FALSE	FALSE
COX7B	-0.393483	0.00282286	0.0273032	FALSE	FALSE
COX7C	-0.535149	4.48382e-05	0.00380344	FALSE	FALSE
COX8A	-0.370187	0.0049549	0.0366974	FALSE	FALSE
CPNE7	0.346637	0.00862351	0.048691	FALSE	FALSE
CPSF2	-0.374569	0.00448417	0.0347755	FALSE	FALSE
CRAMP1L	0.359342	0.00646777	0.0416808	FALSE	FALSE
CREB1	0.42792	0.00115919	0.0174959	FALSE	FALSE
CRISP1	0.37571	0.00166469	0.0213551	FALSE	FALSE
CRLF2	0.353758	0.00738386	0.0449089	FALSE	FALSE
CRYGD	0.354037	0.00735642	0.0448457	FALSE	FALSE
CRYGS	0.508697	0.000108478	0.00575021	FALSE	FALSE
CRYL1	-0.548632	2.9226e-05	0.00296545	FALSE	FALSE
CRYZL1	-0.381214	0.00379651	0.0316591	FALSE	FALSE
CSAD	0.398211	0.00254293	0.0262134	FALSE	FALSE
CSDC2	0.350738	0.00796799	0.0467486	FALSE	FALSE
CSF1	0.326945	0.00277449	0.0270344	FALSE	FALSE
CSF2RA	0.330745	0.00425062	0.0335589	FALSE	FALSE
CSF3	0.281863	0.00880576	0.0493839	FALSE	FALSE
CSK	-0.397975	0.00252656	0.0261809	FALSE	FALSE
CSNK1G2	0.404964	0.002116	0.0240952	FALSE	FALSE
CSNK2A1P	-0.348252	0.00836136	0.0478779	FALSE	FALSE
CSNK2A2	-0.494703	0.000170213	0.00709785	FALSE	FALSE
CSRP2	-0.396277	0.0026863	0.026667	FALSE	FALSE
CST3	-0.53287	4.92844e-05	0.0040246	FALSE	FALSE
CTDSPL2	-0.426999	0.0011918	0.017755	FALSE	FALSE
CTNNA1	-0.526548	6.05955e-05	0.00445013	FALSE	FALSE
CTNND1	0.345944	0.00542033	0.0385144	FALSE	FALSE
CTPS	-0.377975	0.00417221	0.0332517	FALSE	FALSE
CTSB	0.464371	0.000419564	0.0109101	FALSE	FALSE
CTSE	0.291592	0.00755076	0.0452737	FALSE	FALSE
CUEDC2	-0.477676	0.000276252	0.00897949	FALSE	FALSE
CUGBP2	0.383057	0.000859293	0.0153893	FALSE	FALSE
CUTA	-0.312404	0.00655489	0.0419212	FALSE	FALSE
CXorf40A	-0.491477	0.000185139	0.00723534	FALSE	FALSE
CXorf44	0.51768	8.56228e-05	0.00531613	FALSE	FALSE
CXorf45	0.451881	0.000601712	0.012662	FALSE	FALSE
CXXC1	0.504777	0.00012373	0.0060513	FALSE	FALSE
CYCSL1	0.563693	1.72693e-05	0.00222689	FALSE	FALSE
CYLC2	0.373461	0.00469594	0.0355761	FALSE	FALSE
CYorf15B	0.434403	0.00100839	0.0165433	FALSE	FALSE
CYP1A1	-0.407741	0.00204972	0.0237612	FALSE	FALSE
CYP3A7	-0.419619	0.00148141	0.0199145	FALSE	FALSE
CYR61	0.408282	0.00196305	0.0234251	FALSE	FALSE
CYS1	-0.31474	0.0060819	0.0405555	FALSE	FALSE
CYSLTR1	0.36638	0.00576052	0.0395118	FALSE	FALSE
DAD1	-0.385629	0.00339721	0.0301984	FALSE	FALSE
DAG1	-0.363721	0.00583706	0.039698	FALSE	FALSE
DAND5	0.475228	0.000324388	0.0097786	FALSE	FALSE
DAP3	-0.405966	0.00206593	0.0238269	FALSE	FALSE
DAPK2	0.395375	0.00273661	0.0268386	FALSE	FALSE
DAPP1	0.43676	0.000900987	0.0156742	FALSE	FALSE
DARC	-0.431379	0.0010835	0.0169618	FALSE	FALSE
DBT	0.380313	0.00396663	0.0324265	FALSE	FALSE
DCI	-0.553203	2.40716e-05	0.00271552	FALSE	FALSE
DCLRE1C	0.562843	3.19277e-06	0.00127217	FALSE	FALSE
DCN	0.349565	0.00303386	0.0285276	FALSE	FALSE
DCTN2	-0.3829	0.00371774	0.0314873	FALSE	FALSE
DCUN1D4	0.394235	0.00158957	0.0207565	FALSE	FALSE
DCXR	0.354584	0.00726851	0.0444833	FALSE	FALSE
DDEF1	-0.361598	0.00614946	0.0406789	FALSE	FALSE
DDN	0.391134	0.00305617	0.0285535	FALSE	FALSE
DDX10	-0.355574	0.007035	0.0435805	FALSE	FALSE
DDX11	0.308718	0.00245145	0.0259275	FALSE	TRUE
DDX46	-0.350821	0.00783839	0.0463632	FALSE	FALSE
DDX48	-0.373355	0.00464275	0.0353785	FALSE	FALSE
DDX51	0.367641	0.00526797	0.0378994	FALSE	FALSE
DDX55	0.379457	0.0041086	0.032985	FALSE	FALSE
DDX56	0.401245	0.00230784	0.0254466	FALSE	FALSE
DEADC1	0.370543	0.00495395	0.0366974	FALSE	FALSE
DENND1C	0.441905	0.000780198	0.0146188	FALSE	FALSE
DENND3	0.395745	0.00266558	0.0265399	FALSE	FALSE
DENR	0.51135	9.86988e-05	0.0055907	FALSE	FALSE
DERA	-0.423868	0.00129992	0.0183778	FALSE	FALSE
DERL1	-0.36087	0.00623274	0.0409622	FALSE	FALSE
DEXI	-0.53334	4.87318e-05	0.0040094	FALSE	FALSE
DFNA5	0.362621	0.00606334	0.0404948	FALSE	FALSE
DGCR14	0.497897	0.00015243	0.00678037	FALSE	FALSE
DGKD	0.328527	0.00261273	0.0263731	FALSE	FALSE
DGUOK	0.380014	0.00149217	0.0199367	FALSE	FALSE
DHCR7	0.435202	0.00097726	0.0163286	FALSE	TRUE
DHPS	0.468184	0.000166927	0.00709785	FALSE	FALSE
DHRS10	0.35554	0.00710027	0.0438213	FALSE	FALSE
DHRS7B	-0.429766	0.00112015	0.0172881	FALSE	FALSE
DHRS9	0.428996	0.00221798	0.0248163	FALSE	FALSE
DIRC2	-0.360999	0.00626111	0.04105	FALSE	FALSE
DKFZp761I2123	0.383019	0.00368148	0.0313745	FALSE	FALSE
DKFZp762I137	0.462725	0.00043492	0.0110474	FALSE	FALSE
DKFZP781I1119	0.431843	0.00106206	0.0168652	FALSE	FALSE
DLD	-0.363485	0.005825	0.039698	FALSE	FALSE
DLEU1	-0.447166	0.000101771	0.00565299	FALSE	FALSE
DLEU7	-0.380608	0.00393948	0.032412	FALSE	FALSE
DLST	0.467722	0.000374083	0.0104424	FALSE	FALSE
DMC1	0.427512	0.00115638	0.0174775	FALSE	FALSE
DMPK	0.331488	0.00439253	0.0342835	FALSE	TRUE
DNAI2	0.354654	0.00720561	0.0441972	FALSE	FALSE
DNAJA2	0.386086	0.00336498	0.0300101	FALSE	FALSE
DNAJA3	-0.388892	0.00317348	0.029186	FALSE	FALSE
DNAJA4	0.373036	0.00476524	0.0358937	FALSE	FALSE
DNAJB14	0.31293	0.00452266	0.0349255	FALSE	FALSE
DNAJC8	0.400496	0.00235967	0.0256669	FALSE	FALSE
DNM2	0.386746	0.00251403	0.026167	FALSE	FALSE
DOK3	0.578882	1.11624e-05	0.00187915	FALSE	FALSE
DOM3Z	0.426774	0.00122641	0.0179283	FALSE	FALSE
DONSON	-0.343747	0.00417578	0.0332559	FALSE	FALSE
DOPEY2	0.543357	3.56985e-05	0.00320103	FALSE	FALSE
DPM1	-0.346448	0.00858033	0.0485887	FALSE	FALSE
DPP7	0.513452	9.65618e-05	0.0055907	FALSE	FALSE
DPYD	-0.38712	0.00333675	0.0299377	FALSE	TRUE
DPYS	-0.402367	0.00244629	0.0259275	FALSE	FALSE
DRG1	-0.462474	0.000431787	0.0110474	FALSE	FALSE
DSCR3	-0.385153	0.00345497	0.0303421	FALSE	FALSE
DSCR6	-0.349438	0.00819703	0.0474083	FALSE	FALSE
DSPP	0.630512	1.43347e-06	0.000863842	FALSE	FALSE
DSU	-0.367005	0.00544509	0.0385901	FALSE	FALSE
DTNA	0.315305	0.00577898	0.0395408	FALSE	FALSE
DTNBP1	0.318708	0.000926252	0.0159867	FALSE	FALSE
DTWD2	0.457124	0.000507462	0.0116414	FALSE	FALSE
DTX3	0.361869	0.0060691	0.0404948	FALSE	FALSE
DULLARD	0.36308	0.0059326	0.0401155	FALSE	FALSE
DUS3L	0.370833	0.00499098	0.0367884	FALSE	FALSE
DUSP19	0.402369	0.00225471	0.0251501	FALSE	FALSE
DUSP3	0.401002	0.00235485	0.0256669	FALSE	FALSE
DUSP6	0.32436	0.00797807	0.0467489	FALSE	FALSE
DUSP8	0.417834	0.00150896	0.0200387	FALSE	FALSE
DUXAP3	0.453996	0.000554286	0.0122038	FALSE	FALSE
DYNC1I2	-0.423764	0.00128518	0.018193	FALSE	FALSE
DYNLRB1	-0.41374	0.00169585	0.0215658	FALSE	FALSE
DYNLT1	-0.397818	0.0025369	0.0262134	FALSE	FALSE
DYRK1B	0.362708	0.00320232	0.0292718	FALSE	FALSE
E4F1	0.348817	0.00816276	0.0472832	FALSE	FALSE
EAF2	-0.350598	0.00798476	0.0467489	FALSE	FALSE
EDG1	-0.365259	0.00568314	0.0392106	FALSE	FALSE
EFCAB3	0.435176	0.000980049	0.0163479	FALSE	FALSE
EFCBP1	-0.388008	0.00326098	0.0294904	FALSE	FALSE
EFHB	0.352978	0.00753286	0.045216	FALSE	FALSE
EFNB2	0.629822	1.49992e-06	0.000863842	FALSE	FALSE
EHD4	0.365996	0.00550453	0.038773	FALSE	FALSE
EHF	-0.383626	0.00364594	0.0312541	FALSE	FALSE
EID2B	0.381244	0.00381073	0.0316622	FALSE	FALSE
EIF2AK1	0.35781	0.00667959	0.0424094	FALSE	FALSE
EIF2AK2	0.393728	0.00279155	0.0271285	FALSE	FALSE
EIF2AK4	0.423188	0.00131782	0.0184876	FALSE	FALSE
EIF2C2	0.432378	0.00102654	0.0166909	FALSE	FALSE
EIF3S12	-0.433986	0.000970535	0.0163136	FALSE	FALSE
EIF3S5	-0.367581	0.00524571	0.0378659	FALSE	FALSE
EIF3S8	0.400312	0.00240706	0.0258736	FALSE	FALSE
EIF4E2	-0.360533	0.00632735	0.0413574	FALSE	FALSE
EIF4ENIF1	-0.379561	0.00403081	0.0327426	FALSE	FALSE
EIF4G3	0.371678	0.00481963	0.0361722	FALSE	FALSE
EIF5	0.33881	0.000728405	0.0140823	FALSE	FALSE
ELA3B	0.374724	0.00453285	0.0349431	FALSE	FALSE
ELAVL1	0.559432	1.95742e-05	0.00246068	FALSE	FALSE
ELF3	-0.360286	0.00637973	0.0415045	FALSE	FALSE
EMR4	0.317896	0.00803337	0.0469179	FALSE	FALSE
ENO3	0.481478	0.000165543	0.00709785	FALSE	FALSE
ENOSF1	0.430819	0.00108014	0.0169422	FALSE	FALSE
ENPP2	-0.362134	0.00514514	0.0375089	FALSE	FALSE
ENTPD5	0.408415	0.00193958	0.023221	FALSE	FALSE
ENTPD6	0.357262	0.00674937	0.0426663	FALSE	FALSE
EPB41L3	0.387203	0.00350539	0.0306618	FALSE	FALSE
EPDR1	-0.513771	9.26709e-05	0.00548676	FALSE	FALSE
EPHB1	-0.427443	0.00117413	0.0176029	FALSE	FALSE
EPOR	0.419533	0.001448	0.0196342	FALSE	FALSE
ERAL1	0.42435	0.00127619	0.0181728	FALSE	FALSE
ESRRG	0.399842	6.70535e-05	0.00478416	FALSE	FALSE
ET	0.508435	0.000111528	0.00577449	FALSE	FALSE
ETFA	-0.372366	0.00467397	0.0355175	FALSE	FALSE
ETV3	0.377084	0.00429183	0.0337867	FALSE	FALSE
EVL	0.351513	0.00769296	0.045925	FALSE	FALSE
EXOC1	0.393365	0.000360301	0.010294	FALSE	FALSE
EXOC7	0.415409	0.000261432	0.00872175	FALSE	FALSE
EXOSC1	-0.480323	0.000262888	0.00874365	FALSE	FALSE
EXT2	-0.326961	0.00210446	0.0240881	FALSE	FALSE
EXTL2	-0.340388	0.00613815	0.0406789	FALSE	FALSE
EYA3	0.339631	0.0047306	0.0357245	FALSE	FALSE
F12	-0.441607	0.000805752	0.0147936	FALSE	FALSE
F2R	0.587324	7.73454e-06	0.00154078	FALSE	FALSE
F9	0.354089	0.00729111	0.0445745	FALSE	FALSE
FABP5L3	0.482825	0.000257536	0.0086445	FALSE	FALSE
FAM100A	0.390849	0.00304552	0.0285535	FALSE	FALSE
FAM102A	0.636463	2.49463e-07	0.000303307	FALSE	FALSE
FAM103A1	0.411262	0.00178915	0.0221219	FALSE	FALSE
FAM10A4	0.399462	0.00252285	0.0261809	FALSE	FALSE
FAM113A	0.43361	0.000990318	0.0164413	FALSE	FALSE
FAM119A	0.362297	0.00601866	0.0403441	FALSE	FALSE
FAM125A	0.355348	0.00707909	0.0437398	FALSE	FALSE
FAM20B	-0.3548	0.00722883	0.0443147	FALSE	FALSE
FAM3A	0.433711	0.00100173	0.0164834	FALSE	FALSE
FAM40B	0.492989	0.000177729	0.00709785	FALSE	FALSE
FAM50A	0.353097	0.00753146	0.045216	FALSE	FALSE
FAM53C	0.345626	0.00878934	0.049322	FALSE	FALSE
FAM55A	0.427592	0.00119768	0.017776	FALSE	FALSE
FAM62A	0.401955	0.0023849	0.025762	FALSE	FALSE
FAM63A	0.398669	0.00249851	0.0261216	FALSE	FALSE
FAM82C	-0.371088	0.00490632	0.0364974	FALSE	FALSE
FAM89B	0.384601	0.00353745	0.0308166	FALSE	FALSE
FANCD2	0.357167	0.00441312	0.0343707	FALSE	FALSE
FARSB	0.397311	0.00260402	0.0263731	FALSE	FALSE
FASTK	0.278714	0.00618193	0.0407437	FALSE	FALSE
FAU	-0.675185	2.19802e-07	0.000303307	FALSE	FALSE
FBS1	0.425104	0.0012345	0.0179397	FALSE	FALSE
FBXO11	0.472906	8.16674e-06	0.00154078	FALSE	FALSE
FBXO2	0.360158	0.00639029	0.0415138	FALSE	FALSE
FBXO44	0.380107	0.000405871	0.0109101	FALSE	FALSE
FBXW10	-0.475293	0.000307271	0.00952501	FALSE	FALSE
FBXW5	0.578791	1.0015e-05	0.00173952	FALSE	FALSE
FBXW8	0.371734	0.00050515	0.0116414	FALSE	FALSE
FCAR	0.356658	0.00110883	0.0171699	FALSE	FALSE
FCF1	0.464747	0.000435129	0.0110474	FALSE	FALSE
FCGR2B	-0.347993	0.00847586	0.048281	FALSE	FALSE
FDX1	-0.438195	0.000883134	0.0155366	FALSE	FALSE
FER1L4	0.366483	0.00546726	0.0386471	FALSE	FALSE
FGA	0.336402	0.00248713	0.0260685	FALSE	FALSE
FGD6	0.397585	0.00260665	0.0263731	FALSE	FALSE
FIS1	-0.347094	0.00846883	0.048281	FALSE	FALSE
FKBP14	0.363508	0.00584085	0.039698	FALSE	FALSE
FKBP5	-0.497386	0.000153049	0.00678037	FALSE	FALSE
FKSG14	-0.369045	0.00514984	0.0375182	FALSE	FALSE
FLJ10099	-0.368274	0.00525985	0.0378659	FALSE	FALSE
FLJ10241	-0.463604	0.000429542	0.0110474	FALSE	FALSE
FLJ10374	0.422167	0.00135826	0.0188637	FALSE	FALSE
FLJ10922	0.449452	0.000641202	0.0132135	FALSE	FALSE
FLJ11286	0.35197	0.00770925	0.0459721	FALSE	FALSE
FLJ12949	0.415492	0.000664644	0.0134933	FALSE	FALSE
FLJ13305	0.476495	0.000293488	0.00930873	FALSE	FALSE
FLJ13639	0.311898	0.00323022	0.0293335	FALSE	FALSE
FLJ16636	0.392888	0.00289081	0.0277281	FALSE	FALSE
FLJ16641	-0.383583	0.00366313	0.0313401	FALSE	FALSE
FLJ20054	0.514272	8.96151e-05	0.00544788	FALSE	FALSE
FLJ20125	-0.382597	0.00371578	0.0314873	FALSE	FALSE
FLJ20551	0.418742	0.00146552	0.0197738	FALSE	FALSE
FLJ20701	0.350306	0.00800047	0.0467658	FALSE	FALSE
FLJ21075	-0.353411	0.00744703	0.0450451	FALSE	FALSE
FLJ21106	0.394511	0.00278895	0.0271273	FALSE	FALSE
FLJ22104	0.394528	0.00280941	0.0272537	FALSE	FALSE
FLJ23588	0.328084	0.0061431	0.0406789	FALSE	FALSE
FLJ25416	-0.38667	0.00336578	0.0300101	FALSE	FALSE
FLJ30277	-0.426099	0.00124036	0.0180009	FALSE	FALSE
FLJ32130	0.380194	0.00401417	0.0326825	FALSE	FALSE
FLJ32447	0.639657	1.01229e-06	0.000852082	FALSE	FALSE
FLJ33590	0.367924	0.00539429	0.0384042	FALSE	FALSE
FLJ35220	0.50189	0.000134644	0.00632675	FALSE	FALSE
FLJ35773	0.399449	0.00248114	0.0260446	FALSE	FALSE
FLJ36046	0.392328	0.00294629	0.0280833	FALSE	FALSE
FLJ36492	0.35034	0.00222709	0.0248928	FALSE	FALSE
FLJ37357	0.587232	7.66501e-06	0.00154078	FALSE	FALSE
FLJ37440	-0.376867	0.00431498	0.0339426	FALSE	FALSE
FLJ37562	0.379359	0.0040737	0.0328979	FALSE	FALSE
FLJ40296	0.348011	0.00847697	0.048281	FALSE	FALSE
FLJ40411	0.353053	0.00751596	0.0452109	FALSE	FALSE
FLJ41131	0.401326	0.00232672	0.0255683	FALSE	FALSE
FLJ41423	0.683938	1.58534e-07	0.000303307	FALSE	FALSE
FLJ42957	0.451262	0.000609087	0.0127251	FALSE	FALSE
FLJ44124	0.465138	0.000401985	0.010888	FALSE	FALSE
FLJ45256	0.739086	1.47002e-08	7.4009e-05	FALSE	FALSE
FLJ45337	0.39592	0.00282057	0.0273032	FALSE	FALSE
FLJ45445	0.566322	1.5997e-05	0.0021881	FALSE	FALSE
FLJ46109	0.380915	0.00273063	0.0268223	FALSE	FALSE
FLJ46309	0.396215	0.00262273	0.0263781	FALSE	FALSE
FLJ90652	0.35689	0.00701705	0.0435369	FALSE	FALSE
FMNL3	0.370111	0.000759607	0.0143558	FALSE	FALSE
FOXC1	0.398644	0.00260006	0.0263731	FALSE	FALSE
FOXC2	0.494698	0.000168478	0.00709785	FALSE	FALSE
FOXD4	0.416752	0.00157743	0.0206308	FALSE	FALSE
FRAT2	-0.368651	0.00518357	0.0377137	FALSE	FALSE
FSD1	0.314747	0.00148667	0.019932	FALSE	FALSE
FTHL12	-0.3786	0.00406912	0.0328921	FALSE	FALSE
FTHL7	-0.497065	0.000152576	0.00678037	FALSE	FALSE
FTL	-0.511151	9.92834e-05	0.0055907	FALSE	FALSE
FTSJ3	-0.376101	0.00438591	0.0342835	FALSE	FALSE
FUBP3	-0.476993	0.000281257	0.00910553	FALSE	FALSE
FUNDC1	-0.419849	0.00143	0.0194941	FALSE	FALSE
FYTTD1	0.484174	4.69281e-05	0.00391995	FALSE	FALSE
FZD7	0.45239	0.000596367	0.012662	FALSE	FALSE
GABBR1	0.306017	0.00572516	0.039407	FALSE	FALSE
GALNT11	0.417006	0.00155656	0.0204721	FALSE	FALSE
GALNT2	-0.364935	0.00578158	0.0395408	FALSE	FALSE
GALNT3	0.504381	0.000124691	0.0060513	FALSE	FALSE
GALT	0.386777	0.000823079	0.0149363	FALSE	FALSE
GANAB	0.407964	0.00200485	0.0236385	FALSE	FALSE
GAS2L3	0.392161	0.00296166	0.0280833	FALSE	FALSE
GATA2	0.416336	0.00160017	0.0208452	FALSE	FALSE
GATA4	0.38361	0.00367234	0.0313706	FALSE	FALSE
GBA	0.432645	0.00104833	0.0168001	FALSE	FALSE
GBAS	-0.352632	0.00751963	0.0452109	FALSE	FALSE
GCA	-0.544344	3.30445e-05	0.00311716	FALSE	FALSE
GCLM	0.524978	6.73299e-05	0.00478416	FALSE	FALSE
GCSH	-0.374291	0.0045351	0.0349431	FALSE	FALSE
GDAP2	-0.386395	0.00343476	0.0303349	FALSE	FALSE
GDPD1	0.540378	3.92532e-05	0.00340897	FALSE	FALSE
GDPD5	0.421281	0.00142658	0.0194887	FALSE	FALSE
GFPT2	0.361946	0.00610946	0.0406402	FALSE	FALSE
GFRA3	0.353195	0.00749177	0.0451703	FALSE	FALSE
GGT1	0.44916	0.000204644	0.00768095	FALSE	FALSE
GHITM	-0.387213	0.0033304	0.0299205	FALSE	FALSE
GIMAP8	0.360502	0.00635077	0.0413895	FALSE	FALSE
GIPC1	-0.30713	0.00514092	0.0375032	FALSE	FALSE
GIT1	0.39498	0.00269911	0.0267007	FALSE	FALSE
GJB6	0.361733	0.00650155	0.0417754	FALSE	FALSE
GK	-0.373225	0.00471064	0.0356476	FALSE	FALSE
GLO1	-0.352381	0.00756178	0.0452902	FALSE	TRUE
GLRX	-0.515855	8.50934e-05	0.00531613	FALSE	FALSE
GLT25D1	0.356525	0.00694862	0.0433742	FALSE	FALSE
GLTP	-0.345964	0.00889567	0.0495649	FALSE	FALSE
GMIP	0.464808	0.000408857	0.0109101	FALSE	FALSE
GNA11	0.462041	0.000442807	0.0110746	FALSE	FALSE
GNB2L1	0.514299	9.09906e-05	0.00547071	FALSE	FALSE
GNB4	0.518523	8.32944e-05	0.00531613	FALSE	FALSE
GNG11	-0.362597	0.00600275	0.0402731	FALSE	FALSE
GNG5	-0.354864	0.00712598	0.0439056	FALSE	FALSE
GNPDA2	-0.383418	0.00367816	0.0313706	FALSE	FALSE
GNPTG	0.548254	2.86073e-05	0.00296545	FALSE	FALSE
GORASP2	-0.367875	0.00532281	0.0381435	FALSE	FALSE
GOSR1	0.421129	0.000203463	0.00767726	FALSE	FALSE
GPR1	0.471707	0.000334177	0.00993682	FALSE	FALSE
GPR149	0.292522	0.0074237	0.0450186	FALSE	FALSE
GPR172A	0.358259	0.00662145	0.0421744	FALSE	FALSE
GPR37	0.390104	0.00310996	0.0288398	FALSE	FALSE
GPR44	-0.391168	0.00308854	0.0287297	FALSE	FALSE
GPR64	0.315397	0.0078702	0.046476	FALSE	FALSE
GPR65	0.401407	0.00234154	0.0256597	FALSE	FALSE
GPX6	0.436698	0.000919298	0.0159169	FALSE	FALSE
GRAMD1C	0.507116	0.000114203	0.00581264	FALSE	FALSE
GRHPR	-0.466838	0.00038584	0.0106449	FALSE	FALSE
GRIK2	0.318963	0.00762105	0.0455703	FALSE	TRUE
GRIN1	0.415737	0.000473682	0.0114274	FALSE	FALSE
GRIP1	0.407315	0.00203664	0.0237133	FALSE	TRUE
GRM3	0.412777	0.00190012	0.0228548	FALSE	FALSE
GSDML	0.560642	2.29775e-05	0.00266427	FALSE	FALSE
GSG2	-0.367126	0.00545411	0.038613	FALSE	FALSE
GSPT1	0.378966	0.00408811	0.0329171	FALSE	FALSE
GSTP1	-0.356484	0.00698337	0.0434765	FALSE	FALSE
GTF2E1	-0.365481	0.0055797	0.0388734	FALSE	FALSE
GTF2E2	-0.391145	0.0030642	0.028585	FALSE	FALSE
GTF2F2	-0.454497	0.000570104	0.0123778	FALSE	FALSE
GTF2H1	0.357387	0.00682555	0.0430484	FALSE	FALSE
GTF2IRD2P	0.377303	0.00427782	0.0337339	FALSE	FALSE
GTF3C5	-0.347223	0.00856578	0.0485631	FALSE	FALSE
GTPBP2	0.488272	0.000207509	0.0077234	FALSE	FALSE
GTPBP6	0.364785	0.00578054	0.0395408	FALSE	FALSE
GYG1	-0.370963	0.00488641	0.0363786	FALSE	FALSE
GYPC	0.346666	0.00410012	0.0329653	FALSE	FALSE
GZMA	-0.410841	0.00183461	0.0224419	FALSE	FALSE
H19	0.399882	0.0024518	0.0259275	FALSE	FALSE
H2AFZ	-0.418741	0.00147094	0.0198224	FALSE	FALSE
HADHSC	-0.392864	0.00289738	0.0277281	FALSE	FALSE
HAGHL	0.305918	0.00783299	0.0463563	FALSE	FALSE
HBXIP	-0.353465	0.00733768	0.0447852	FALSE	FALSE
HCFC1	-0.440392	0.0008109	0.0148632	FALSE	FALSE
HCG2P7	0.416403	0.00156022	0.0204956	FALSE	FALSE
HCG3	-0.434582	0.000975935	0.0163286	FALSE	FALSE
HCK	0.363866	0.00583387	0.039698	FALSE	FALSE
HCST	0.580802	1.32485e-05	0.00204169	FALSE	FALSE
HDAC10	0.411201	0.00180007	0.0221817	FALSE	FALSE
HDAC3	-0.430835	0.00107099	0.0169355	FALSE	FALSE
HDAC7A	0.39085	0.00140041	0.0192755	FALSE	FALSE
HDDC3	-0.357502	0.00674009	0.0426569	FALSE	FALSE
HDGF	-0.406484	0.00201646	0.0236498	FALSE	FALSE
HEM1	0.551912	2.6159e-05	0.00284594	FALSE	FALSE
HEMK1	0.362945	0.00597482	0.0402477	FALSE	FALSE
HERC6	-0.351544	0.00777596	0.0461917	FALSE	FALSE
HHLA3	-0.304024	0.00537919	0.038368	FALSE	FALSE
HIGD2A	0.378429	0.0041447	0.033129	FALSE	FALSE
HILS1	0.428077	0.0011691	0.0175728	FALSE	FALSE
HINT1	-0.3889	0.00312721	0.0289458	FALSE	FALSE
HIPK1	0.365852	0.000514966	0.0116668	FALSE	FALSE
HIPK4	-0.376693	0.00433262	0.0339856	FALSE	FALSE
HIST1H2AG	-0.377392	0.00427895	0.0337339	FALSE	FALSE
HIST1H4C	-0.423595	0.00130348	0.0183807	FALSE	FALSE
HIST1H4F	0.345548	0.00894518	0.0497373	FALSE	FALSE
HIVEP3	0.424912	0.00126779	0.0181442	FALSE	FALSE
HKR3	0.41757	0.00152991	0.0201944	FALSE	FALSE
HMG20B	0.391564	0.00295617	0.0280833	FALSE	FALSE
HMGB3	-0.34851	0.00827546	0.0476854	FALSE	FALSE
HMGN2	-0.351151	0.00776531	0.0461806	FALSE	FALSE
HMGN3	-0.465075	0.000409485	0.0109101	FALSE	FALSE
HMGN4	-0.593753	5.59974e-06	0.00145894	FALSE	FALSE
HMMR	-0.345585	0.00336094	0.0300101	FALSE	FALSE
HNRPA0	-0.377024	0.00420472	0.0333408	FALSE	FALSE
HNRPA3	-0.382134	0.00375986	0.0316154	FALSE	FALSE
HNRPDL	0.318234	0.00460048	0.0352406	FALSE	FALSE
HNRPH2	-0.448581	0.000650776	0.0133355	FALSE	FALSE
HNRPM	-0.359403	0.00289932	0.0277281	FALSE	FALSE
HNRPU	0.548339	4.97713e-06	0.00143322	FALSE	FALSE
HNRPUL1	-0.422573	0.000139913	0.00646657	FALSE	FALSE
HNRPUL2	0.367573	0.00535046	0.0382777	FALSE	FALSE
HOM-TES-103	0.324695	0.00487041	0.036329	FALSE	FALSE
HOXB2	-0.424793	0.00128146	0.0181728	FALSE	FALSE
HOXB6	0.340856	0.0045409	0.0349431	FALSE	FALSE
HOXB9	0.345895	0.00887138	0.0495114	FALSE	FALSE
HOXC4	0.330355	0.00497869	0.0367609	FALSE	FALSE
HPS1	0.441809	0.000241639	0.00847484	FALSE	FALSE
HPS5	0.400122	0.00153257	0.0202051	FALSE	FALSE
HRK	0.398803	0.00255712	0.026249	FALSE	FALSE
HSA9761	0.400588	0.00240395	0.0258703	FALSE	FALSE
HSCB	0.564161	1.70555e-05	0.00222689	FALSE	FALSE
HSD11B1	0.307537	0.00354958	0.0308265	FALSE	TRUE
HSD17B1	0.426226	0.00123331	0.0179397	FALSE	FALSE
HSD17B12	0.390012	0.00309022	0.0287297	FALSE	FALSE
HSD17B8	-0.359709	0.00639254	0.0415138	FALSE	FALSE
HSD3B1	-0.364769	0.00574917	0.0394671	FALSE	FALSE
HSF2	-0.446946	0.000687206	0.013638	FALSE	FALSE
HSH2D	0.594997	5.83585e-06	0.0014851	FALSE	FALSE
HSPB1	0.39422	0.0028245	0.0273032	FALSE	FALSE
HSPC023	0.353223	0.00743908	0.0450451	FALSE	FALSE
HSPC152	-0.420738	0.00138244	0.0191244	FALSE	FALSE
HSPC159	0.431166	0.00107882	0.0169422	FALSE	FALSE
HSPC268	0.42673	0.00119405	0.017755	FALSE	FALSE
HSZFP36	-0.3818	0.0024105	0.0258761	FALSE	FALSE
HTATIP2	-0.5	0.000140057	0.00646657	FALSE	FALSE
HTATSF1	0.349994	0.00804354	0.0469179	FALSE	FALSE
HTF9C	0.322354	0.00364525	0.0312541	FALSE	FALSE
HTR2C	0.414294	0.00168863	0.0215361	FALSE	FALSE
HTR7	-0.317923	0.00543433	0.0385795	FALSE	TRUE
HTRA4	0.3629	0.00616515	0.040693	FALSE	FALSE
HYPK	0.402085	0.00226438	0.0252066	FALSE	FALSE
IARS2	-0.363555	0.00582966	0.039698	FALSE	FALSE
ICAM2	0.373935	0.00464988	0.035388	FALSE	FALSE
IDE	-0.410218	0.00185032	0.022497	FALSE	FALSE
IDH1	-0.672176	2.46576e-07	0.000303307	FALSE	FALSE
IDH3G	0.36613	0.0028998	0.0277281	FALSE	FALSE
IFIT5	-0.362392	0.00612799	0.0406789	FALSE	FALSE
IFNG	0.408391	0.00207967	0.0239294	FALSE	FALSE
IFRD1	0.30316	0.00553268	0.0388405	FALSE	FALSE
IFT172	0.469272	0.000359356	0.0102939	FALSE	FALSE
IIP45	0.406544	0.00107394	0.0169422	FALSE	FALSE
IK	-0.467969	0.000368275	0.0103596	FALSE	FALSE
IL10	0.498503	0.000146693	0.00668829	FALSE	FALSE
IL11RA	0.4858	1.55112e-05	0.0021881	FALSE	FALSE
IL12RB2	0.392752	0.00303385	0.0285276	FALSE	FALSE
IL17RD	0.429545	0.000107971	0.00575021	FALSE	FALSE
IL18	0.365447	0.00558098	0.0388734	FALSE	FALSE
IL1RAPL1	0.396415	0.0027421	0.0268386	FALSE	TRUE
IL22	0.369399	0.00519393	0.0377389	FALSE	FALSE
IL22RA1	-0.413661	0.00170109	0.0215693	FALSE	FALSE
IL2RG	0.396573	0.00260959	0.0263731	FALSE	FALSE
IL4I1	0.436596	0.000363274	0.0103477	FALSE	FALSE
ILF2	-0.363915	0.00573277	0.039407	FALSE	FALSE
IMPA2	-0.37903	0.00401758	0.0326859	FALSE	FALSE
INPPL1	0.47321	0.00031732	0.00971552	FALSE	FALSE
IPO9	0.375689	0.00442827	0.0344641	FALSE	FALSE
IPP	0.457879	0.000512263	0.0116645	FALSE	FALSE
IQCE	0.424861	0.0012538	0.0180938	FALSE	FALSE
IRAK4	0.349538	0.0083016	0.0477858	FALSE	FALSE
IRF3	0.438213	0.000867736	0.0154356	FALSE	FALSE
ISCU	-0.346006	0.00880951	0.0493839	FALSE	FALSE
ISYNA1	0.518222	8.20181e-05	0.00531057	FALSE	FALSE
ITGA3	0.30427	0.00811157	0.0471132	FALSE	FALSE
ITGB1	0.309544	0.00127013	0.0181442	FALSE	FALSE
ITGB1BP1	-0.267616	0.00271751	0.0267656	FALSE	FALSE
ITGB4	0.285318	0.00524631	0.0378659	FALSE	FALSE
ITK	0.345974	0.00891685	0.0496555	FALSE	FALSE
ITM2C	-0.344353	0.00893538	0.0497334	FALSE	FALSE
JMY	0.361366	0.0062567	0.0410457	FALSE	FALSE
JPH3	-0.349467	0.00813146	0.0472037	FALSE	FALSE
JUND	0.396503	0.00261287	0.0263731	FALSE	FALSE
K-ALPHA-1	-0.358464	0.00663212	0.0421932	FALSE	FALSE
KATNA1	-0.376942	0.00421826	0.033424	FALSE	FALSE
KCNB2	0.382237	0.00408036	0.0329032	FALSE	FALSE
KCNH3	0.436666	0.000946273	0.0160642	FALSE	FALSE
KCNH6	0.465924	8.13121e-05	0.00531057	FALSE	FALSE
KCNK6	0.499495	0.00015116	0.00678037	FALSE	FALSE
KCNQ3	0.374658	0.00453806	0.0349431	FALSE	FALSE
KCTD10	-0.492417	0.000176133	0.00709785	FALSE	FALSE
KCTD13	0.536142	4.51917e-05	0.00380395	FALSE	TRUE
KCTD7	0.572536	1.35447e-05	0.00204169	FALSE	FALSE
KCTD9	0.399457	0.00241808	0.0258761	FALSE	FALSE
KHDRBS1	-0.373924	0.00454875	0.0349789	FALSE	FALSE
KIAA0090	0.353246	0.00754298	0.0452519	FALSE	FALSE
KIAA0100	0.362806	0.00597452	0.0402477	FALSE	FALSE
KIAA0195	0.39595	0.00268801	0.026667	FALSE	FALSE
KIAA0196	-0.397322	0.00257647	0.0263669	FALSE	FALSE
KIAA0265	-0.377452	0.00423597	0.0334715	FALSE	FALSE
KIAA0274	0.356601	0.0069168	0.0432747	FALSE	FALSE
KIAA0368	0.38212	0.0038095	0.0316622	FALSE	FALSE
KIAA0408	0.34626	0.00887287	0.0495114	FALSE	FALSE
KIAA0415	0.440726	0.000820318	0.0149145	FALSE	FALSE
KIAA0427	0.426341	0.00121004	0.017845	FALSE	FALSE
KIAA0495	0.502455	0.00013419	0.00632675	FALSE	FALSE
KIAA0514	0.350119	0.00805078	0.0469179	FALSE	FALSE
KIAA0672	0.476787	0.000295888	0.00931738	FALSE	FALSE
KIAA0683	0.466317	0.000395839	0.0108017	FALSE	FALSE
KIAA0738	0.47044	0.000342345	0.00998976	FALSE	FALSE
KIAA1212	0.439208	0.000844767	0.0151788	FALSE	FALSE
KIAA1407	0.366278	0.00551882	0.038836	FALSE	FALSE
KIAA1434	0.390915	0.0030392	0.0285276	FALSE	FALSE
KIAA1446	0.594481	6.1223e-06	0.0015153	FALSE	FALSE
KIAA1559	0.379771	0.00401113	0.0326825	FALSE	FALSE
KIAA1632	0.409378	0.00189854	0.0228548	FALSE	FALSE
KIAA1641	0.463496	0.000432441	0.0110474	FALSE	FALSE
KIAA1751	0.430765	0.00106297	0.0168652	FALSE	FALSE
KIAA1787	0.473462	0.000318744	0.00971552	FALSE	FALSE
KIAA1797	-0.450349	0.000624391	0.0129894	FALSE	FALSE
KIAA1826	-0.3942	0.00277692	0.0270344	FALSE	FALSE
KIAA2013	0.523343	6.77736e-05	0.00478462	FALSE	FALSE
KIF12	0.359459	0.00654707	0.0418957	FALSE	FALSE
KIF13B	-0.406694	0.0020403	0.0237259	FALSE	FALSE
KIF4A	-0.474308	0.000308191	0.00952654	FALSE	FALSE
KIF5C	0.464101	0.000443284	0.0110746	FALSE	FALSE
KLF15	0.360882	0.00631317	0.0413171	FALSE	FALSE
KLF9	-0.400441	0.00244376	0.0259275	FALSE	FALSE
KLHDC2	-0.35105	0.00791558	0.0466182	FALSE	FALSE
KLHL12	-0.347883	0.0083421	0.0478751	FALSE	FALSE
KLHL20	-0.362582	0.00594679	0.0401685	FALSE	FALSE
KLHL25	0.630192	1.45949e-06	0.000863842	FALSE	FALSE
KLHL8	0.415629	0.00161398	0.0209007	FALSE	FALSE
KLHL9	-0.445966	0.000731062	0.014084	FALSE	FALSE
KLK15	0.335458	0.000949076	0.0160763	FALSE	FALSE
KLRC3	0.371416	0.000873164	0.0154356	FALSE	FALSE
KNG1	-0.347835	0.00851706	0.0484094	FALSE	FALSE
KPNA2	0.384883	0.00348713	0.0305509	FALSE	FALSE
KRT25C	0.381259	0.00386341	0.0319857	FALSE	FALSE
KRT6IRS	0.356019	0.0070664	0.0436861	FALSE	FALSE
KRT9	0.602687	4.41814e-06	0.00142193	FALSE	FALSE
KRTAP21-2	0.445981	0.000740727	0.0141556	FALSE	FALSE
KRTCAP2	0.365648	0.00553464	0.0388405	FALSE	FALSE
KYNU	-0.326849	0.00806079	0.0469179	FALSE	FALSE
LACRT	0.373694	0.00476953	0.0358937	FALSE	FALSE
LAIR1	0.349664	0.00260728	0.0263731	FALSE	FALSE
LANCL1	-0.406277	0.00206812	0.0238269	FALSE	FALSE
LARP2	0.36413	0.000309414	0.0095374	FALSE	FALSE
LARS2	-0.406791	0.00203217	0.023707	FALSE	FALSE
LASP1	-0.478991	0.000268425	0.00887388	FALSE	FALSE
LASS2	0.406915	0.00172983	0.0217571	FALSE	FALSE
LASS5	0.385769	0.00344161	0.0303375	FALSE	FALSE
LCN12	-0.436048	0.000939457	0.0160642	FALSE	FALSE
LCOR	0.348966	0.008145	0.0472321	FALSE	FALSE
LDHB	-0.35687	0.00685728	0.0431242	FALSE	FALSE
LDLRAP1	0.427511	0.00122414	0.0179283	FALSE	FALSE
LENG4	0.390903	0.00305351	0.0285535	FALSE	FALSE
LEP	0.513221	9.27618e-05	0.00548676	FALSE	FALSE
LEPREL1	0.428196	0.00115151	0.0174775	FALSE	FALSE
LEPROTL1	-0.379062	0.00408684	0.0329171	FALSE	FALSE
LGR4	0.378412	0.00414404	0.033129	FALSE	FALSE
LHFPL3	0.442318	0.000797181	0.0147103	FALSE	FALSE
LHX1	0.361983	0.00614143	0.0406789	FALSE	FALSE
LILRB1	0.496674	0.000104187	0.00571095	FALSE	FALSE
LILRB2	0.454129	0.000563549	0.0122842	FALSE	FALSE
LILRB3	0.78752	9.34142e-09	7.4009e-05	FALSE	FALSE
LINCR	-0.386653	0.00345136	0.0303375	FALSE	FALSE
LMOD3	0.440688	0.000818742	0.0149145	FALSE	FALSE
LOC112869	0.500448	0.000106375	0.00575021	FALSE	FALSE
LOC123688	0.394453	0.00280045	0.0271908	FALSE	FALSE
LOC126295	0.476692	0.000299136	0.0093523	FALSE	FALSE
LOC128439	0.523837	6.68141e-05	0.00478416	FALSE	FALSE
LOC134997	-0.347832	0.00837265	0.0479174	FALSE	FALSE
LOC152485	0.363143	0.00588068	0.0399439	FALSE	FALSE
LOC202134	0.497059	0.000160108	0.00698002	FALSE	FALSE
LOC205251	-0.455483	0.000560551	0.0122635	FALSE	FALSE
LOC219854	-0.472772	0.000331726	0.00990266	FALSE	FALSE
LOC283130	0.36029	0.0063545	0.0413895	FALSE	FALSE
LOC283514	0.411356	0.00183554	0.0224419	FALSE	FALSE
LOC283874	0.414566	0.00175618	0.0219431	FALSE	FALSE
LOC285074	0.42466	0.00125924	0.0180938	FALSE	FALSE
LOC285989	0.331605	0.00418458	0.0333018	FALSE	FALSE
LOC338799	0.414805	0.00167983	0.0214739	FALSE	FALSE
LOC339344	-0.41027	0.00184435	0.022497	FALSE	FALSE
LOC347273	0.348684	0.00834232	0.0478751	FALSE	FALSE
LOC349114	0.406916	0.00200928	0.0236385	FALSE	FALSE
LOC375323	0.373215	0.00471715	0.0356722	FALSE	FALSE
LOC390748	0.331856	0.00393339	0.0324108	FALSE	FALSE
LOC391356	-0.429625	0.00108857	0.0169925	FALSE	FALSE
LOC399744	0.353023	0.0074524	0.0450451	FALSE	FALSE
LOC399900	0.352545	0.00750717	0.0451857	FALSE	FALSE
LOC400464	0.372545	0.00395339	0.0324265	FALSE	FALSE
LOC401152	0.572006	1.31002e-05	0.00204169	FALSE	FALSE
LOC440157	0.556885	2.19111e-05	0.0026325	FALSE	FALSE
LOC440396	0.548385	2.99001e-05	0.00296545	FALSE	FALSE
LOC442578	0.405283	0.00209445	0.0240489	FALSE	FALSE
LOC492311	0.35186	0.00777983	0.0461917	FALSE	FALSE
LOC493860	0.379905	0.00419672	0.0333257	FALSE	FALSE
LOC51035	-0.370231	0.00511057	0.0374566	FALSE	FALSE
LOC51333	0.431476	0.001065	0.0168652	FALSE	FALSE
LOC550631	0.494877	0.000169312	0.00709785	FALSE	FALSE
LOC606724	0.418602	0.0015186	0.0201178	FALSE	FALSE
LOC642316	0.404728	0.00215768	0.0243806	FALSE	FALSE
LOC642947	0.459413	0.000474589	0.0114274	FALSE	FALSE
LOC643516	-0.423273	0.00132191	0.0185212	FALSE	FALSE
LOC646200	-0.62842	1.47934e-06	0.000863842	FALSE	FALSE
LOC648303	0.349016	0.00834337	0.0478751	FALSE	FALSE
LOC649555	-0.395064	0.00274073	0.0268386	FALSE	FALSE
LOC649588	-0.489858	0.00019925	0.0075443	FALSE	FALSE
LOC650695	0.359323	0.0064881	0.0417626	FALSE	FALSE
LOC652461	-0.362757	0.00599281	0.0402477	FALSE	FALSE
LOC653101	-0.3629	0.00609083	0.0405903	FALSE	FALSE
LOC653131	0.378532	0.00413499	0.033124	FALSE	FALSE
LOC653423	-0.458083	0.000504621	0.0116414	FALSE	FALSE
LOC653490	0.57573	1.18124e-05	0.00192922	FALSE	FALSE
LOC653980	0.294294	0.00852497	0.0484094	FALSE	FALSE
LOC723972	-0.352669	0.00753203	0.045216	FALSE	FALSE
LOC90586	0.45821	0.000492063	0.0115851	FALSE	FALSE
LOC90639	0.476503	0.000291692	0.00927863	FALSE	FALSE
LOC91461	0.393004	0.0029014	0.0277281	FALSE	FALSE
LOC91614	-0.495387	0.000167583	0.00709785	FALSE	FALSE
LOC92017	0.382029	0.00376958	0.0316154	FALSE	FALSE
LONP2	0.433647	0.000986987	0.0164386	FALSE	FALSE
LOX	0.369009	0.00519104	0.0377389	FALSE	FALSE
LOXL4	0.421056	0.00143953	0.0195436	FALSE	FALSE
LPP	0.442571	0.000800792	0.014752	FALSE	FALSE
LRAP	0.381747	0.00377763	0.0316273	FALSE	FALSE
LRFN4	0.439571	0.000841763	0.0151497	FALSE	FALSE
LRFN5	0.446966	0.000732749	0.0140916	FALSE	TRUE
LRRC25	0.379416	0.00415798	0.0332109	FALSE	FALSE
LRRC3	-0.35021	0.00805347	0.0469179	FALSE	FALSE
LRRC32	0.39514	0.00286304	0.0275591	FALSE	FALSE
LRRC3B	0.517139	8.38992e-05	0.00531613	FALSE	FALSE
LRRC47	-0.385625	0.00343255	0.0303349	FALSE	FALSE
LRRC57	-0.358826	0.0066064	0.0421275	FALSE	FALSE
LRRC8A	-0.374845	0.00451273	0.0348947	FALSE	FALSE
LRRN5	0.369871	0.000887908	0.0155533	FALSE	FALSE
LSDP5	0.405486	0.00209978	0.0240596	FALSE	FALSE
LSM12	-0.396366	0.00265535	0.0264986	FALSE	FALSE
LSM2	-0.405115	0.00213017	0.0242051	FALSE	FALSE
LSM3	-0.383209	0.00359927	0.0311346	FALSE	FALSE
LSMD1	-0.466446	0.000390991	0.0106981	FALSE	FALSE
LSR	0.332909	0.00143801	0.0195436	FALSE	FALSE
LSS	0.353547	0.00739119	0.0449089	FALSE	FALSE
LUC7L2	0.396795	0.00261823	0.0263731	FALSE	FALSE
LXN	-0.382392	0.00371337	0.0314873	FALSE	FALSE
LY75	0.446316	0.00069405	0.0136841	FALSE	FALSE
LY9	0.337335	0.00639165	0.0415138	FALSE	FALSE
LYSMD2	-0.511503	9.92798e-05	0.0055907	FALSE	FALSE
M160	-0.398777	0.00254916	0.0262412	FALSE	FALSE
MAD2L2	-0.435425	0.000942613	0.0160642	FALSE	FALSE
MALL	0.429743	0.00112679	0.0173331	FALSE	FALSE
MALT1	0.42806	0.000476206	0.0114274	FALSE	FALSE
MAP1A	0.410628	0.00186437	0.0225675	FALSE	FALSE
MAP2K1	-0.371006	0.00486864	0.036329	FALSE	FALSE
MAP3K4	0.40546	0.000667255	0.0135213	FALSE	FALSE
MAP6D1	0.353399	0.00739963	0.0449089	FALSE	FALSE
MAPK11	0.379212	0.0008266	0.0149506	FALSE	FALSE
MAPK6	-0.416768	0.00156984	0.0205972	FALSE	FALSE
MAPK7	0.336543	0.00169688	0.0215658	FALSE	FALSE
MAPK8IP3	0.534479	6.46037e-06	0.0015368	FALSE	FALSE
MAPK9	-0.431768	0.00103532	0.0167838	FALSE	FALSE
MAPKAP1	-0.431481	0.000149462	0.00678037	FALSE	FALSE
MAPRE1	-0.412742	0.00171073	0.0216229	FALSE	FALSE
MASA	-0.407883	0.00200505	0.0236385	FALSE	FALSE
MATN1	0.368198	0.00529144	0.0380183	FALSE	FALSE
MATN2	0.310728	0.00855153	0.0485351	FALSE	FALSE
MBD3	0.367035	0.00536494	0.0383215	FALSE	TRUE
MBD4	0.459172	0.00048264	0.0114834	FALSE	TRUE
MBD5	0.350264	0.0080362	0.0469179	FALSE	TRUE
MBD6	0.419235	0.00146306	0.0197649	FALSE	FALSE
MBOAT2	0.375213	0.0045081	0.0348947	FALSE	FALSE
MBTD1	0.572301	1.3171e-05	0.00204169	FALSE	FALSE
MCC	-0.390151	0.00312248	0.0289314	FALSE	TRUE
MCEE	-0.350614	0.00791135	0.0466182	FALSE	FALSE
MCM8	0.371019	0.00152694	0.0201795	FALSE	FALSE
MDH1	-0.352659	0.00750617	0.0451857	FALSE	FALSE
MDH2	-0.407597	0.00199476	0.0236385	FALSE	FALSE
MDS032	0.546637	3.17375e-05	0.00301991	FALSE	FALSE
MEF2C	0.406155	0.0020672	0.0238269	FALSE	TRUE
MELK	-0.389489	0.00314412	0.0290156	FALSE	FALSE
MEN1	0.285147	0.00233377	0.0256142	FALSE	FALSE
METT11D1	0.321935	0.00719037	0.0441586	FALSE	FALSE
METTL3	-0.346896	0.00871419	0.0490303	FALSE	FALSE
MFAP1	-0.349248	0.0080576	0.0469179	FALSE	FALSE
MGA	0.399678	0.00242696	0.0259094	FALSE	FALSE
MGC13017	0.404028	0.00214573	0.0243566	FALSE	FALSE
MGC13114	0.410385	0.00135842	0.0188637	FALSE	FALSE
MGC13170	0.399104	0.00124416	0.0180322	FALSE	FALSE
MGC15523	0.290285	0.00370731	0.0314873	FALSE	FALSE
MGC15912	0.442797	0.000790853	0.0146708	FALSE	FALSE
MGC16703	0.500944	0.000138457	0.00646657	FALSE	FALSE
MGC17330	0.416175	0.00160683	0.0208822	FALSE	FALSE
MGC21675	0.391388	0.0030303	0.0285276	FALSE	FALSE
MGC22793	0.3624	0.00605556	0.0404948	FALSE	FALSE
MGC27121	0.378886	0.00410578	0.032985	FALSE	FALSE
MGC2747	-0.391873	0.0029836	0.0281936	FALSE	FALSE
MGC29506	0.352605	0.00760199	0.0454812	FALSE	FALSE
MGC29891	0.36239	0.00597579	0.0402477	FALSE	FALSE
MGC3121	0.424454	0.00126075	0.0180938	FALSE	FALSE
MGC33407	-0.349769	0.00825589	0.0476479	FALSE	FALSE
MGC39633	-0.419957	0.00150012	0.0199941	FALSE	FALSE
MGC42090	0.350091	0.00809209	0.04705	FALSE	FALSE
MGC42174	0.550979	2.67046e-05	0.00286487	FALSE	FALSE
MGC44328	-0.372208	0.00481312	0.0361481	FALSE	FALSE
MGC4677	0.394507	0.000338057	0.00993863	FALSE	FALSE
MGC4728	0.517507	8.18787e-05	0.00531057	FALSE	FALSE
MGC4825	-0.406708	0.00202255	0.0236717	FALSE	FALSE
MGC52498	0.394552	0.00276641	0.02698	FALSE	FALSE
MGC7036	-0.417721	0.00151148	0.0200478	FALSE	FALSE
MGC70857	0.431903	0.00104898	0.0168001	FALSE	FALSE
MGC9850	0.395716	0.00269725	0.0267007	FALSE	FALSE
MGST1	-0.288828	0.0074572	0.0450451	FALSE	FALSE
MGST3	-0.396058	0.00264026	0.0263847	FALSE	FALSE
MIB2	0.540911	2.72879e-05	0.00287156	FALSE	FALSE
MICAL1	0.424381	0.00125945	0.0180938	FALSE	FALSE
MID1	-0.278302	0.00321861	0.0293254	FALSE	FALSE
MID1IP1	-0.383743	0.00363132	0.0312541	FALSE	FALSE
MIR16	-0.359396	0.00653081	0.0418698	FALSE	FALSE
MLL4	0.506512	0.000114738	0.00581264	FALSE	FALSE
MLL5	0.345432	0.002831	0.0273419	FALSE	FALSE
MLLT11	-0.491754	0.000184503	0.00723534	FALSE	FALSE
MMAB	0.407618	0.00200926	0.0236385	FALSE	FALSE
MMD	-0.600166	4.67442e-06	0.00143322	FALSE	FALSE
MMP23B	0.383748	0.0036405	0.0312541	FALSE	FALSE
MMP9	0.383484	0.00371337	0.0314873	FALSE	FALSE
MNT	0.51804	8.12056e-05	0.00531057	FALSE	FALSE
MOBK1B	-0.493027	0.000176814	0.00709785	FALSE	FALSE
MOBKL2B	-0.451356	0.000607694	0.0127251	FALSE	FALSE
MPP1	-0.480309	0.000263893	0.0087505	FALSE	FALSE
MPV17	0.430111	0.00111056	0.0171699	FALSE	FALSE
MRFAP1L1	0.560996	2.39215e-07	0.000303307	FALSE	FALSE
MRLC2	-0.358947	0.00657761	0.0419684	FALSE	FALSE
MRP63	0.571939	1.38071e-05	0.00204169	FALSE	FALSE
MRPL13	-0.474859	0.000297617	0.0093315	FALSE	FALSE
MRPL16	-0.412086	0.00176469	0.0219661	FALSE	FALSE
MRPL17	0.452078	0.000597128	0.012662	FALSE	FALSE
MRPL30	-0.329466	0.005628	0.0390512	FALSE	FALSE
MRPL42	-0.490686	0.000186068	0.00724576	FALSE	FALSE
MRPL50	-0.396841	0.0025977	0.0263731	FALSE	FALSE
MRPL51	-0.376547	0.00423649	0.0334715	FALSE	FALSE
MRPL9	-0.373102	0.00462192	0.0352935	FALSE	FALSE
MRPS15	0.347033	0.00856979	0.0485631	FALSE	FALSE
MRPS26	0.42091	0.0013942	0.0192143	FALSE	FALSE
MRPS9	-0.390238	0.00308264	0.028708	FALSE	FALSE
MS4A1	0.310436	0.00823335	0.0475532	FALSE	FALSE
MSH3	0.396356	0.00263315	0.0263834	FALSE	FALSE
MSRB3	0.335976	0.00331964	0.0298974	FALSE	FALSE
MTA2	0.487507	0.000212557	0.00783137	FALSE	FALSE
MTERFD2	0.502657	0.000132537	0.00630562	FALSE	FALSE
MTF2	0.369754	0.00503525	0.0370285	FALSE	FALSE
MTHFD2	0.266271	0.00810922	0.0471132	FALSE	FALSE
MTMR9	0.41021	0.00186167	0.0225597	FALSE	FALSE
MTNR1A	0.41451	0.00165459	0.0212755	FALSE	FALSE
MUM1	-0.399482	0.00248247	0.0260446	FALSE	FALSE
MUSK	-0.360563	0.00625391	0.0410457	FALSE	FALSE
MYH1	0.510508	0.000102943	0.00568919	FALSE	FALSE
MYH9	-0.598823	4.87923e-06	0.00143322	FALSE	FALSE
MYO10	0.438542	0.000872651	0.0154356	FALSE	FALSE
MYO3B	0.442443	0.000788159	0.0146675	FALSE	FALSE
MYO7B	0.434639	0.000977396	0.0163286	FALSE	FALSE
N4BP2	0.423487	0.00130226	0.0183807	FALSE	FALSE
NAB2	0.493247	0.000175974	0.00709785	FALSE	FALSE
NADSYN1	0.405173	0.00211174	0.0240952	FALSE	FALSE
NAG18	0.356208	0.00692363	0.0432927	FALSE	FALSE
NALP12	0.321879	0.00633946	0.0413574	FALSE	FALSE
NALP4	0.374361	0.00523231	0.0378201	FALSE	FALSE
NAPA	-0.389002	0.00321005	0.0292718	FALSE	FALSE
NAPRT1	0.349168	0.00835437	0.0478779	FALSE	FALSE
NARF	0.424872	0.00125448	0.0180938	FALSE	FALSE
NAT6	0.470397	0.000351097	0.0101763	FALSE	FALSE
NAV3	-0.360878	0.00625648	0.0410457	FALSE	FALSE
NBPF20	0.399506	0.00243311	0.0259245	FALSE	FALSE
NBPF3	0.327557	0.00798371	0.0467489	FALSE	FALSE
NBPF9	0.387903	0.00329401	0.0297364	FALSE	FALSE
NCAPG2	-0.411501	0.00179561	0.0221767	FALSE	FALSE
NCDN	0.267188	0.00762977	0.0455976	FALSE	FALSE
NCF1	-0.359333	0.00641925	0.0415625	FALSE	FALSE
NCOA3	0.322926	0.00734137	0.0447852	FALSE	FALSE
NCOA6IP	0.42798	0.00116227	0.0175051	FALSE	FALSE
NCSTN	0.441547	0.00079318	0.0146708	FALSE	FALSE
NDST2	0.421805	0.00135324	0.0188395	FALSE	FALSE
NDUFA1	-0.531392	5.23259e-05	0.00405862	FALSE	FALSE
NDUFA11	-0.35484	0.00709817	0.0438213	FALSE	FALSE
NDUFA3	-0.420474	0.00142529	0.0194887	FALSE	FALSE
NDUFA4	-0.45608	0.000520469	0.0117428	FALSE	FALSE
NDUFA8	-0.439402	0.000848312	0.0152175	FALSE	FALSE
NDUFA9	-0.468089	0.000375978	0.0104686	FALSE	FALSE
NDUFAB1	-0.386127	0.00338	0.0300698	FALSE	FALSE
NDUFB3	-0.40187	0.00227349	0.0252823	FALSE	FALSE
NDUFB5	-0.355874	0.00690892	0.0432501	FALSE	FALSE
NDUFB6	-0.446384	0.000685329	0.013638	FALSE	FALSE
NDUFB7	-0.406076	0.00204985	0.0237612	FALSE	FALSE
NDUFS4	-0.429479	0.00108658	0.0169856	FALSE	FALSE
NDUFS5	-0.461384	0.000455101	0.0112161	FALSE	FALSE
NEDD8	-0.385705	0.00344552	0.0303375	FALSE	FALSE
NEK3	0.315871	0.00245235	0.0259275	FALSE	FALSE
NEK6	0.45293	0.000583708	0.0125486	FALSE	FALSE
NEK8	0.500419	0.000140656	0.00646695	FALSE	FALSE
NES	0.358644	0.00663632	0.0421954	FALSE	FALSE
NEUROD2	0.421487	0.0013936	0.0192143	FALSE	FALSE
NFATC2IP	0.30751	0.00858966	0.0486002	FALSE	FALSE
NFATC3	0.33888	0.000946754	0.0160642	FALSE	FALSE
NFE2L2	-0.381094	0.00385454	0.0319534	FALSE	FALSE
NFU1	-0.36501	0.00559176	0.0389238	FALSE	FALSE
NFYB	0.521807	7.56222e-05	0.00510802	FALSE	FALSE
NGDN	0.258983	0.00592115	0.0400696	FALSE	FALSE
NHLH1	0.416064	0.00162738	0.0209996	FALSE	FALSE
NIP30	-0.349919	0.00799503	0.0467658	FALSE	FALSE
NIPBL	0.419723	0.000241614	0.00847484	FALSE	TRUE
NIPSNAP1	-0.346115	0.0086835	0.0489287	FALSE	FALSE
NIT2	-0.460334	0.000470126	0.0114274	FALSE	FALSE
NKRF	0.423891	0.00128176	0.0181728	FALSE	FALSE
NLE1	0.354185	0.00198086	0.0235242	FALSE	FALSE
NLN	-0.429698	0.00110622	0.0171699	FALSE	FALSE
NLRP8	0.405884	0.00205386	0.0237825	FALSE	FALSE
NME2	0.273555	0.00451398	0.0348947	FALSE	FALSE
NMUR1	0.375318	0.00448386	0.0347755	FALSE	FALSE
NNAT	0.462486	5.18961e-05	0.00405862	FALSE	FALSE
NOC4L	0.423922	0.000242641	0.00848278	FALSE	FALSE
NOD3	0.397075	0.00262913	0.0263834	FALSE	FALSE
NOL10	0.636577	1.21259e-06	0.000863842	FALSE	FALSE
NOL7	-0.37007	0.00499251	0.0367884	FALSE	FALSE
NOLA2	-0.353654	0.00656554	0.0419403	FALSE	FALSE
NONO	-0.438799	0.000870562	0.0154356	FALSE	FALSE
NOSIP	-0.398033	0.0025382	0.0262134	FALSE	FALSE
NOTCH2	0.399793	0.00244551	0.0259275	FALSE	FALSE
NOX1	0.295822	0.00530223	0.0380708	FALSE	FALSE
NPAS1	0.548841	3.08887e-05	0.00296545	FALSE	FALSE
NPR2	0.401136	0.00235819	0.0256669	FALSE	FALSE
NPTXR	0.398183	0.00256174	0.0262718	FALSE	FALSE
NR1D2	0.587505	7.52549e-06	0.00154078	FALSE	FALSE
NR1H3	0.433622	0.000994021	0.0164413	FALSE	FALSE
NR2C1	0.46729	2.53666e-05	0.0028324	FALSE	FALSE
NR2E3	0.412478	0.000365091	0.0103498	FALSE	FALSE
NR4A3	0.371084	0.000917034	0.0159028	FALSE	FALSE
NRG1	0.363007	0.000548962	0.01216	FALSE	FALSE
NRG2	0.4135	0.00119421	0.017755	FALSE	FALSE
NRGN	-0.428477	0.00115399	0.0174775	FALSE	FALSE
NRIP3	0.347365	0.00873019	0.0490907	FALSE	FALSE
NSD1	0.51133	5.46874e-05	0.00412704	FALSE	TRUE
NUBPL	0.453841	0.000561357	0.0122635	FALSE	FALSE
NUDCD3	0.49745	0.000152603	0.00678037	FALSE	FALSE
NUDT5	-0.407807	0.0019821	0.0235242	FALSE	FALSE
NUP133	-0.41215	0.0017811	0.0220973	FALSE	FALSE
NUP188	0.434922	0.0009357	0.0160485	FALSE	FALSE
NUP85	-0.413806	0.0016788	0.0214739	FALSE	FALSE
NUP93	-0.371556	0.00484226	0.0362922	FALSE	FALSE
NUP98	0.476811	7.62309e-06	0.00154078	FALSE	FALSE
NXF1	0.383617	0.00296761	0.0281153	FALSE	FALSE
OAZ1	-0.447617	0.000712862	0.0139047	FALSE	FALSE
OCIAD2	-0.462196	0.000111188	0.00577449	FALSE	FALSE
OCLM	-0.401396	0.00236846	0.0257113	FALSE	FALSE
OR10A3	-0.366529	0.00555761	0.0388734	FALSE	FALSE
OR2A14	-0.38636	0.00341471	0.0302926	FALSE	FALSE
OR2A42	-0.463346	0.000433777	0.0110474	FALSE	FALSE
OR2AG1	0.363216	0.00598844	0.0402477	FALSE	FALSE
OR2AG2	-0.398951	0.00249684	0.0261216	FALSE	FALSE
OR2F1	-0.392177	0.00295968	0.0280833	FALSE	FALSE
OR4D6	0.464962	0.000414541	0.0109101	FALSE	FALSE
OR4S1	-0.346928	0.00863287	0.0487187	FALSE	FALSE
OR51A4	0.416407	0.00157588	0.0206308	FALSE	FALSE
OR5AR1	-0.346674	0.00877044	0.0492538	FALSE	FALSE
OR6C4	0.459405	0.000490298	0.0115851	FALSE	FALSE
OR6C76	-0.52705	6.13054e-05	0.00447225	FALSE	FALSE
OR8B8	-0.355982	0.00703915	0.0435805	FALSE	FALSE
OR9G9	0.47975	0.000276517	0.00897949	FALSE	FALSE
OR9K2	0.356007	0.00699576	0.0435199	FALSE	FALSE
ORC1L	-0.39195	0.0029611	0.0280833	FALSE	FALSE
ORC6L	0.415485	0.00161995	0.0209532	FALSE	FALSE
OSBPL9	0.31293	0.00771489	0.0459807	FALSE	FALSE
OSMR	0.4042	0.00218266	0.0245215	FALSE	FALSE
OTC	0.36789	0.00538035	0.038368	FALSE	FALSE
OTEX	0.42586	0.00123194	0.0179397	FALSE	FALSE
OVOS2	0.32151	0.00716631	0.0441045	FALSE	FALSE
OXCT2	0.363368	0.00593527	0.0401155	FALSE	FALSE
OXSM	0.361543	0.0061846	0.0407437	FALSE	FALSE
P11	0.384068	0.00363031	0.0312541	FALSE	FALSE
P2RX7	0.519887	7.66969e-05	0.00514883	FALSE	FALSE
P2RY11	0.515403	8.59905e-05	0.00531613	FALSE	FALSE
PABPC4	0.422757	0.00133374	0.0186393	FALSE	FALSE
PAF1	0.585085	7.8654e-06	0.00154078	FALSE	FALSE
PAGE1	0.349853	0.00814006	0.0472285	FALSE	FALSE
PAK1	-0.447574	0.000680215	0.013638	FALSE	FALSE
PAK1IP1	0.368084	0.00521575	0.0377846	FALSE	FALSE
PANK2	0.431606	2.72918e-05	0.00287156	FALSE	FALSE
PAPLN	0.384849	0.0035177	0.0307204	FALSE	FALSE
PAQR5	0.447374	0.000687507	0.013638	FALSE	FALSE
PARP15	0.507951	0.000114377	0.00581264	FALSE	FALSE
PAX5	-0.400049	0.00242147	0.0258761	FALSE	FALSE
PBK	-0.453133	0.000580424	0.0125325	FALSE	FALSE
PBX3	-0.371636	0.00488703	0.0363786	FALSE	FALSE
PBX4	0.496419	0.00016162	0.0070105	FALSE	FALSE
PCBD1	-0.481939	5.22877e-05	0.00405862	FALSE	FALSE
PCDHA13	0.389339	0.00317664	0.029186	FALSE	FALSE
PCDHB9	0.484109	0.00023404	0.00834202	FALSE	FALSE
PCMT1	-0.585834	7.63808e-06	0.00154078	FALSE	FALSE
PCMTD1	0.36149	0.00610023	0.0406034	FALSE	FALSE
PCNP	-0.407049	0.00197906	0.0235242	FALSE	FALSE
PCYOX1	0.533149	5.10862e-05	0.00405862	FALSE	FALSE
PDCD4	0.397457	0.00257824	0.0263669	FALSE	FALSE
PDCD7	0.52107	7.13442e-05	0.00494106	FALSE	FALSE
PDCL2	0.485078	0.000231231	0.00834202	FALSE	FALSE
PDDC1	0.422746	0.000607136	0.0127251	FALSE	FALSE
PDE6D	-0.366626	0.00545575	0.038613	FALSE	FALSE
PDK4	0.37372	0.00465475	0.035396	FALSE	FALSE
PDP2	0.4945	0.000172678	0.00709785	FALSE	FALSE
PDSS1	-0.43369	0.000996164	0.0164413	FALSE	FALSE
PDSS2	0.622448	2.00257e-06	0.000996054	FALSE	FALSE
PDXP	-0.462534	0.000438603	0.0110746	FALSE	FALSE
PDZD3	0.379419	0.00405358	0.0328785	FALSE	FALSE
PEAR1	0.366453	0.00560813	0.0390082	FALSE	FALSE
PEG10	-0.36178	0.00614422	0.0406789	FALSE	FALSE
PELO	-0.491827	0.000182712	0.00721781	FALSE	FALSE
PELP1	0.382369	0.00377577	0.0316273	FALSE	FALSE
PEPD	-0.584367	8.10579e-06	0.00154078	FALSE	FALSE
PEX7	-0.383591	0.003616	0.0312053	FALSE	TRUE
PF4	0.453426	0.000581333	0.0125325	FALSE	FALSE
PFAAP5	0.433152	0.00101999	0.0166586	FALSE	FALSE
PFKP	0.349349	0.00822423	0.0475404	FALSE	FALSE
PFN1	-0.432676	0.00101535	0.0166077	FALSE	FALSE
PGAM4	0.481088	0.000252444	0.00864099	FALSE	FALSE
PGAP1	0.477906	0.000288292	0.00919722	FALSE	FALSE
PGD	-0.397378	0.00255587	0.026249	FALSE	FALSE
PGM2	-0.496871	0.000156249	0.00689027	FALSE	FALSE
PH-4	0.497435	5.26682e-05	0.00405862	FALSE	FALSE
PHACTR1	0.429484	0.0011343	0.017384	FALSE	FALSE
PHB2	-0.365943	0.00550318	0.038773	FALSE	FALSE
PHOX2A	0.404155	0.00219508	0.0246104	FALSE	FALSE
PHYH2	-0.567074	1.53397e-05	0.0021881	FALSE	FALSE
PIAS4	0.468242	0.000367588	0.0103596	FALSE	FALSE
PIGF	-0.286958	0.00439205	0.0342835	FALSE	FALSE
PIGK	-0.465078	0.000408258	0.0109101	FALSE	FALSE
PIGT	-0.460218	0.000472112	0.0114274	FALSE	FALSE
PIGX	0.369748	0.00510484	0.0374396	FALSE	FALSE
PIK3C2B	0.416646	0.00157806	0.0206308	FALSE	FALSE
PILRB	0.382623	0.00106346	0.0168652	FALSE	FALSE
PIN1	-0.503668	0.000126085	0.0060513	FALSE	FALSE
PIP3-E	-0.474478	0.000312378	0.00960171	FALSE	FALSE
PIP5KL1	0.353559	0.00742593	0.0450186	FALSE	FALSE
PIR	-0.49902	0.000130181	0.00622059	FALSE	FALSE
PIWIL1	0.42379	0.00131623	0.0184876	FALSE	FALSE
PIWIL3	-0.360077	0.0064254	0.0415625	FALSE	FALSE
PKD1	0.421487	0.000601327	0.012662	FALSE	FALSE
PLA2G2D	0.490331	0.000192259	0.00732162	FALSE	FALSE
PLA2G4B	0.370219	0.00499891	0.0368108	FALSE	FALSE
PLCH2	0.425868	0.00125839	0.0180938	FALSE	FALSE
PLDN	0.515139	8.77876e-05	0.00539674	FALSE	FALSE
PLEKHA1	0.368612	0.00571399	0.0393738	FALSE	FALSE
PLEKHC1	0.449816	0.000650571	0.0133355	FALSE	FALSE
PLEKHG2	0.564844	1.67795e-05	0.00222689	FALSE	FALSE
PLEKHJ1	-0.398161	0.002526	0.0261809	FALSE	FALSE
PLK2	-0.380414	0.00396631	0.0324265	FALSE	FALSE
PLS3	0.407903	0.00202392	0.0236717	FALSE	FALSE
PLSCR2	0.462062	0.000448297	0.0111236	FALSE	FALSE
PLXNA1	0.522576	6.89109e-05	0.00480294	FALSE	FALSE
PLXNA3	0.46948	0.000357071	0.0102553	FALSE	FALSE
PLXND1	-0.383209	0.00369129	0.0314335	FALSE	FALSE
PML	0.311373	0.00105014	0.0168001	FALSE	FALSE
PMPCA	0.565697	1.56641e-05	0.0021881	FALSE	FALSE
PMVK	-0.423079	0.00130595	0.0183917	FALSE	FALSE
PNKP	0.379969	0.00397308	0.0324445	FALSE	FALSE
PNMA1	-0.375571	0.00441248	0.0343707	FALSE	FALSE
PNPO	-0.46134	0.000456249	0.0112192	FALSE	FALSE
PNPT1	0.364823	0.00563234	0.0390512	FALSE	FALSE
PODXL2	0.346679	0.00881844	0.0493839	FALSE	FALSE
POF1B	-0.35962	0.00643836	0.0416002	FALSE	FALSE
POFUT1	0.355767	0.000786136	0.0146547	FALSE	FALSE
POGZ	0.385674	0.00111092	0.0171699	FALSE	TRUE
POL3S	0.458776	0.000485302	0.0115194	FALSE	FALSE
POLD4	-0.390486	0.00310989	0.0288398	FALSE	FALSE
POLG	-0.427766	0.00115015	0.0174775	FALSE	FALSE
POLH	0.367702	0.0053822	0.038368	FALSE	FALSE
POLR1C	0.3333	0.0088286	0.0493903	FALSE	FALSE
POLR1E	0.415265	0.00163268	0.0210185	FALSE	FALSE
POLR2B	-0.442132	0.000793701	0.0146708	FALSE	FALSE
POLR2D	-0.391924	0.0029355	0.0280295	FALSE	FALSE
POLR2G	-0.372256	0.00472763	0.0357245	FALSE	FALSE
POU6F1	0.348665	0.00823513	0.0475532	FALSE	FALSE
PPAN	0.551325	2.57951e-05	0.00284594	FALSE	FALSE
PPAN-P2RY11	0.458882	0.000482304	0.0114834	FALSE	FALSE
PPFIA4	0.349501	0.00805172	0.0469179	FALSE	FALSE
PPGB	0.442816	0.00076109	0.0143591	FALSE	FALSE
PPIH	-0.508149	0.000109758	0.00577418	FALSE	FALSE
PPIL3	0.328814	0.00227725	0.0252984	FALSE	FALSE
PPM1B	0.368031	0.00100138	0.0164834	FALSE	FALSE
PPM1D	-0.461733	0.000445399	0.0110768	FALSE	FALSE
PPM1G	0.299175	0.00793911	0.0467235	FALSE	FALSE
PPM1K	0.455156	0.000546744	0.0121355	FALSE	FALSE
PPM1M	0.54386	3.55332e-05	0.00320103	FALSE	FALSE
PPP2R2B	0.46388	1.69592e-05	0.00222689	FALSE	FALSE
PPP2R3A	0.462375	0.000211266	0.0078101	FALSE	FALSE
PRCP	-0.446425	0.000418325	0.0109101	FALSE	FALSE
PRDM11	0.430637	0.00109134	0.0170115	FALSE	FALSE
PRDM12	-0.472174	0.000332123	0.00990266	FALSE	FALSE
PRDX3	-0.346411	0.00858318	0.0485887	FALSE	FALSE
PRDX4	-0.471906	0.000338779	0.00993863	FALSE	FALSE
PRIC285	0.378482	0.0042226	0.0334342	FALSE	FALSE
PRKCBP1	0.368056	0.00217112	0.024442	FALSE	FALSE
PRKCDBP	-0.368823	0.00520846	0.0377846	FALSE	FALSE
PRKD2	0.34424	0.00386712	0.0319857	FALSE	FALSE
PRKG2	0.362782	0.00614748	0.0406789	FALSE	FALSE
PRKRIR	-0.364284	0.00581917	0.039698	FALSE	FALSE
PRKX	0.401123	0.00235502	0.0256669	FALSE	FALSE
PRO0149	-0.477494	0.00028785	0.00919722	FALSE	FALSE
PRO1853	0.286948	0.00335402	0.0299849	FALSE	FALSE
PROSC	-0.356117	0.0069517	0.0433742	FALSE	FALSE
PRPF31	-0.381015	0.00386721	0.0319857	FALSE	FALSE
PRPF4B	0.415097	0.000425885	0.0110248	FALSE	FALSE
PRPH	0.412544	0.00174772	0.0219431	FALSE	FALSE
PRPS1	-0.461505	0.000444738	0.0110768	FALSE	FALSE
PRRG2	0.383598	0.00375483	0.0316154	FALSE	FALSE
PRRG4	0.451589	0.000615559	0.0128301	FALSE	FALSE
PRSS15	0.347606	0.0085206	0.0484094	FALSE	FALSE
PRSSL1	-0.443164	0.000776702	0.0145782	FALSE	FALSE
PSAP	0.361571	0.00580217	0.0396568	FALSE	FALSE
PSG1	0.350608	0.00816676	0.0472832	FALSE	FALSE
PSG6	0.319077	0.00241923	0.0258761	FALSE	FALSE
PSIP1	0.29727	0.00737757	0.0448995	FALSE	FALSE
PSMA3	-0.349546	0.00609458	0.0405905	FALSE	FALSE
PSMA4	-0.352238	0.00755631	0.0452822	FALSE	FALSE
PSMA6	-0.433389	0.000993279	0.0164413	FALSE	FALSE
PSMB1	-0.460389	0.000464588	0.0113477	FALSE	FALSE
PSMB2	-0.34565	0.0087727	0.0492538	FALSE	FALSE
PSMB5	-0.435888	0.000916877	0.0159028	FALSE	FALSE
PSMB6	-0.467829	0.00037241	0.0104424	FALSE	FALSE
PSMD1	-0.349935	0.00795652	0.0467235	FALSE	FALSE
PSMD11	-0.378901	0.00414036	0.033129	FALSE	FALSE
PSMD2	-0.51349	9.2136e-05	0.00548676	FALSE	FALSE
PSMD3	-0.37402	0.00460704	0.0352406	FALSE	FALSE
PSMD6	-0.463425	0.000427185	0.0110248	FALSE	FALSE
PSMD7	-0.387691	0.00322158	0.029328	FALSE	FALSE
PSME2	-0.463214	0.000427141	0.0110248	FALSE	FALSE
PSORS1C1	0.49283	0.000181687	0.00720335	FALSE	FALSE
PSPC1	-0.494305	0.000168932	0.00709785	FALSE	FALSE
PSTPIP1	0.387143	0.00337054	0.0300101	FALSE	FALSE
PTCD1	0.432582	0.00101207	0.0165788	FALSE	FALSE
PTD015	-0.545995	3.08942e-05	0.00296545	FALSE	FALSE
PTDSS2	0.400052	0.0023964	0.0258352	FALSE	FALSE
PTER	0.327953	0.00235385	0.0256669	FALSE	FALSE
PTGER2	0.347939	0.00846314	0.048281	FALSE	FALSE
PTGFRN	-0.452226	0.000598776	0.012662	FALSE	FALSE
PTPDC1	0.451736	1.58564e-05	0.0021881	FALSE	FALSE
PTPLAD2	0.482507	0.000241635	0.00847484	FALSE	FALSE
PTPN23	0.446221	0.000702354	0.0137791	FALSE	FALSE
PTPN6	0.343768	0.000712792	0.0139047	FALSE	FALSE
PTPRR	0.320692	0.00700869	0.0435369	FALSE	FALSE
PUSL1	0.430761	0.00107482	0.0169422	FALSE	FALSE
QDPR	-0.607914	3.37152e-06	0.00127217	FALSE	FALSE
QP-C	-0.382976	0.00364736	0.0312541	FALSE	FALSE
QPRT	0.432792	0.00104489	0.0168001	FALSE	FALSE
RAB11FIP3	0.386894	0.00334788	0.029979	FALSE	FALSE
RAB1B	-0.348521	0.00831758	0.0478526	FALSE	FALSE
RAB26	0.456526	0.000532818	0.0119475	FALSE	FALSE
RAB39B	0.364969	0.00574412	0.0394572	FALSE	TRUE
RAB3IP	0.40328	0.000591125	0.012609	FALSE	FALSE
RAB40C	0.459804	0.000475861	0.0114274	FALSE	FALSE
RAB5B	0.447369	0.000683558	0.013638	FALSE	FALSE
RABEPK	-0.365603	0.00569806	0.0392888	FALSE	FALSE
RABGEF1	0.34783	0.00841942	0.0480603	FALSE	FALSE
RABL2B	-0.387124	0.00336984	0.0300101	FALSE	FALSE
RAD51	0.301356	0.00375747	0.0316154	FALSE	FALSE
RAD51AP1	-0.439774	0.000838757	0.0151205	FALSE	FALSE
RAET1L	0.506979	0.00011593	0.00582038	FALSE	FALSE
RAFTLIN	0.362364	0.00604462	0.0404548	FALSE	FALSE
RAI14	0.583695	9.40409e-06	0.00168696	FALSE	FALSE
RAI17	0.366552	0.00562997	0.0390512	FALSE	FALSE
RALA	-0.380298	0.00396356	0.0324265	FALSE	FALSE
RALB	-0.435536	0.00095518	0.0161298	FALSE	FALSE
RALGDS	0.340471	0.00505545	0.0371272	FALSE	FALSE
RAP1B	0.327502	0.00297414	0.0281285	FALSE	FALSE
RAP1GA1	0.520994	7.97698e-05	0.00531057	FALSE	FALSE
RAPGEF1	0.399264	0.000232082	0.00834202	FALSE	FALSE
RASA3	0.457542	0.000517958	0.0117103	FALSE	FALSE
RASSF3	0.39958	0.00247562	0.0260299	FALSE	FALSE
RAVER1	0.369516	0.00507733	0.0372629	FALSE	FALSE
RAXL1	0.487679	0.00020726	0.0077234	FALSE	FALSE
RB1	-0.449018	0.000646477	0.0132972	FALSE	FALSE
RBBP7	-0.379708	0.0039577	0.0324265	FALSE	FALSE
RBCK1	0.417465	0.00104365	0.0168001	FALSE	FALSE
RBL2	0.368872	0.00521471	0.0377846	FALSE	FALSE
RBM3	0.431064	0.00022139	0.0080632	FALSE	FALSE
RBMX	-0.363365	0.00589268	0.039992	FALSE	FALSE
RBP2	0.400626	0.00238141	0.0257556	FALSE	FALSE
RC74	-0.397234	0.00260421	0.0263731	FALSE	FALSE
RCBTB2	-0.362127	0.00614512	0.0406789	FALSE	FALSE
RCCD1	0.360352	0.00143062	0.0194941	FALSE	FALSE
RCP9	0.289847	0.00502136	0.0369513	FALSE	FALSE
RCSD1	0.413837	0.00171411	0.021634	FALSE	FALSE
RDBP	0.539444	3.89954e-05	0.00340897	FALSE	FALSE
RELA	-0.350867	0.007902	0.0466166	FALSE	FALSE
RFC1	-0.404044	0.00218699	0.0245449	FALSE	FALSE
RFC4	-0.374969	0.00353261	0.0308166	FALSE	FALSE
RFWD3	-0.355236	0.00717903	0.0441579	FALSE	FALSE
RFX1	0.440042	0.000824964	0.0149457	FALSE	FALSE
RGL2	0.429707	0.00109789	0.0170892	FALSE	FALSE
RHBDF1	0.596981	5.38166e-06	0.00143632	FALSE	FALSE
RHBDL2	0.400668	0.00241409	0.0258761	FALSE	FALSE
RHOBTB2	0.619084	2.34928e-06	0.0011177	FALSE	FALSE
RIPK1	0.493134	0.00017545	0.00709785	FALSE	FALSE
RKHD2	-0.345181	0.00898293	0.0499219	FALSE	FALSE
RLTPR	0.409812	0.00184662	0.022497	FALSE	FALSE
RNF150	0.350323	0.00838573	0.0479672	FALSE	FALSE
RNF165	0.363983	0.00598653	0.0402477	FALSE	FALSE
RNF32	0.362612	0.00599529	0.0402477	FALSE	FALSE
RNF6	0.51738	5.83633e-07	0.000532203	FALSE	FALSE
RNUXA	0.45522	0.000552232	0.0121859	FALSE	FALSE
ROCK2	0.400628	0.00235741	0.0256669	FALSE	FALSE
RP1-112K5.2	-0.613882	2.73833e-06	0.00119857	FALSE	FALSE
RPIB9	0.358115	0.0068324	0.0430668	FALSE	FALSE
RPL11	0.534151	4.75651e-05	0.00394306	FALSE	FALSE
RPL12	-0.356445	0.00686271	0.0431273	FALSE	FALSE
RPL18	0.562842	1.83262e-05	0.00233181	FALSE	FALSE
RPL22	-0.346228	0.0086032	0.0486266	FALSE	FALSE
RPL24	-0.504249	0.000124156	0.0060513	FALSE	FALSE
RPL26	-0.460478	0.000460529	0.0112896	FALSE	FALSE
RPL26L1	-0.443457	0.000753175	0.014298	FALSE	FALSE
RPL27	-0.35865	0.00653052	0.0418698	FALSE	FALSE
RPL27A	-0.380077	0.00396792	0.0324265	FALSE	FALSE
RPL30	-0.464275	0.000411855	0.0109101	FALSE	FALSE
RPL35	0.40454	0.00216328	0.0243857	FALSE	FALSE
RPL35A	-0.395026	0.00269392	0.0267007	FALSE	FALSE
RPL39L	-0.361876	0.00602072	0.0403441	FALSE	FALSE
RPL7L1	0.39031	0.00305091	0.0285535	FALSE	FALSE
RPL9	-0.276483	0.00197048	0.0234625	FALSE	FALSE
RPLP2	0.517413	8.40735e-05	0.00531613	FALSE	FALSE
RPS13	-0.625888	1.69281e-06	0.000882078	FALSE	FALSE
RPS15	-0.596412	5.1876e-06	0.00143632	FALSE	FALSE
RPS16	0.571601	1.37955e-05	0.00204169	FALSE	FALSE
RPS19	0.35315	0.00749959	0.0451857	FALSE	FALSE
RPS2	-0.424805	0.00126164	0.0180938	FALSE	FALSE
RPS24	0.228981	0.00431784	0.0339426	FALSE	FALSE
RPS26	-0.368941	0.00515849	0.0375563	FALSE	FALSE
RPS29	0.2633	0.00266298	0.026539	FALSE	FALSE
RPS3	-0.584679	8.1029e-06	0.00154078	FALSE	FALSE
RPS4X	-0.482672	0.000245371	0.00855092	FALSE	FALSE
RPS5	-0.728963	2.02903e-08	7.4009e-05	FALSE	FALSE
RPS6KL1	0.368713	0.00528815	0.0380183	FALSE	FALSE
RPUSD4	0.438681	0.000866823	0.0154356	FALSE	FALSE
RREB1	0.277575	0.00582617	0.039698	FALSE	FALSE
RSAFD1	-0.368455	0.00523275	0.0378201	FALSE	FALSE
RSHL2	0.3505	0.00795768	0.0467235	FALSE	FALSE
RSRC1	-0.373772	0.00460681	0.0352406	FALSE	FALSE
RTN4IP1	-0.38588	0.00343343	0.0303349	FALSE	FALSE
RUNDC2A	0.458557	0.000496573	0.0115859	FALSE	FALSE
RUTBC1	0.365938	0.00557006	0.0388734	FALSE	FALSE
RWDD4A	-0.436452	0.000924216	0.0159768	FALSE	FALSE
S100A11	-0.366139	0.00552892	0.0388405	FALSE	FALSE
S100A3	-0.381853	0.00394587	0.0324265	FALSE	FALSE
S100A4	-0.394092	0.00276593	0.02698	FALSE	FALSE
SAE1	-0.365839	0.00553268	0.0388405	FALSE	FALSE
SALL3	0.548802	2.90396e-05	0.00296545	FALSE	FALSE
SAMD7	-0.388901	0.00324965	0.029461	FALSE	FALSE
SAP30BP	0.400573	0.00237647	0.0257471	FALSE	FALSE
SAPS3	0.377476	0.00420423	0.0333408	FALSE	FALSE
SBDSP	-0.391735	0.00295733	0.0280833	FALSE	FALSE
SBF2	0.352288	0.00784891	0.0463753	FALSE	FALSE
SC5DL	0.37262	0.00476948	0.0358937	FALSE	FALSE
SCAP	0.437757	0.000885426	0.0155519	FALSE	FALSE
SCFD2	-0.490944	0.000192468	0.00732162	FALSE	TRUE
SCLY	0.530611	5.33856e-05	0.00408514	FALSE	FALSE
SCN3A	0.269168	0.00672169	0.0425651	FALSE	FALSE
SCNN1D	0.418872	0.00149	0.019932	FALSE	FALSE
SCOC	-0.442682	0.000765964	0.0144262	FALSE	FALSE
SCPEP1	0.381142	0.00393637	0.0324108	FALSE	FALSE
SCUBE1	-0.356197	0.00701416	0.0435369	FALSE	FALSE
SDAD1	0.473159	0.000318353	0.00971552	FALSE	FALSE
SDHA	-0.45395	0.000565397	0.0123	FALSE	FALSE
SDSL	-0.456376	0.000534848	0.0119685	FALSE	FALSE
SEC11L3	-0.490861	0.000187616	0.00725625	FALSE	FALSE
SEC22C	-0.356854	0.00486925	0.036329	FALSE	FALSE
SEC22L1	0.511187	0.000100139	0.0055907	FALSE	FALSE
SEC22L2	0.383537	0.00360977	0.0312007	FALSE	FALSE
SEC31L1	0.348438	0.00729992	0.0446006	FALSE	FALSE
SELE	-0.567802	1.5018e-05	0.0021881	FALSE	FALSE
SELK	-0.488655	0.000204965	0.00768095	FALSE	FALSE
SEMA3E	0.405933	0.00206858	0.0238269	FALSE	FALSE
SEMA7A	0.381007	0.00395415	0.0324265	FALSE	FALSE
SET	-0.462787	0.000431187	0.0110474	FALSE	FALSE
SETBP1	0.667909	3.16093e-07	0.000345887	FALSE	FALSE
SETX	0.358352	0.00657253	0.0419605	FALSE	FALSE
SFN	0.399907	0.00245711	0.0259528	FALSE	FALSE
SFRS15	-0.38253	0.0037863	0.0316591	FALSE	FALSE
SFRS16	0.38099	0.00382987	0.0317971	FALSE	FALSE
SFRS9	-0.344965	0.00888413	0.049549	FALSE	FALSE
SFTPB	0.326929	0.00550633	0.038773	FALSE	FALSE
SFXN3	0.41591	0.00160248	0.0208505	FALSE	FALSE
SGCE	-0.366919	0.00540953	0.0384627	FALSE	FALSE
SGK	0.412869	0.00178411	0.0221096	FALSE	FALSE
SGOL2	-0.429465	0.00113162	0.0173673	FALSE	FALSE
SGSH	0.348396	0.00836031	0.0478779	FALSE	FALSE
SH2D3A	0.361867	0.00615818	0.0406921	FALSE	FALSE
SH3GLB1	-0.395973	0.0026325	0.0263834	FALSE	FALSE
SH3MD2	-0.370563	0.00504004	0.0370389	FALSE	FALSE
SHARPIN	0.423053	0.00134154	0.0187005	FALSE	FALSE
SHCBP1	0.449202	0.000637101	0.0131538	FALSE	FALSE
SHFM1	-0.475009	0.000301158	0.00938871	FALSE	FALSE
SHMT2	0.37936	0.00402611	0.032731	FALSE	FALSE
SHPRH	0.354139	0.00367487	0.0313706	FALSE	FALSE
SHROOM4	0.38594	0.00341612	0.0302926	FALSE	FALSE
SIAH2	-0.431881	0.0010485	0.0168001	FALSE	FALSE
SIN3A	-0.404181	0.00215282	0.0243806	FALSE	FALSE
SIPA1L1	0.36678	0.0054589	0.038613	FALSE	FALSE
SIRPG	0.568811	2.91772e-06	0.00122797	FALSE	FALSE
SIRT5	0.400663	0.00133683	0.0186585	FALSE	FALSE
SIRT6	-0.371813	0.00486979	0.036329	FALSE	FALSE
SKIV2L	0.388161	0.0032059	0.0292718	FALSE	FALSE
SLAMF1	-0.383574	0.00367533	0.0313706	FALSE	FALSE
SLAMF6	0.423063	0.00130864	0.018406	FALSE	FALSE
SLAMF7	0.435198	0.000965591	0.0162554	FALSE	FALSE
SLC10A5	-0.34814	0.00841957	0.0480603	FALSE	FALSE
SLC16A12	0.38314	0.0036437	0.0312541	FALSE	FALSE
SLC1A1	-0.397583	0.002568	0.0263113	FALSE	TRUE
SLC1A5	0.359122	0.00653537	0.0418698	FALSE	FALSE
SLC20A2	0.354835	0.00711194	0.0438685	FALSE	FALSE
SLC23A1	0.408726	0.000478747	0.0114633	FALSE	FALSE
SLC23A2	0.35686	0.00234509	0.0256613	FALSE	FALSE
SLC25A15	-0.39934	0.00243718	0.0259275	FALSE	FALSE
SLC25A25	0.297388	0.00578124	0.0395408	FALSE	FALSE
SLC25A37	0.426489	0.00120461	0.0178051	FALSE	FALSE
SLC25A45	0.4493	0.00066183	0.0134933	FALSE	FALSE
SLC29A2	0.364777	0.00565417	0.0390739	FALSE	FALSE
SLC2A10	0.443851	0.000770685	0.0144901	FALSE	FALSE
SLC30A3	0.359535	0.00650793	0.0417919	FALSE	FALSE
SLC30A4	0.429799	0.00113885	0.0174293	FALSE	FALSE
SLC35B1	-0.378151	0.0041203	0.0330547	FALSE	FALSE
SLC35B4	0.504592	0.000125006	0.0060513	FALSE	FALSE
SLC35E1	0.434805	0.000951059	0.016085	FALSE	FALSE
SLC36A4	0.498921	0.000145985	0.00668389	FALSE	FALSE
SLC39A13	-0.36476	0.0057332	0.039407	FALSE	FALSE
SLC39A3	0.293529	0.00206705	0.0238269	FALSE	FALSE
SLC45A3	-0.375879	0.00444167	0.0345438	FALSE	FALSE
SLC4A5	0.379112	0.000805735	0.0147936	FALSE	FALSE
SLC4A8	0.602405	3.68813e-06	0.00130186	FALSE	FALSE
SLC5A8	0.514339	9.04422e-05	0.00546778	FALSE	FALSE
SLC7A1	0.40676	0.00204871	0.0237612	FALSE	FALSE
SLC7A6	0.485953	0.000116724	0.00583224	FALSE	FALSE
SLC9A2	0.397135	0.00272411	0.0268064	FALSE	FALSE
SLC9A5	0.426999	0.00121919	0.0178834	FALSE	FALSE
SLCO2B1	-0.359468	0.00647763	0.0417197	FALSE	FALSE
SLCO4A1	0.351599	0.00782274	0.0463458	FALSE	FALSE
SLITL2	0.352137	0.00782707	0.0463464	FALSE	FALSE
SLITRK6	0.379016	0.00409738	0.0329653	FALSE	FALSE
SMARCA4	-0.359237	0.00653196	0.0418698	FALSE	FALSE
SMARCAL1	0.395355	0.00271689	0.0267656	FALSE	FALSE
SMARCC2	0.339677	0.00215266	0.0243806	FALSE	FALSE
SMEK2	-0.365811	0.00556088	0.0388734	FALSE	FALSE
SMG5	-0.458673	0.00049548	0.0115851	FALSE	FALSE
SMPD2	0.412838	0.00175665	0.0219431	FALSE	FALSE
SNAP29	-0.413345	0.00174932	0.0219431	FALSE	FALSE
SNAPC1	0.514895	8.95029e-05	0.00544788	FALSE	FALSE
SNF1LK	0.419601	0.00148981	0.019932	FALSE	FALSE
SNORD36C	0.447354	0.000689386	0.0136413	FALSE	FALSE
SNORD48	0.52615	6.32395e-05	0.00458279	FALSE	FALSE
SNRPC	-0.35808	0.0066934	0.0424596	FALSE	FALSE
SNRPD1	-0.398319	0.00254014	0.0262134	FALSE	FALSE
SNRPF	-0.546946	3.01001e-05	0.00296545	FALSE	FALSE
SNRPG	-0.395059	0.00274129	0.0268386	FALSE	FALSE
SNW1	-0.39653	0.00261901	0.0263731	FALSE	FALSE
SNX11	0.300423	0.00543654	0.0385795	FALSE	FALSE
SNX3	-0.457982	0.000494981	0.0115851	FALSE	FALSE
SNX6	0.333869	0.0028204	0.0273032	FALSE	FALSE
SNX8	0.481078	0.000252897	0.00864099	FALSE	FALSE
SOX2	0.366897	0.00548746	0.0387437	FALSE	FALSE
SPA17	-0.494252	0.000171607	0.00709785	FALSE	FALSE
SPACA5B	-0.373461	0.0046979	0.0355761	FALSE	FALSE
SPATA8	0.484129	0.000233949	0.00834202	FALSE	FALSE
SPEN	-0.414233	0.00168832	0.0215361	FALSE	FALSE
SPI1	0.32856	0.00736942	0.0448749	FALSE	FALSE
SPIN1	0.379131	0.00401127	0.0326825	FALSE	FALSE
SPINT2	-0.350511	0.00800017	0.0467658	FALSE	FALSE
SPPL2B	0.352258	0.00251485	0.026167	FALSE	FALSE
SPRYD3	-0.431281	0.0010613	0.0168652	FALSE	FALSE
SPSB2	-0.418587	0.00148852	0.019932	FALSE	FALSE
SPTY2D1	-0.465808	0.000401674	0.010888	FALSE	FALSE
SQRDL	-0.49198	0.000181006	0.00720243	FALSE	FALSE
SRD5A1	-0.436383	0.000934791	0.0160485	FALSE	FALSE
SRGN	-0.386903	0.0033378	0.0299377	FALSE	FALSE
SRP14	-0.37284	0.00465047	0.035388	FALSE	FALSE
SRP14P1	-0.44927	0.000631238	0.0130821	FALSE	FALSE
SRP68	-0.427876	0.00115515	0.0174775	FALSE	FALSE
SS18L1	0.328661	0.00720282	0.0441972	FALSE	FALSE
SS18L2	0.491682	0.000184594	0.00723534	FALSE	FALSE
SSFA2	-0.438706	0.000875852	0.0154581	FALSE	FALSE
SSH2	0.427048	0.00119319	0.017755	FALSE	FALSE
ST7	0.32528	0.00689163	0.0431804	FALSE	TRUE
STAM	-0.494504	0.000171082	0.00709785	FALSE	FALSE
STAR	0.381325	0.00243115	0.0259245	FALSE	FALSE
STARD3NL	-0.492264	0.000174624	0.00709785	FALSE	FALSE
STAT2	0.479119	0.000273557	0.00897949	FALSE	FALSE
STAT5B	0.457664	0.00050684	0.0116414	FALSE	FALSE
STAU1	-0.491135	0.000190485	0.00731364	FALSE	FALSE
STEAP1	0.384889	0.00354049	0.0308166	FALSE	FALSE
STK17B	0.359739	0.00642169	0.0415625	FALSE	FALSE
STK6P	0.438548	0.000870865	0.0154356	FALSE	FALSE
STRAP	-0.375866	0.00439056	0.0342835	FALSE	FALSE
STS	-0.365885	0.00561618	0.0390193	FALSE	FALSE
STT3A	-0.367866	0.00525559	0.0378659	FALSE	FALSE
STX4A	0.426677	0.00120395	0.0178051	FALSE	FALSE
STX8	-0.39629	0.00261983	0.0263731	FALSE	FALSE
SUCLA2	-0.409598	0.00185915	0.0225597	FALSE	FALSE
SUCLG1	-0.527232	5.77809e-05	0.0042721	FALSE	FALSE
SUCLG2	-0.528856	5.7639e-05	0.0042721	FALSE	TRUE
SUMF1	-0.473203	0.000323779	0.0097786	FALSE	FALSE
SUMO2	-0.234372	0.00616574	0.040693	FALSE	FALSE
SUOX	0.325539	0.00365393	0.0312858	FALSE	FALSE
SUPT4H1	-0.363063	0.00591644	0.0400625	FALSE	FALSE
SURF1	-0.352451	0.00749223	0.0451703	FALSE	FALSE
SURF4	-0.447333	0.000672353	0.0135263	FALSE	FALSE
SUV420H2	0.39566	0.00271165	0.0267656	FALSE	FALSE
SUZ12	0.401432	0.00228845	0.0253146	FALSE	FALSE
SYAP1	0.45239	0.000590298	0.012609	FALSE	FALSE
SYBL1	-0.355811	0.00696756	0.0434185	FALSE	FALSE
SYN1	0.314969	0.00591116	0.0400594	FALSE	TRUE
SYNE1	0.323696	0.00266793	0.0265399	FALSE	TRUE
SYNGR2	0.494318	0.000170346	0.00709785	FALSE	FALSE
SYNJ2BP	0.451843	0.000599822	0.012662	FALSE	FALSE
SYT14	0.398925	0.00253089	0.0262009	FALSE	FALSE
SYTL1	0.356913	0.00704869	0.0436013	FALSE	FALSE
SYTL2	0.324524	0.00199994	0.0236385	FALSE	FALSE
TAAR8	0.355137	0.00719125	0.0441586	FALSE	FALSE
TACSTD2	0.459035	0.000530945	0.0119475	FALSE	FALSE
TAF5L	0.379685	0.000722264	0.014038	FALSE	FALSE
TAF6L	0.428608	0.00112724	0.0173331	FALSE	FALSE
TALDO1	-0.53087	5.20613e-05	0.00405862	FALSE	FALSE
TARBP1	0.460292	0.00046712	0.0113841	FALSE	FALSE
TARDBP	0.431964	0.00104371	0.0168001	FALSE	FALSE
TARSL1	-0.384265	0.00359241	0.0310998	FALSE	FALSE
TAS2R40	-0.371432	0.00493758	0.0366552	FALSE	FALSE
TAS2R49	0.360031	0.00644007	0.0416002	FALSE	FALSE
TAX1BP3	-0.455305	0.000542615	0.0120683	FALSE	FALSE
TAZ	0.416261	0.000256439	0.0086445	FALSE	FALSE
TBC1D10A	-0.496192	0.000162088	0.0070105	FALSE	FALSE
TBC1D10C	0.482749	0.000247837	0.00856954	FALSE	FALSE
TBC1D3B	0.389388	0.00312933	0.0289458	FALSE	FALSE
TBL1XR1	-0.360405	0.00629995	0.04128	FALSE	FALSE
TBL2	-0.397451	0.00258615	0.0263731	FALSE	FALSE
TBN	-0.370039	0.00512379	0.0374781	FALSE	FALSE
TBP	-0.37542	0.00438075	0.0342835	FALSE	FALSE
TBX18	-0.335834	0.00325906	0.0294904	FALSE	FALSE
TCEAL3	-0.337183	0.00251305	0.026167	FALSE	FALSE
TCEB1	-0.383234	0.00361285	0.0312027	FALSE	FALSE
TCF20	0.326114	0.00357753	0.03102	FALSE	FALSE
TCF3	0.396915	0.00261371	0.0263731	FALSE	FALSE
TCF4	0.447199	0.000672449	0.0135263	FALSE	FALSE
TCL1A	-0.407518	0.00201118	0.0236385	FALSE	FALSE
TCN2	-0.357959	0.00683795	0.0430694	FALSE	FALSE
TCP11	0.367698	0.00539012	0.0383995	FALSE	FALSE
TDP1	0.389531	0.000829225	0.0149733	FALSE	FALSE
TDRD1	0.478438	0.000276543	0.00897949	FALSE	FALSE
TDRD6	-0.47361	0.000319695	0.00971744	FALSE	FALSE
TEC	0.377032	0.00432722	0.0339794	FALSE	FALSE
TERF2	-0.358342	0.0065628	0.0419403	FALSE	FALSE
TETRAN	0.460432	0.000472058	0.0114274	FALSE	FALSE
TEX2	-0.388409	0.00322517	0.0293335	FALSE	FALSE
TFAP2A	0.527224	7.20047e-05	0.00495544	FALSE	FALSE
TFIP11	0.406258	0.000741307	0.0141556	FALSE	FALSE
TH1L	0.347262	0.00860911	0.0486348	FALSE	FALSE
THEM2	-0.351967	0.00767811	0.0458614	FALSE	FALSE
THOC3	-0.418808	0.000813018	0.0148771	FALSE	FALSE
THRAP6	-0.445753	0.00070341	0.0137791	FALSE	FALSE
TIAM2	0.453745	0.000377198	0.0104759	FALSE	FALSE
TIFA	-0.419452	0.00146151	0.0197649	FALSE	FALSE
TIGD2	-0.445583	0.000725448	0.0140749	FALSE	FALSE
TINP1	-0.353711	0.00736825	0.0448749	FALSE	FALSE
TLK1	0.349892	0.00795016	0.0467235	FALSE	FALSE
TLR1	0.362549	0.00597561	0.0402477	FALSE	FALSE
TLR9	0.38249	0.00388866	0.0321146	FALSE	FALSE
TMBIM1	0.357347	0.00679409	0.0428746	FALSE	FALSE
TMC8	0.438248	0.00088865	0.0155533	FALSE	FALSE
TMCO1	-0.398092	0.00251712	0.026167	FALSE	FALSE
TMCO3	-0.375542	0.00436191	0.0341664	FALSE	FALSE
TMCO4	0.391102	0.00304899	0.0285535	FALSE	FALSE
TMED2	-0.458614	0.000482736	0.0114834	FALSE	FALSE
TMEM117	0.382069	0.0037931	0.0316591	FALSE	FALSE
TMEM14A	-0.445975	0.000691058	0.0136497	FALSE	FALSE
TMEM14B	-0.401315	0.00232707	0.0255683	FALSE	FALSE
TMEM150	0.389394	0.00314066	0.0290156	FALSE	FALSE
TMEM16J	0.343251	0.00661861	0.0421744	FALSE	FALSE
TMEM17	0.363081	0.00589508	0.039992	FALSE	FALSE
TMEM176B	-0.428054	0.00117504	0.0176029	FALSE	FALSE
TMEM178	0.414216	0.00169283	0.0215644	FALSE	FALSE
TMEM2	-0.388902	0.00323404	0.0293438	FALSE	FALSE
TMEM32	-0.404301	0.00215778	0.0243806	FALSE	FALSE
TMEM34	0.40823	0.0019662	0.0234371	FALSE	FALSE
TMEM50B	-0.415846	0.00161066	0.0208849	FALSE	FALSE
TMEM59	-0.401965	0.00232725	0.0255683	FALSE	FALSE
TMEM63A	0.431781	0.0010529	0.0168197	FALSE	FALSE
TMEM65	0.477374	0.000285874	0.00918084	FALSE	FALSE
TMEM66	-0.35164	0.00772948	0.0460426	FALSE	FALSE
TMEM68	0.458143	0.000499929	0.0116394	FALSE	FALSE
TMEM69	-0.38987	0.00306762	0.0285925	FALSE	FALSE
TMEM86B	0.491413	0.000187664	0.00725625	FALSE	FALSE
TMEM9	-0.370222	0.00513391	0.0375032	FALSE	FALSE
TMPRSS11A	0.356427	0.00698482	0.0434765	FALSE	FALSE
TMSB10	-0.360463	0.00639782	0.0415234	FALSE	FALSE
TMUB2	0.358096	0.00384564	0.0319038	FALSE	FALSE
TNFRSF13C	0.398551	0.00251805	0.026167	FALSE	FALSE
TNFRSF19	0.322354	0.00464245	0.0353785	FALSE	FALSE
TNFSF10	-0.387423	0.00332723	0.0299205	FALSE	FALSE
TNFSF13B	-0.458774	0.00049394	0.0115851	FALSE	FALSE
TNFSF14	0.390377	0.000510011	0.0116645	FALSE	FALSE
TNFSF15	0.462671	0.000441274	0.0110746	FALSE	FALSE
TNFSF5IP1	-0.40168	0.00228615	0.0253146	FALSE	FALSE
TNIP2	0.41943	0.00147607	0.0198672	FALSE	TRUE
TNK2	0.297524	0.0041614	0.0332109	FALSE	FALSE
TNNC1	0.348338	0.00832524	0.0478715	FALSE	FALSE
TNR	0.346138	0.00886923	0.0495114	FALSE	FALSE
TNRC6B	0.40345	0.000221797	0.0080632	FALSE	FALSE
TOM1	0.387408	0.00329633	0.0297364	FALSE	FALSE
TOMM34	0.351054	0.00781575	0.0463295	FALSE	FALSE
TOPBP1	0.493726	0.000172518	0.00709785	FALSE	FALSE
TOX	0.362967	0.0061954	0.0407658	FALSE	FALSE
TPPP	-0.431653	0.00105911	0.0168652	FALSE	FALSE
TPT1	-0.359541	0.00645379	0.0416152	FALSE	FALSE
TPTE2	0.379248	0.000742544	0.0141556	FALSE	FALSE
TRA2A	0.450145	0.000636502	0.0131538	FALSE	FALSE
TRAF3IP2	0.37834	0.000285393	0.00918084	FALSE	FALSE
TRHDE	0.3701	0.00512012	0.0374764	FALSE	FALSE
TRIM11	0.371261	0.00492348	0.0366002	FALSE	FALSE
TRIM13	0.382676	0.000409833	0.0109101	FALSE	FALSE
TRIM25	0.371906	0.00486086	0.036329	FALSE	FALSE
TRIM32	-0.458132	0.000494536	0.0115851	FALSE	FALSE
TRIM44	-0.507819	0.000112751	0.00579243	FALSE	FALSE
TRIM6	-0.382542	0.000785378	0.0146547	FALSE	FALSE
TRIM8	-0.405181	0.0021161	0.0240952	FALSE	FALSE
TRIP4	-0.398808	0.00246917	0.0260298	FALSE	FALSE
TRMT5	-0.426023	0.0012136	0.0178493	FALSE	FALSE
TRNT1	0.300072	0.0044774	0.0347723	FALSE	FALSE
TROVE2	0.329108	0.000727756	0.0140823	FALSE	FALSE
TRPC6	0.37091	0.00499155	0.0367884	FALSE	FALSE
TRPV1	0.291417	0.00456776	0.0350978	FALSE	FALSE
TSP50	-0.374648	0.00486903	0.036329	FALSE	FALSE
TSPAN5	-0.357401	0.00688819	0.0431804	FALSE	FALSE
TSR1	0.456762	0.000532345	0.0119475	FALSE	FALSE
TTC10	0.314302	0.00564219	0.0390512	FALSE	FALSE
TTC8	0.415522	0.000681351	0.013638	FALSE	FALSE
TTC9C	-0.44433	0.000729709	0.0140827	FALSE	FALSE
TTMB	-0.359871	0.00644783	0.0416112	FALSE	FALSE
TUBB6	-0.340333	0.00591232	0.0400594	FALSE	FALSE
TUSC5	-0.378144	0.00416405	0.0332109	FALSE	FALSE
TXN	-0.556805	2.14937e-05	0.00261328	FALSE	FALSE
TXNDC13	-0.380035	0.00399351	0.0325871	FALSE	FALSE
TXNDC14	-0.367149	0.00535203	0.0382777	FALSE	FALSE
TXNL6	0.63228	1.49927e-06	0.000863842	FALSE	FALSE
TYMS	-0.425005	0.0012331	0.0179397	FALSE	FALSE
U1SNRNPBP	0.523967	5.37584e-06	0.00143632	FALSE	FALSE
U2AF1L2	0.357526	0.00675597	0.0426834	FALSE	FALSE
UBADC1	-0.473337	0.00032655	0.00978982	FALSE	FALSE
UBE1L	0.403273	0.00220258	0.0246692	FALSE	FALSE
UBE2D2	0.294721	0.00790679	0.0466166	FALSE	FALSE
UBE2E2	-0.411835	0.00180904	0.0222422	FALSE	FALSE
UBE2G2	0.358744	0.00333031	0.0299205	FALSE	FALSE
UBE2T	-0.511627	9.78043e-05	0.0055907	FALSE	FALSE
UBE2V2	0.369355	0.00522824	0.0378201	FALSE	FALSE
UBE2W	-0.375218	0.00451548	0.0348947	FALSE	FALSE
UBL3	-0.384843	0.00351308	0.0307046	FALSE	FALSE
UBLCP1	-0.352008	0.00757342	0.0453351	FALSE	FALSE
UBTF	0.310985	0.00139031	0.019209	FALSE	FALSE
UBXD2	0.381543	0.00377014	0.0316154	FALSE	FALSE
UBXD4	0.358655	0.00668161	0.0424094	FALSE	FALSE
UCHL3	-0.395587	0.0026565	0.0264986	FALSE	FALSE
UCK1	0.356573	0.00692925	0.0433031	FALSE	FALSE
UCN	0.347716	0.00852147	0.0484094	FALSE	FALSE
UCRC	0.279551	0.00493314	0.0366471	FALSE	FALSE
UGCGL2	0.413784	0.00170093	0.0215693	FALSE	FALSE
UGDH	-0.363052	0.00597963	0.0402477	FALSE	FALSE
ULK1	0.324741	0.00677326	0.0427679	FALSE	FALSE
UNC13D	0.372518	0.00469392	0.0355761	FALSE	FALSE
UNQ3045	0.351711	0.00775643	0.0461529	FALSE	FALSE
UNQ501	-0.386571	0.00334109	0.0299427	FALSE	FALSE
UNQ5783	0.352538	0.00777043	0.0461859	FALSE	FALSE
UPF2	0.51172	3.08686e-05	0.00296545	FALSE	FALSE
UQCRC2	-0.447009	0.000671659	0.0135263	FALSE	FALSE
UQCRFS1	-0.368575	0.00513511	0.0375032	FALSE	FALSE
UROD	-0.397195	0.00259432	0.0263731	FALSE	FALSE
USP10	-0.45217	0.000596917	0.012662	FALSE	FALSE
USP45	0.470168	0.000356163	0.0102553	FALSE	FALSE
USP48	0.357008	0.00242013	0.0258761	FALSE	FALSE
USP49	0.419573	0.00143232	0.0194941	FALSE	FALSE
USP5	-0.472594	0.000326045	0.00978982	FALSE	FALSE
UST	0.41016	0.00187686	0.0226684	FALSE	FALSE
UTP14C	-0.347774	0.00839351	0.0479866	FALSE	FALSE
UTY	0.337837	0.00561103	0.0390082	FALSE	FALSE
VAMP2	-0.358772	0.00654407	0.0418957	FALSE	FALSE
VAV1	0.356816	0.00695252	0.0433742	FALSE	FALSE
VBP1	-0.350639	0.0082668	0.0476606	FALSE	FALSE
VCX2	0.372888	0.00137332	0.0190464	FALSE	FALSE
VGF	0.615355	3.31672e-06	0.00127217	FALSE	FALSE
VGLL1	0.382168	0.00376864	0.0316154	FALSE	FALSE
VMD2L1	-0.353482	0.007488	0.0451703	FALSE	FALSE
VMP	0.444461	0.000818211	0.0149145	FALSE	FALSE
VNN3	0.398824	0.000123357	0.0060513	FALSE	FALSE
VPS11	0.451964	0.000590718	0.012609	FALSE	FALSE
VPS25	-0.370241	0.00496297	0.0367191	FALSE	FALSE
VPS26B	0.42001	0.0014192	0.0194607	FALSE	FALSE
VPS35	-0.404007	0.00215899	0.0243806	FALSE	FALSE
VPS36	0.408129	0.00195666	0.0233742	FALSE	FALSE
VPS39	0.411604	0.00179958	0.0221817	FALSE	FALSE
VPS41	0.519555	4.89106e-06	0.00143322	FALSE	FALSE
VPS72	0.405136	0.00212022	0.0241171	FALSE	FALSE
VPS8	0.352291	0.00303929	0.0285276	FALSE	FALSE
VRK2	-0.365744	0.00557601	0.0388734	FALSE	FALSE
WAS	0.355744	0.0070192	0.0435369	FALSE	FALSE
WDR18	-0.371081	0.00494223	0.0366648	FALSE	FALSE
WDR21A	-0.365437	0.0056503	0.0390739	FALSE	FALSE
WDR27	0.378603	0.00412488	0.0330672	FALSE	FALSE
WDR31	0.356993	0.00689383	0.0431804	FALSE	FALSE
WDR40A	-0.607803	3.52082e-06	0.00128423	FALSE	FALSE
WDR51A	-0.38989	0.00314748	0.0290156	FALSE	FALSE
WDR58	0.429516	0.0011446	0.0174684	FALSE	FALSE
WDR59	0.382625	0.00375648	0.0316154	FALSE	FALSE
WDR68	-0.345761	0.00885765	0.0495022	FALSE	FALSE
WDR71	-0.464962	0.000418854	0.0109101	FALSE	FALSE
WDR74	0.493323	0.000104381	0.00571095	FALSE	FALSE
WDR79	0.378961	0.00407886	0.0329032	FALSE	FALSE
WNT16	0.323199	0.00554075	0.0388405	FALSE	FALSE
WNT3	0.369719	0.00511787	0.0374764	FALSE	FALSE
WSB1	0.517118	7.33231e-05	0.00501463	FALSE	FALSE
XAF1	0.472402	0.000415656	0.0109101	FALSE	FALSE
XKR3	0.375478	0.00461682	0.0352792	FALSE	FALSE
XPNPEP1	-0.366091	0.00555592	0.0388734	FALSE	FALSE
XRCC2	0.415187	0.00162387	0.0209791	FALSE	FALSE
XRCC5	-0.379096	0.00403353	0.0327426	FALSE	FALSE
YAF2	0.479293	8.34224e-06	0.00154721	FALSE	FALSE
YARS	0.464423	0.000417275	0.0109101	FALSE	FALSE
YBX1	-0.447472	0.000683611	0.013638	FALSE	FALSE
YTHDC1	0.304579	0.00630401	0.0412818	FALSE	FALSE
YWHAE	0.353462	0.00739695	0.0449089	FALSE	FALSE
YWHAQ	-0.447766	0.000662868	0.0134933	FALSE	FALSE
ZA20D2	0.412354	0.00176585	0.0219661	FALSE	FALSE
ZADH1	0.556597	2.21329e-05	0.0026325	FALSE	FALSE
ZBTB2	0.378657	0.00406577	0.0328921	FALSE	FALSE
ZC3H10	-0.359731	0.00642374	0.0415625	FALSE	FALSE
ZC3H12A	0.382456	0.00375217	0.0316154	FALSE	FALSE
ZC3H3	0.471611	0.000337966	0.00993863	FALSE	FALSE
ZCCHC17	-0.348607	0.00826167	0.0476562	FALSE	FALSE
ZDHHC3	-0.46796	0.000368035	0.0103596	FALSE	FALSE
ZDHHC4	-0.411008	0.00184483	0.022497	FALSE	FALSE
ZDHHC8	0.507409	0.000111133	0.00577449	FALSE	FALSE
ZDHHC9	0.271032	0.00828702	0.0477269	FALSE	FALSE
ZFP37	0.426703	0.00124888	0.0180766	FALSE	FALSE
ZFP42	0.36947	0.00524951	0.0378659	FALSE	FALSE
ZFPM1	0.412801	0.00172871	0.0217571	FALSE	FALSE
ZFPM2	-0.383086	0.00370267	0.0314815	FALSE	FALSE
ZFR	-0.531336	5.21885e-05	0.00405862	FALSE	FALSE
ZFY	0.397487	0.00286356	0.0275591	FALSE	FALSE
ZFYVE26	-0.406938	0.00203705	0.0237133	FALSE	FALSE
ZFYVE27	0.336569	0.00553755	0.0388405	FALSE	FALSE
ZGPAT	0.283824	0.00633768	0.0413574	FALSE	FALSE
ZMAT3	0.355647	0.00700542	0.0435369	FALSE	FALSE
ZMAT5	-0.340137	0.00149688	0.0199753	FALSE	FALSE
ZMIZ2	0.38828	0.00325453	0.0294808	FALSE	FALSE
ZMYM3	0.355711	0.00153454	0.0202067	FALSE	FALSE
ZMYM4	0.38195	0.00379613	0.0316591	FALSE	FALSE
ZMYND8	0.471411	0.000335967	0.00993863	FALSE	FALSE
ZNF133	0.378875	0.00406998	0.0328921	FALSE	FALSE
ZNF140	0.401762	0.00228751	0.0253146	FALSE	FALSE
ZNF146	0.352947	0.00745912	0.0450451	FALSE	FALSE
ZNF148	0.392363	0.00287828	0.0276764	FALSE	FALSE
ZNF160	0.570261	8.50448e-06	0.00155101	FALSE	FALSE
ZNF165	0.465109	0.000408805	0.0109101	FALSE	FALSE
ZNF177	0.389206	0.00319106	0.0292342	FALSE	FALSE
ZNF18	0.496715	0.000156789	0.00689027	FALSE	TRUE
ZNF211	0.501185	0.000139064	0.00646657	FALSE	FALSE
ZNF212	0.381111	0.00392371	0.0323796	FALSE	FALSE
ZNF223	0.511177	9.92843e-05	0.0055907	FALSE	FALSE
ZNF238	0.309466	0.00247536	0.0260299	FALSE	FALSE
ZNF26	0.355938	0.00702236	0.0435369	FALSE	FALSE
ZNF263	0.422967	0.00133205	0.0186393	FALSE	FALSE
ZNF265	0.446642	0.000296316	0.00931738	FALSE	FALSE
ZNF266	0.319499	0.0064932	0.0417708	FALSE	FALSE
ZNF274	0.484665	1.28954e-05	0.00204169	FALSE	FALSE
ZNF275	0.359464	0.00165803	0.0212947	FALSE	FALSE
ZNF294	0.357807	0.00674502	0.0426634	FALSE	FALSE
ZNF317	0.563612	1.72981e-05	0.00222689	FALSE	FALSE
ZNF320	0.430134	0.00112782	0.0173331	FALSE	FALSE
ZNF324	0.38027	0.00388033	0.03207	FALSE	FALSE
ZNF335	0.428553	0.00114174	0.0174491	FALSE	FALSE
ZNF337	0.376284	0.0043473	0.0340763	FALSE	FALSE
ZNF384	0.369481	0.00208448	0.0239596	FALSE	FALSE
ZNF394	0.388664	0.00319294	0.0292342	FALSE	FALSE
ZNF408	0.410008	0.00186142	0.0225597	FALSE	FALSE
ZNF42	0.321839	0.00894211	0.0497373	FALSE	FALSE
ZNF430	0.447675	0.000663437	0.0134933	FALSE	FALSE
ZNF438	0.399527	0.00246328	0.0259928	FALSE	FALSE
ZNF440L	0.550275	3.01544e-05	0.00296545	FALSE	FALSE
ZNF483	0.408195	0.000217927	0.0079755	FALSE	FALSE
ZNF484	0.357309	0.00687354	0.0431273	FALSE	FALSE
ZNF493	0.473493	0.000241331	0.00847484	FALSE	FALSE
ZNF511	-0.412107	0.0017596	0.021955	FALSE	FALSE
ZNF513	0.427827	0.001163	0.0175051	FALSE	FALSE
ZNF551	0.486972	0.000210066	0.00779206	FALSE	FALSE
ZNF559	0.448361	0.000669171	0.0135263	FALSE	FALSE
ZNF562	0.478493	0.000276224	0.00897949	FALSE	FALSE
ZNF563	0.486159	0.000224757	0.00814377	FALSE	FALSE
ZNF566	0.444361	0.000740104	0.0141556	FALSE	FALSE
ZNF573	0.353239	0.00744681	0.0450451	FALSE	FALSE
ZNF577	0.481587	0.000249038	0.00856954	FALSE	FALSE
ZNF589	0.471565	0.000342384	0.00998976	FALSE	FALSE
ZNF600	0.508009	0.000111874	0.00577449	FALSE	FALSE
ZNF621	0.411183	0.00181328	0.0222443	FALSE	FALSE
ZNF625	0.374166	0.00460855	0.0352406	FALSE	FALSE
ZNF643	0.407225	0.0020101	0.0236385	FALSE	FALSE
ZNF646	0.370543	0.0049771	0.0367609	FALSE	FALSE
ZNF652	0.400428	0.00236616	0.0257113	FALSE	FALSE
ZNF653	0.432408	0.00102873	0.0167017	FALSE	FALSE
ZNF655	0.320687	0.00369886	0.0314735	FALSE	FALSE
ZNF658B	0.391723	0.00302366	0.0285229	FALSE	FALSE
ZNF669	0.536306	4.41082e-05	0.00377075	FALSE	FALSE
ZNF672	0.401731	0.00230919	0.0254466	FALSE	FALSE
ZNF682	0.291271	0.00463397	0.0353608	FALSE	FALSE
ZNF69	0.374669	0.00447486	0.0347723	FALSE	FALSE
ZNF692	0.406348	0.00202812	0.0236849	FALSE	FALSE
ZNF709	0.358707	0.00662553	0.0421758	FALSE	FALSE
ZNF76	0.458401	0.00048638	0.01152	FALSE	FALSE
ZNHIT2	0.380291	0.00393611	0.0324108	FALSE	FALSE
ZNHIT4	0.365827	0.00557812	0.0388734	FALSE	FALSE
ZP1	0.453607	0.000581811	0.0125325	FALSE	FALSE
ZP2	-0.366821	0.00549066	0.0387437	FALSE	FALSE
ZSWIM2	0.348459	0.00871038	0.0490303	FALSE	FALSE
