# Supplementary material for: Pathway-based outlier method reveals heterogeneous genomic structure of autism in blood transcriptome
Source: BMC Med Genomics. 2013 Sep 24;6:34. doi: 10.1186/1755-8794-6-34 (PMC3849321; doi:10.1186/1755-8794-6-34)
Supplement: Additional file 8 — Results from the Simons data set with McNemar’s test on sibling/proband pairs substituted for Fisher’s test. [file 1755-8794-6-34-S8.xlsx]

## Sheet: SuppTable5
NAME	MCNEMAR_P_VALUE	BOTH	PROBAND	SIBLING	NEITHER
LYSOSOMAL_MEMBRANE	0.00308457	7	12	29	120
ESTABLISHMENT_OF_ORGANELLE_LOCALIZATION	0.00355146	11	18	9	130
REACTOME_GLYCOGEN_BREAKDOWN_GLYCOGENOLYSIS	0.00460653	6	7	27	128
REACTOME_RNA_POLYMERASE_III_TRANSCRIPTION_INITIATION	0.00534877	9	25	8	126
PHAGOCYTOSIS	0.00684086	5	26	9	128
CYTOKINE_BINDING	0.00718952	12	11	29	116
TASTE_RECEPTOR_ACTIVITY	0.00800994	5	24	9	130
ST_WNT_CA2_CYCLIC_GMP_PATHWAY	0.010128	6	34	15	113
REACTOME_DARPP32_EVENTS	0.0162095	9	34	16	109
CALCIUM_INDEPENDENT_CELL_CELL_ADHESION	0.0177061	11	12	28	117
TRANSMEMBRANE_RECEPTOR_PROTEIN_PHOSPHATASE_ACTIVITY	0.0177061	4	12	28	124
MICROVILLUS	0.0179605	5	23	11	129
PROTEIN_TRANSPORTER_ACTIVITY	0.0179605	11	21	11	125
REACTOME_SCF_BETA_TRCP_MEDIATED_DEGRADATION_OF_EMI1	0.0206376	20	13	29	106
BIOCARTA_DNAFRAGMENT_PATHWAY	0.0213585	5	26	10	127
CHROMOSOMAL_PART	0.0215563	18	9	23	118
NEUROPEPTIDE_SIGNALING_PATHWAY	0.0215563	2	23	9	134
KEGG_GLYCOSAMINOGLYCAN_BIOSYNTHESIS_CHONDROITIN_SULFATE	0.0237385	9	14	30	115
AMINO_ACID_TRANSPORT	0.0237385	8	14	30	116
RESPONSE_TO_TOXIN	0.0258576	8	13	25	122
ORGANIC_ACID_TRANSPORT	0.0269923	7	15	31	115
MORPHOGENESIS_OF_AN_EPITHELIUM	0.028784	4	26	11	127
UNFOLDED_PROTEIN_RESPONSE	0.028784	19	14	26	109
REACTOME_COLLAGEN_MEDIATED_ACTIVATION_CASCADE	0.0303828	8	16	32	112
REACTOME_INACTIVATION_OF_APC_VIA_DIRECT_INHIBITION_OF_THE_APCOMPLEX	0.0327626	17	30	15	106
ENDOCYTIC_VESICLE	0.0349551	6	25	15	122
KEGG_BASAL_TRANSCRIPTION_FACTORS	0.0398326	6	27	13	122
REACTOME_RNA_POLYMERASE_I_PROMOTER_OPENING	0.0398326	9	13	27	119
REPRODUCTIVE_PROCESS	0.0398326	5	13	27	123
BIOCARTA_RARRXR_PATHWAY	0.0425225	8	23	13	124
REACTOME_GENERATION_OF_SECOND_MESSENGER_MOLECULES	0.0425225	8	11	24	125
ECTODERM_DEVELOPMENT	0.0425225	10	24	11	123
BIOCARTA_VDR_PATHWAY	0.0446097	3	7	18	140
REACTOME_PLC_GAMMA1_SIGNALLING	0.0446097	9	9	21	129
PEROXISOME_ORGANIZATION_AND_BIOGENESIS	0.0446097	9	18	12	129
ST_TUMOR_NECROSIS_FACTOR_PATHWAY	0.0448623	14	28	14	112
ORGANELLE_LOCALIZATION	0.0448623	14	28	14	112
COFACTOR_BIOSYNTHETIC_PROCESS	0.0448623	6	14	28	120
REACTOME_RECYCLING_OF_BILE_ACIDS_AND_SALTS	0.0455003	4	19	5	140
REGULATION_OF_MITOSIS	0.0485197	11	25	12	120
FATTY_ACID_OXIDATION	0.0485197	8	25	12	123
CELL_MATURATION	0.0485197	10	25	12	121
POTASSIUM_CHANNEL_REGULATOR_ACTIVITY	0.0485197	3	25	14	126
BIOCARTA_GH_PATHWAY	0.0500164	5	29	15	119
TRANSPORT_VESICLE	0.0500164	16	15	29	108
CARBOXYLIC_ACID_TRANSPORT	0.0500164	6	15	29	118
NOTCH_SIGNALING_PATHWAY	0.0500164	5	27	14	122
REACTOME_G_BETA_GAMMA_SIGNALLING_THROUGH_PI3KGAMMA	0.0518299	12	10	22	124
REACTOME_PLATELET_ADHESION_TO_EXPOSED_COLLAGEN	0.0552703	12	19	27	110
BIOCARTA_UCALPAIN_PATHWAY	0.0592297	4	11	23	130
REACTOME_BETACATENIN_PHOSPHORYLATION_CASCADE	0.0592297	9	23	9	127
MAINTENANCE_OF_LOCALIZATION	0.0592297	3	11	23	131
RNA_3END_PROCESSING	0.0592297	5	11	21	131
REGULATION_OF_SMALL_GTPASE_MEDIATED_SIGNAL_TRANSDUCTION	0.0592297	3	23	11	131
ATP_DEPENDENT_HELICASE_ACTIVITY	0.0592297	25	12	22	109
INOSITOL_OR_PHOSPHATIDYLINOSITOL_KINASE_ACTIVITY	0.0592297	6	20	11	131
BIOCARTA_NUCLEARRS_PATHWAY	0.060602	6	27	18	117
ST_MYOCYTE_AD_PATHWAY	0.060602	5	31	17	115
N_ACETYLGLUCOSAMINE_METABOLIC_PROCESS	0.0633178	4	20	11	133
REGULATION_OF_HOMEOSTATIC_PROCESS	0.0633178	6	9	20	133
POSITIVE_REGULATION_OF_PHOSPHATE_METABOLIC_PROCESS	0.0659921	5	18	32	113
VIRAL_REPRODUCTIVE_PROCESS	0.0661926	5	7	17	139
BIOCARTA_MCM_PATHWAY	0.066753	11	9	16	132
BIOCARTA_TCAPOPTOSIS_PATHWAY	0.066753	7	19	14	128
REACTOME_G_PROTEIN_BETA_GAMMA_SIGNALLING	0.066753	8	12	24	124
PHOSPHOLIPASE_ACTIVITY	0.066753	7	12	24	125
HUMORAL_IMMUNE_RESPONSE	0.0672525	2	28	15	123
COFACTOR_METABOLIC_PROCESS	0.0714235	7	19	33	109
INTEGRAL_TO_GOLGI_MEMBRANE	0.0724861	2	20	8	138
MONOVALENT_INORGANIC_CATION_TRANSPORT	0.0736383	9	16	29	114
L_AMINO_ACID_TRANSMEMBRANE_TRANSPORTER_ACTIVITY	0.0736383	3	16	28	121
KEGG_ARGININE_AND_PROLINE_METABOLISM	0.0743529	7	25	13	123
BIOCARTA_VITCB_PATHWAY	0.0743529	5	25	13	125
MICROBODY	0.0743529	8	25	13	122
SH2_DOMAIN_BINDING	0.0743529	7	22	15	124
PURINE_RIBONUCLEOTIDE_BINDING	0.0743529	16	13	25	114
SECONDARY_ACTIVE_TRANSMEMBRANE_TRANSPORTER_ACTIVITY	0.0800528	6	17	30	115
BIOCARTA_STATHMIN_PATHWAY	0.0817228	6	22	11	129
REGULATION_OF_IMMUNE_EFFECTOR_PROCESS	0.0817228	3	18	9	138
INTEGRIN_BINDING	0.0817228	9	22	11	126
KEGG_BASE_EXCISION_REPAIR	0.0819903	10	26	14	118
REACTOME_MITOTIC_PROMETAPHASE	0.0819903	23	14	26	105
REACTOME_ASSOCIATION_OF_LICENSING_FACTORS_WITH_THE_PREREPLICATIVE_COMPLEX	0.0819903	8	24	14	122
LYSOSOME	0.0819903	11	26	14	117
NUCLEOBASENUCLEOSIDENUCLEOTIDE_AND_NUCLEIC_ACID_TRANSPORT	0.0819903	12	26	14	116
PROTEIN_TARGETING	0.0819903	14	14	26	114
NEURON_DIFFERENTIATION	0.0819903	6	26	14	122
BIOCARTA_RANKL_PATHWAY	0.088973	12	18	7	131
TRANSCRIPTION_FACTOR_TFIID_COMPLEX	0.088973	4	18	10	136
DOUBLE_STRANDED_RNA_BINDING	0.089633	6	15	27	120
SARCOMERE	0.0909689	2	24	14	128
RESPONSE_TO_OXIDATIVE_STRESS	0.0909689	12	12	23	121
ESTABLISHMENT_AND_OR_MAINTENANCE_OF_CELL_POLARITY	0.0909689	3	23	12	130
BIOCARTA_COMP_PATHWAY	0.0972544	5	28	16	119
REACTOME_METABOLISM_OF_BILE_ACIDS_AND_BILE_SALTS	0.0972544	6	28	16	118
OUTER_MEMBRANE	0.0972544	9	16	28	115
REGULATION_OF_RESPONSE_TO_STIMULUS	0.0972544	9	16	28	115
CHROMATIN_MODIFICATION	0.0972544	11	16	28	113
BIOCARTA_PGC1A_PATHWAY	0.100178	8	24	13	123
DETECTION_OF_ABIOTIC_STIMULUS	0.100178	3	13	24	128
DETECTION_OF_STIMULUS_INVOLVED_IN_SENSORY_PERCEPTION	0.100178	3	13	24	128
ENDOTHELIAL_CELL_MIGRATION	0.100178	8	25	12	123
BIOCARTA_LECTIN_PATHWAY	0.100348	4	20	13	131
GENE_SILENCING	0.100348	15	27	23	103
LEUKOCYTE_MIGRATION	0.100348	3	18	14	133
INTEGRAL_TO_ORGANELLE_MEMBRANE	0.104833	12	29	17	110
MEMBRANE_LIPID_BIOSYNTHETIC_PROCESS	0.104833	8	29	17	114
NEGATIVE_REGULATION_OF_BIOSYNTHETIC_PROCESS	0.104833	7	17	29	115
KEGG_WNT_SIGNALING_PATHWAY	0.105645	16	34	21	97
REACTOME_CLASS_C3_METABOTROPIC_GLUTAMATE_PHEROMONE_RECEPTORS	0.109315	5	25	13	125
REACTOME_PACKAGING_OF_TELOMERE_ENDS	0.109315	7	14	25	122
SYNAPTIC_VESICLE	0.109315	6	21	14	127
REGULATION_OF_RAS_PROTEIN_SIGNAL_TRANSDUCTION	0.109315	5	25	13	125
INTERLEUKIN_8_PRODUCTION	0.109599	8	11	16	133
RNA_SPLICING	0.109599	33	8	17	110
BIOCARTA_DREAM_PATHWAY	0.111612	15	15	13	125
TRANSITION_METAL_ION_TRANSPORT	0.111612	5	17	11	135
DOUBLE_STRANDED_DNA_BINDING	0.111612	12	11	21	124
CARBOHYDRATE_KINASE_ACTIVITY	0.111612	5	11	21	131
REACTOME_ACTIVATION_OF_NMDA_RECEPTOR_UPON_GLUTAMATE_BINDING_AND_POSTSYNAPTIC_EVENTS	0.111961	6	35	22	105
KEGG_HYPERTROPHIC_CARDIOMYOPATHY_HCM	0.112351	7	18	30	113
WNT_SIGNALING	0.112351	6	18	30	114
KEGG_PROTEASOME	0.11835	17	15	26	110
REACTOME_AKT_PHOSPHORYLATES_TARGETS_IN_THE_CYTOSOL	0.11835	3	16	22	127
EXCRETION	0.11835	3	26	15	124
MITOSIS	0.11835	18	26	15	109
REACTOME_NUCLEAR_RECEPTOR_TRANSCRIPTION_PATHWAY	0.119795	10	31	19	108
ST_WNT_BETA_CATENIN_PATHWAY	0.119795	5	19	31	113
REACTOME_SIGNALING_BY_WNT	0.122713	20	12	22	114
SPERMATID_DEVELOPMENT	0.122713	5	21	11	131
REACTOME_G_BETA_GAMMA_SIGNALLING_THROUGH_PLC_BETA	0.123658	15	19	24	110
REACTOME_SIGNALING_BY_PDGF	0.127263	11	16	27	114
VACUOLE_ORGANIZATION_AND_BIOGENESIS	0.127263	5	24	19	120
STRUCTURAL_CONSTITUENT_OF_MUSCLE	0.127263	7	16	27	118
GUANYL_NUCLEOTIDE_EXCHANGE_FACTOR_ACTIVITY	0.127263	8	27	16	117
KEGG_ETHER_LIPID_METABOLISM	0.133614	3	13	23	129
KEGG_GRAFT_VERSUS_HOST_DISEASE	0.133614	11	23	13	121
BIOCARTA_CHEMICAL_PATHWAY	0.133614	12	23	13	120
BIOCARTA_ACH_PATHWAY	0.133614	2	13	23	130
PURINE_NUCLEOTIDE_METABOLIC_PROCESS	0.133614	4	15	20	129
CYSTEINE_TYPE_PEPTIDASE_ACTIVITY	0.133614	16	13	23	116
3_5_EXONUCLEASE_ACTIVITY	0.135593	7	7	14	140
REACTOME_HORMONE_BIOSYNTHESIS	0.136037	8	17	28	115
REACTOME_PLATELET_DEGRANULATION	0.136037	7	28	17	116
PROTON_TRANSPORTING_TWO_SECTOR_ATPASE_COMPLEX	0.136037	31	17	25	95
KEGG_NITROGEN_METABOLISM	0.137395	8	19	10	131
NEUROPEPTIDE_RECEPTOR_ACTIVITY	0.137395	4	19	10	135
DEAMINASE_ACTIVITY	0.137395	2	15	17	134
PROTEASOME_COMPLEX	0.141579	36	22	32	78
KEGG_PROSTATE_CANCER	0.144292	13	14	24	117
REACTOME_COPI_MEDIATED_TRANSPORT	0.144292	4	24	14	126
REACTOME_STABILIZATION_OF_P53	0.144292	28	14	24	102
GROWTH_CONE	0.144292	6	16	26	120
PROTEIN_SECRETION	0.144292	5	14	24	125
GOLGI_VESICLE_TRANSPORT	0.144292	19	14	24	111
ADP_BINDING	0.144292	3	18	20	127
BIOCARTA_RHO_PATHWAY	0.144661	8	18	29	113
CELL_CORTEX	0.144661	9	29	18	112
UNFOLDED_PROTEIN_BINDING	0.144661	11	18	29	110
REACTOME_ELONGATION_AND_PROCESSING_OF_CAPPED_TRANSCRIPTS	0.14561	49	5	12	102
PROTEIN_IMPORT_INTO_NUCLEUS_TRANSLOCATION	0.14561	3	8	9	148
REACTOME_INITIAL_TRIGGERING_OF_COMPLEMENT	0.150763	1	23	11	133
REACTOME_PURINE_SALVAGE_REACTIONS	0.150763	8	24	14	122
POSITIVE_REGULATION_OF_IMMUNE_SYSTEM_PROCESS	0.150763	9	11	20	128
ACETYLGLUCOSAMINYLTRANSFERASE_ACTIVITY	0.150763	6	11	20	131
EXONUCLEASE_ACTIVITY	0.150763	9	11	20	128
REACTOME_MRNA_SPLICING	0.153042	42	8	16	102
GLYCOPROTEIN_BIOSYNTHETIC_PROCESS	0.153127	7	30	19	112
BIOCARTA_AKAP13_PATHWAY	0.154729	13	24	16	115
REACTOME_CYTOCHROME_P450_ARRANGED_BY_SUBSTRATE_TYPE	0.154729	7	25	15	121
REACTOME_TCR_SIGNALING	0.154729	16	15	25	112
POSITIVE_REGULATION_OF_PHOSPHORYLATION	0.154729	5	15	25	123
NEUROGENESIS	0.154729	7	25	15	121
REPRODUCTION	0.154729	7	15	25	121
KEGG_OXIDATIVE_PHOSPHORYLATION	0.163734	28	12	21	107
REACTOME_RNA_POLYMERASE_I_TRANSCRIPTION_INITIATION	0.163734	10	21	12	125
AMINO_SUGAR_METABOLIC_PROCESS	0.163734	10	19	17	122
EPITHELIAL_CELL_DIFFERENTIATION	0.163734	4	18	12	134
VIRAL_REPRODUCTION	0.163734	6	12	21	129
POSITIVE_REGULATION_OF_CELL_CYCLE	0.163734	5	22	10	131
CELLULAR_RESPONSE_TO_NUTRIENT_LEVELS	0.163734	6	18	7	137
KEGG_THYROID_CANCER	0.164915	7	26	16	119
REACTOME_PI3K_AKT_SIGNALLING	0.164915	4	16	26	122
TRANSCRIPTION_FROM_RNA_POLYMERASE_III_PROMOTER	0.164915	3	26	16	123
POSITIVE_REGULATION_OF_PROTEIN_AMINO_ACID_PHOSPHORYLATION	0.164915	8	16	26	118
STRUCTURAL_CONSTITUENT_OF_RIBOSOME	0.168669	52	6	13	97
KEGG_ALPHA_LINOLENIC_ACID_METABOLISM	0.169811	1	6	17	144
REACTOME_CD28_DEPENDENT_VAV1_PATHWAY	0.174844	7	23	14	124
REACTOME_RNA_POLYMERASE_III_TRANSCRIPTION_INITIATION_FROM_TYPE_3_PROMOTER	0.174844	19	27	16	106
EXTRACELLULAR_SPACE	0.174844	8	17	27	116
CELL_ACTIVATION	0.174844	6	27	17	118
REGULATION_OF_VIRAL_REPRODUCTION	0.174844	20	26	19	103
REACTOME_NUCLEOTIDE_EXCISION_REPAIR	0.176296	28	13	22	105
REACTOME_P53_INDEPENDENT_DNA_DAMAGE_RESPONSE	0.176296	27	13	22	106
REACTOME_SEROTONIN_NEUROTRANSMITTER_RELEASE_CYCLE	0.176296	4	22	13	129
REACTOME_REGULATION_OF_RHEB_GTPASE_ACTIVITY_BY_AMPK	0.176296	4	19	15	130
DYSTROPHIN_ASSOCIATED_GLYCOPROTEIN_COMPLEX	0.176296	1	22	13	132
CORTICAL_CYTOSKELETON	0.176296	4	22	13	129
GOLGI_ASSOCIATED_VESICLE	0.176296	11	13	22	122
PML_BODY	0.176296	4	13	22	129
SECONDARY_METABOLIC_PROCESS	0.176296	2	22	13	131
REGULATION_OF_GENE_EXPRESSION_EPIGENETIC	0.176296	13	13	22	120
REGULATION_OF_BLOOD_PRESSURE	0.176296	11	22	13	122
PHOSPHOLIPID_BIOSYNTHETIC_PROCESS	0.184516	7	28	18	115
CALCIUM_MEDIATED_SIGNALING	0.184516	3	28	18	119
REACTOME_ACTIVATION_OF_ATR_IN_RESPONSE_TO_REPLICATION_STRESS	0.185877	12	10	18	128
REACTOME_RNA_POLYMERASE_III_CHAIN_ELONGATION	0.185877	4	9	18	137
CENTROSOME_CYCLE	0.185877	1	7	18	142
PHOSPHATE_TRANSMEMBRANE_TRANSPORTER_ACTIVITY	0.185877	2	11	20	135
NEUTRAL_AMINO_ACID_TRANSMEMBRANE_TRANSPORTER_ACTIVITY	0.185877	7	11	17	133
KEGG_CHRONIC_MYELOID_LEUKEMIA	0.188445	15	14	23	116
BIOCARTA_SET_PATHWAY	0.188445	11	22	14	121
REACTOME_SYNTHESIS_OF_DNA	0.188445	32	14	23	99
REACTOME_TELOMERE_MAINTENANCE	0.188445	14	14	23	117
CELLULAR_MONOVALENT_INORGANIC_CATION_HOMEOSTASIS	0.188445	7	22	15	124
HEART_DEVELOPMENT	0.188445	7	23	14	124
MAP_KINASE_ACTIVITY	0.188445	3	23	14	128
GABA_RECEPTOR_ACTIVITY	0.188445	2	24	16	126
NEUROTRANSMITTER_RECEPTOR_ACTIVITY	0.188445	5	23	14	126
REACTOME_TRAFFICKING_OF_AMPA_RECEPTORS	0.193931	10	29	19	110
G_PROTEIN_COUPLED_RECEPTOR_BINDING	0.193931	4	19	29	116
BIOCARTA_HCMV_PATHWAY	0.200185	8	24	15	121
REACTOME_E2F_MEDIATED_REGULATION_OF_DNA_REPLICATION	0.200185	10	15	24	119
MITOCHONDRIAL_INNER_MEMBRANE	0.200185	15	24	15	114
ENDOPLASMIC_RETICULUM_PART	0.200185	19	24	15	110
NEGATIVE_REGULATION_OF_CELLULAR_PROTEIN_METABOLIC_PROCESS	0.200185	8	15	24	121
COENZYME_METABOLIC_PROCESS	0.200185	8	15	24	121
CELL_CELL_ADHESION	0.200185	9	15	24	120
GROWTH_FACTOR_BINDING	0.200185	6	24	15	123
BIOCARTA_NGF_PATHWAY	0.201243	10	19	11	128
REACTOME_PROCESSING_OF_CAPPED_INTRON_CONTAINING_PRE_MRNA	0.201243	42	11	19	96
REACTOME_SIGNAL_AMPLIFICATION	0.201243	11	11	19	127
ST_G_ALPHA_I_PATHWAY	0.201243	6	19	11	132
CHROMATIN	0.201243	9	11	19	129
CATION_TRANSPORTING_ATPASE_ACTIVITY	0.201243	7	11	17	133
KEGG_GAP_JUNCTION	0.203092	10	30	20	108
RRNA_PROCESSING	0.2113	0	5	11	152
REACTOME_OPIOID_SIGNALLING	0.211522	14	16	25	113
REACTOME_SYNTHESIS_OF_GPI_ANCHORED_PROTEINS	0.211522	10	25	16	117
ST_ADRENERGIC	0.211522	8	25	16	119
ST_FAS_SIGNALING_PATHWAY	0.211522	13	25	16	114
CELL_PROJECTION_PART	0.211522	8	25	16	119
CYTOSOLIC_PART	0.211522	7	25	16	120
NUCLEAR_UBIQUITIN_LIGASE_COMPLEX	0.211522	23	22	19	104
SECRETORY_PATHWAY	0.211522	12	16	25	115
NEGATIVE_REGULATION_OF_TRANSCRIPTION_DNA_DEPENDENT	0.211522	11	16	25	116
CHROMOSOME_SEGREGATION	0.211522	11	25	16	116
HYDROLASE_ACTIVITY_ACTING_ON_GLYCOSYL_BONDS	0.211522	12	25	16	115
ANION_CATION_SYMPORTER_ACTIVITY	0.211522	3	12	22	131
GROWTH_FACTOR_ACTIVITY	0.211522	4	25	16	123
KEGG_GLYCOSAMINOGLYCAN_BIOSYNTHESIS_HEPARAN_SULFATE	0.215925	4	12	20	132
KEGG_INOSITOL_PHOSPHATE_METABOLISM	0.215925	13	12	20	123
KEGG_SYSTEMIC_LUPUS_ERYTHEMATOSUS	0.215925	14	12	20	122
BIOCARTA_TCRA_PATHWAY	0.215925	5	13	21	129
REACTOME_HORMONE_LIGAND_BINDING_RECEPTORS	0.215925	1	12	18	137
VOLTAGE_GATED_CALCIUM_CHANNEL_COMPLEX	0.215925	2	12	20	134
TRANSCRIPTION_FACTOR_COMPLEX	0.215925	17	20	12	119
CORTICAL_ACTIN_CYTOSKELETON	0.215925	3	21	11	133
ACTIN_FILAMENT_POLYMERIZATION	0.215925	0	23	12	133
RESPONSE_TO_TEMPERATURE_STIMULUS	0.215925	6	16	24	122
COENZYME_BINDING	0.215925	6	20	12	130
KEGG_TASTE_TRANSDUCTION	0.222469	6	26	17	119
BIOCARTA_NFKB_PATHWAY	0.222469	16	25	19	108
BIOCARTA_CARDIACEGF_PATHWAY	0.222469	15	26	17	110
REACTOME_SEMA3A_PAK_DEPENDENT_AXON_REPULSION	0.222469	8	25	23	112
REACTOME_TIE2_SIGNALING	0.222469	4	26	17	121
KINESIN_COMPLEX	0.222469	5	25	16	122
TRANSMISSION_OF_NERVE_IMPULSE	0.222469	11	17	26	114
TRANSFERASE_ACTIVITY_TRANSFERRING_HEXOSYL_GROUPS	0.222469	7	26	17	118
SERINE_HYDROLASE_ACTIVITY	0.222469	7	17	26	118
KEGG_GLYCOSYLPHOSPHATIDYLINOSITOL_GPI_ANCHOR_BIOSYNTHESIS	0.229949	9	21	13	125
BIOCARTA_ACE2_PATHWAY	0.229949	3	23	17	125
BIOCARTA_EIF4_PATHWAY	0.229949	9	21	13	125
REACTOME_AUTODEGRADATION_OF_CDH1_BY_CDH1_APC	0.229949	26	13	21	108
REACTOME_INHIBITION_OF_INSULIN_SECRETION_BY_ADRENALINE_NORADRENALINE	0.229949	5	13	21	129
CYTOPLASM_ORGANIZATION_AND_BIOGENESIS	0.229949	3	16	20	129
MITOCHONDRIAL_MEMBRANE_ORGANIZATION_AND_BIOGENESIS	0.229949	11	17	14	126
REGULATION_OF_MYELOID_CELL_DIFFERENTIATION	0.229949	2	13	21	132
POSITIVE_REGULATION_OF_PROTEIN_METABOLIC_PROCESS	0.229949	6	13	21	128
RIBONUCLEASE_ACTIVITY	0.229949	7	21	13	127
CARBOHYDRATE_TRANSMEMBRANE_TRANSPORTER_ACTIVITY	0.229949	6	16	20	126
CALMODULIN_BINDING	0.229949	10	21	13	124
UBIQUITIN_PROTEIN_LIGASE_ACTIVITY	0.229949	11	21	13	123
KEGG_ERBB_SIGNALING_PATHWAY	0.233038	11	27	18	112
REACTOME_REGULATION_OF_INSULIN_SECRETION_BY_GLUCAGON_LIKE_PEPTIDE_1	0.233038	8	18	27	115
REACTOME_SEMA4D_INDUCED_CELL_MIGRATION_AND_GROWTH_CONE_COLLAPSE	0.233038	11	18	27	112
REACTOME_DEADENYLATION_OF_MRNA	0.233038	20	22	19	107
CYTOSOL	0.233038	13	18	27	110
BEHAVIOR	0.233038	6	18	27	117
NEGATIVE_REGULATION_OF_RNA_METABOLIC_PROCESS	0.233038	9	18	27	114
RESPONSE_TO_ORGANIC_SUBSTANCE	0.233038	7	18	27	116
TRANSCRIPTION_COACTIVATOR_ACTIVITY	0.233038	14	27	18	109
GOLGI_MEMBRANE	0.243243	8	28	19	113
INTRINSIC_TO_ORGANELLE_MEMBRANE	0.243243	14	28	19	107
KEGG_FOLATE_BIOSYNTHESIS	0.243345	5	21	14	128
BIOCARTA_TID_PATHWAY	0.243345	12	12	23	121
BIOCARTA_PTDINS_PATHWAY	0.243345	11	14	22	121
REACTOME_GLUCONEOGENESIS	0.243345	7	22	14	125
SIG_IL4RECEPTOR_IN_B_LYPHOCYTES	0.243345	10	14	22	122
DOUBLE_STRAND_BREAK_REPAIR	0.243345	6	22	14	126
S_PHASE_OF_MITOTIC_CELL_CYCLE	0.243345	5	14	20	129
NEGATIVE_REGULATION_OF_CELL_MIGRATION	0.243345	3	14	22	129
OXIDOREDUCTASE_ACTIVITY_GO_0016705	0.243345	7	14	22	125
METABOTROPIC_GLUTAMATEGABA_B_LIKE_RECEPTOR_ACTIVITY	0.243345	7	20	14	127
DEOXYRIBONUCLEASE_ACTIVITY	0.243345	11	14	22	121
CYTOSKELETAL_PROTEIN_BINDING	0.243345	16	22	14	116
INTERLEUKIN_RECEPTOR_ACTIVITY	0.243345	9	14	22	123
BIOCARTA_PROTEASOME_PATHWAY	0.248213	20	10	18	120
REGULATION_OF_ENDOCYTOSIS	0.248213	0	15	11	142
MICROTUBULE_POLYMERIZATION_OR_DEPOLYMERIZATION	0.248213	5	17	11	135
CELLULAR_CATABOLIC_PROCESS	0.253098	20	20	29	99
PROTEIN_BINDING_BRIDGING	0.253098	4	20	29	115
KEGG_GALACTOSE_METABOLISM	0.256145	12	15	23	118
BIOCARTA_BARRESTIN_PATHWAY	0.256145	8	25	19	116
REACTOME_DOPAMINE_NEUROTRANSMITTER_RELEASE_CYCLE	0.256145	2	23	15	128
CELL_CORTEX_PART	0.256145	6	23	15	124
MICROTUBULE_ORGANIZING_CENTER_ORGANIZATION_AND_BIOGENESIS	0.256145	5	17	16	130
POSITIVE_REGULATION_OF_PROTEIN_MODIFICATION_PROCESS	0.256145	9	15	23	121
INTERPHASE_OF_MITOTIC_CELL_CYCLE	0.256145	11	15	23	119
NEGATIVE_REGULATION_OF_PROGRAMMED_CELL_DEATH	0.256145	16	23	15	114
PHOSPHOPROTEIN_PHOSPHATASE_ACTIVITY	0.256145	10	15	23	120
TRANSFERASE_ACTIVITY_TRANSFERRING_GROUPS_OTHER_THAN_AMINO_ACYL_GROUPS	0.256145	16	15	23	114
REACTOME_G_ALPHA_I_SIGNALLING_EVENTS	0.262618	5	21	30	112
REACTOME_HOMOLOGOUS_RECOMBINATION_REPAIR	0.262618	18	29	14	107
POSITIVE_REGULATION_OF_RESPONSE_TO_STIMULUS	0.262618	7	21	30	110
REACTOME_GTP_HYDROLYSIS_AND_JOINING_OF_THE_60S_RIBOSOMAL_SUBUNIT	0.263552	55	13	7	93
EUKARYOTIC_TRANSLATION_INITIATION_FACTOR_3_COMPLEX	0.263552	7	14	7	140
SMALL_RIBOSOMAL_SUBUNIT	0.263552	3	8	13	144
SPHINGOLIPID_BIOSYNTHETIC_PROCESS	0.263552	0	10	6	152
BIOCARTA_IL7_PATHWAY	0.265205	6	18	11	133
REACTOME_FORMATION_AND_MATURATION_OF_MRNA_TRANSCRIPT	0.265205	41	11	18	98
REACTOME_G1_S_TRANSITION	0.265205	41	11	18	98
REACTOME_G2_M_CHECKPOINTS	0.265205	15	11	18	124
REACTOME_SCF_SKP2_MEDIATED_DEGRADATION_OF_P27_P21	0.265205	33	11	18	106
REACTOME_SIGNALLING_TO_P38_VIA_RIT_AND_RIN	0.265205	3	19	12	134
REACTOME_MRNA_DECAY_BY_5_TO_3_EXORIBONUCLEASE	0.265205	12	10	16	130
MAINTENANCE_OF_CELLULAR_LOCALIZATION	0.265205	1	12	18	137
OLIGOSACCHARIDE_METABOLIC_PROCESS	0.265205	9	18	7	134
SPHINGOID_METABOLIC_PROCESS	0.265205	6	14	18	130
MONOSACCHARIDE_BINDING	0.265205	3	19	18	128
PHOSPHATASE_INHIBITOR_ACTIVITY	0.265205	1	13	17	137
COLLAGEN_BINDING	0.265205	4	13	17	134
TRANSFERASE_ACTIVITY_TRANSFERRING_SULFUR_CONTAINING_GROUPS	0.265205	3	11	18	136
CYCLASE_ACTIVITY	0.265205	2	18	10	138
KEGG_GLYCOSAMINOGLYCAN_DEGRADATION	0.268382	7	16	24	121
REACTOME_G1_PHASE	0.268382	10	21	18	119
REACTOME_IRS_RELATED_EVENTS	0.268382	12	16	24	116
SIG_PIP3_SIGNALING_IN_B_LYMPHOCYTES	0.268382	7	24	16	121
IMMUNOLOGICAL_SYNAPSE	0.268382	11	21	26	110
MEDIATOR_COMPLEX	0.268382	9	14	23	122
CLATHRIN_COATED_VESICLE	0.268382	12	24	16	116
SYNAPSE	0.268382	9	16	24	119
VIRAL_INFECTIOUS_CYCLE	0.268382	4	16	24	124
GENERATION_OF_PRECURSOR_METABOLITES_AND_ENERGY	0.268382	18	16	24	110
POSITIVE_REGULATION_OF_I_KAPPAB_KINASE_NF_KAPPAB_CASCADE	0.268382	20	16	24	108
PROTEIN_MODIFICATION_BY_SMALL_PROTEIN_CONJUGATION	0.268382	9	16	24	119
RNA_EXPORT_FROM_NUCLEUS	0.268382	5	24	16	123
PERIPHERAL_NERVOUS_SYSTEM_DEVELOPMENT	0.268382	3	23	13	129
DNA_HELICASE_ACTIVITY	0.268382	12	16	24	116
PURINE_NUCLEOTIDE_BINDING	0.268382	11	16	24	117
KEGG_TYROSINE_METABOLISM	0.280087	10	25	17	116
KEGG_VIRAL_MYOCARDITIS	0.280087	11	17	25	115
BIOCARTA_CCR3_PATHWAY	0.280087	10	25	17	116
BIOCARTA_MAPK_PATHWAY	0.280087	12	17	25	114
POSITIVE_REGULATION_OF_MULTICELLULAR_ORGANISMAL_PROCESS	0.280087	8	17	25	118
PHOSPHORIC_DIESTER_HYDROLASE_ACTIVITY	0.280087	4	17	25	122
HEMATOPOIETIN_INTERFERON_CLASSD200_DOMAIN_CYTOKINE_RECEPTOR_ACTIVITY	0.280087	8	17	25	118
BIOCARTA_IL22BP_PATHWAY	0.281198	12	11	21	124
REACTOME_BASIGIN_INTERACTIONS	0.281198	5	12	19	132
REACTOME_CD28_DEPENDENT_PI3K_AKT_SIGNALING	0.281198	8	19	12	129
REACTOME_P130CAS_LINKAGE_TO_MAPK_SIGNALING_FOR_INTEGRINS	0.281198	2	19	12	135
REACTOME_TRANSLOCATION_OF_ZAP70_TO_IMMUNOLOGICAL_SYNAPSE	0.281198	10	14	11	133
REACTOME_FRS2MEDIATED_CASCADE	0.281198	5	12	19	132
REGULATION_OF_T_CELL_PROLIFERATION	0.281198	2	14	17	135
REACTOME_NRIF_SIGNALS_CELL_DEATH_FROM_THE_NUCLEUS	0.286422	3	16	12	137
REACTOME_REGULATION_OF_GENE_EXPRESSION_IN_BETA_CELLS	0.286422	50	8	14	96
TRANS_GOLGI_NETWORK_TRANSPORT_VESICLE	0.286422	7	8	16	137
STEROID_DEHYDROGENASE_ACTIVITY_ACTING_ON_THE_CH_OH_GROUP_OF_DONORSNAD_OR_NADP_AS_ACCEPTOR	0.288844	5	2	6	155
KEGG_HISTIDINE_METABOLISM	0.291293	8	26	18	116
BIOCARTA_MITOCHONDRIA_PATHWAY	0.291293	8	26	18	116
REACTOME_INORGANIC_CATION_ANION_SLC_TRANSPORTERS	0.291293	7	26	18	117
REACTOME_PHOSPHORYLATION_OF_THE_APC	0.291293	28	28	18	94
NEGATIVE_REGULATION_OF_TRANSPORT	0.291293	3	18	26	121
RNA_ELONGATION	0.291293	12	20	24	112
GENERATION_OF_NEURONS	0.291293	7	26	18	117
MESODERM_DEVELOPMENT	0.291293	6	18	26	118
EPIDERMIS_DEVELOPMENT	0.291293	9	26	18	115
MAPKKK_CASCADE_GO_0000165	0.291293	11	18	26	113
CELL_CYCLE_ARREST_GO_0007050	0.291293	13	18	26	111
REGULATION_OF_BINDING	0.291293	9	18	26	115
BIOCARTA_CARM_ER_PATHWAY	0.29627	14	13	20	121
BIOCARTA_MEF2D_PATHWAY	0.29627	10	16	21	121
REACTOME_ADP_SIGNALLING_THROUGH_P2Y_PURINOCEPTOR_1	0.29627	9	13	20	126
REACTOME_MRNA_3_END_PROCESSING	0.29627	20	13	20	115
INTRINSIC_TO_ENDOPLASMIC_RETICULUM_MEMBRANE	0.29627	11	20	13	124
PROTEIN_IMPORT	0.29627	15	20	13	120
NEGATIVE_REGULATION_OF_INTRACELLULAR_TRANSPORT	0.29627	1	14	20	133
DEFENSE_RESPONSE_TO_BACTERIUM	0.29627	6	20	13	129
DNA_FRAGMENTATION_DURING_APOPTOSIS	0.29627	4	20	13	131
RESPONSE_TO_DRUG	0.29627	2	20	13	133
MRNA_BINDING	0.29627	18	14	20	116
CARBONATE_DEHYDRATASE_ACTIVITY	0.29627	6	15	15	132
TRANSCRIPTION_ELONGATION_REGULATOR_ACTIVITY	0.29627	9	15	19	125
KEGG_INTESTINAL_IMMUNE_NETWORK_FOR_IGA_PRODUCTION	0.302028	10	19	27	112
CELL_SURFACE	0.302028	9	19	27	113
DEVELOPMENTAL_MATURATION	0.302028	7	27	19	115
NEURON_DEVELOPMENT	0.302028	6	27	19	116
CENTRAL_NERVOUS_SYSTEM_DEVELOPMENT	0.302028	11	27	19	111
AMINO_ACID_TRANSMEMBRANE_TRANSPORTER_ACTIVITY	0.302028	11	19	27	111
REACTOME_VIRAL_MRNA_TRANSLATION	0.307434	54	9	15	90
KEGG_AMINO_SUGAR_AND_NUCLEOTIDE_SUGAR_METABOLISM	0.310494	13	14	21	120
REACTOME_HIV1_TRANSCRIPTION_INITIATION	0.310494	14	21	14	119
REACTOME_PECAM1_INTERACTIONS	0.310494	5	16	13	134
REACTOME_TRIACYLGLYCERIDE_BIOSYNTHESIS	0.310494	6	23	15	124
REACTOME_PI3K_CASCADE	0.310494	7	14	21	126
KINETOCHORE	0.310494	9	14	21	124
GLYCEROPHOSPHOLIPID_BIOSYNTHETIC_PROCESS	0.310494	10	21	14	123
CIRCADIAN_RHYTHM	0.310494	4	15	16	133
B_CELL_ACTIVATION	0.310494	5	21	14	128
SENSORY_PERCEPTION	0.310494	9	14	21	124
RESPONSE_TO_OTHER_ORGANISM	0.310494	18	14	21	115
INTERFERON_GAMMA_PRODUCTION	0.310494	3	12	14	139
CELLULAR_DEFENSE_RESPONSE	0.310494	12	14	21	121
TRANSITION_METAL_ION_TRANSMEMBRANE_TRANSPORTER_ACTIVITY	0.310494	10	20	13	125
REACTOME_CYTOSOLIC_TRNA_AMINOACYLATION	0.312321	21	30	19	98
METAL_ION_TRANSPORT	0.312321	14	20	28	106
RESPONSE_TO_BACTERIUM	0.312321	6	28	20	114
RESPONSE_TO_RADIATION	0.312321	7	20	28	113
RNA_POLYMERASE_II_TRANSCRIPTION_MEDIATOR_ACTIVITY	0.312321	16	25	24	103
KEGG_METABOLISM_OF_XENOBIOTICS_BY_CYTOCHROME_P450	0.322199	10	29	21	108
KEGG_COMPLEMENT_AND_COAGULATION_CASCADES	0.322199	9	29	21	109
REACTOME_INTEGRIN_CELL_SURFACE_INTERACTIONS	0.322199	12	21	29	106
CYTOKINE_AND_CHEMOKINE_MEDIATED_SIGNALING_PATHWAY	0.322199	6	21	29	112
REGULATION_OF_JNK_ACTIVITY	0.322199	11	20	28	109
KEGG_GLUTATHIONE_METABOLISM	0.32394	12	15	22	119
KEGG_HEDGEHOG_SIGNALING_PATHWAY	0.32394	8	22	15	123
BIOCARTA_CD40_PATHWAY	0.32394	10	13	23	122
REACTOME_MTORC1_MEDIATED_SIGNALLING	0.32394	6	15	22	125
REACTOME_GLUCURONIDATION	0.32394	4	22	15	127
REACTOME_ACTIVATION_OF_CHAPERONES_BY_IRE1_ALPHA	0.32394	4	15	22	127
REACTOME_DOWNSTREAM_SIGNALING_OF_ACTIVATED_FGFR	0.32394	11	15	22	120
MYOBLAST_DIFFERENTIATION	0.32394	4	22	15	127
POSITIVE_REGULATION_OF_TRANSPORT	0.32394	9	22	15	122
RNA_CATABOLIC_PROCESS	0.32394	9	15	22	122
CAMP_MEDIATED_SIGNALING	0.32394	11	22	15	120
TRANSFERASE_ACTIVITY_TRANSFERRING_ACYL_GROUPS	0.32394	12	22	15	119
STEROL_BINDING	0.32394	12	23	18	115
S_ADENOSYLMETHIONINE_DEPENDENT_METHYLTRANSFERASE_ACTIVITY	0.32394	8	15	22	123
OXIDOREDUCTASE_ACTIVITY_ACTING_ON_CH_OH_GROUP_OF_DONORS	0.32394	9	22	15	122
REACTOME_REGULATION_OF_APC_ACTIVATORS_BETWEEN_G1_S_AND_EARLY_ANAPHASE	0.3268	35	10	16	107
PROTEIN_TARGETING_TO_MITOCHONDRION	0.3268	2	17	12	137
ESTABLISHMENT_OF_VESICLE_LOCALIZATION	0.3268	8	12	14	134
REGULATION_OF_CELL_SHAPE	0.3268	2	16	15	135
HISTONE_MODIFICATION	0.331685	15	21	31	101
BIOCARTA_CARM1_PATHWAY	0.336668	16	24	15	113
REACTOME_RNA_POLYMERASE_III_TRANSCRIPTION	0.336668	10	23	16	119
REACTOME_STEROID_METABOLISM	0.336668	9	23	16	120
ST_B_CELL_ANTIGEN_RECEPTOR	0.336668	14	23	16	115
PHOTOTRANSDUCTION	0.336668	2	18	24	124
RHYTHMIC_PROCESS	0.336668	8	16	23	121
RESPONSE_TO_ABIOTIC_STIMULUS	0.336668	10	16	23	119
RIBONUCLEOTIDE_METABOLIC_PROCESS	0.336668	3	16	23	126
ARYLSULFATASE_ACTIVITY	0.336668	5	15	17	131
PROTEASE_INHIBITOR_ACTIVITY	0.336668	4	23	16	125
EXOPEPTIDASE_ACTIVITY	0.336668	5	16	23	124
CYSTEINE_TYPE_ENDOPEPTIDASE_ACTIVITY	0.336668	12	16	23	117
RNA_DEPENDENT_ATPASE_ACTIVITY	0.340803	16	17	24	111
VACUOLAR_PART	0.344704	4	12	15	137
TRNA_PROCESSING	0.344704	9	10	18	131
REGULATION_OF_CELLULAR_PH	0.344704	6	16	11	135
PROTEIN_AMINO_ACID_ADP_RIBOSYLATION	0.344704	6	9	20	133
INSULIN_LIKE_GROWTH_FACTOR_RECEPTOR_BINDING	0.344704	6	11	7	144
ISOMERASE_ACTIVITY	0.344704	8	17	11	132
KEGG_PORPHYRIN_AND_CHLOROPHYLL_METABOLISM	0.348737	4	17	24	123
BIOCARTA_G2_PATHWAY	0.348737	9	17	24	118
BIOCARTA_MCALPAIN_PATHWAY	0.348737	3	24	17	124
REACTOME_COMPLEMENT_CASCADE	0.348737	4	24	17	123
REACTOME_TRANSMEMBRANE_TRANSPORT_OF_SMALL_MOLECULES	0.348737	14	17	24	113
REACTOME_REGULATION_OF_AMPK_ACTIVITY_VIA_LKB1	0.348737	8	17	24	119
MYOFIBRIL	0.348737	3	24	17	124
COLLAGEN	0.348737	9	24	17	118
COFACTOR_CATABOLIC_PROCESS	0.348737	13	23	18	114
ICOSANOID_METABOLIC_PROCESS	0.348737	3	16	23	126
PHOSPHOLIPID_METABOLIC_PROCESS	0.348737	11	24	17	116
TRANSCRIPTION_ACTIVATOR_ACTIVITY	0.348737	19	24	17	108
NUCLEOBASENUCLEOSIDENUCLEOTIDE_KINASE_ACTIVITY	0.348737	10	17	24	117
SERINE_TYPE_ENDOPEPTIDASE_ACTIVITY	0.348737	8	17	24	119
BIOCARTA_RANMS_PATHWAY	0.358795	4	7	11	146
KEGG_TYPE_II_DIABETES_MELLITUS	0.360196	8	18	25	117
KEGG_HUNTINGTONS_DISEASE	0.360196	28	18	25	97
REACTOME_NEF_MEDIATES_DOWN_MODULATION_OF_CELL_SURFACE_RECEPTORS_BY_RECRUITING_THEM_TO_CLATHRIN_ADAPTERS	0.360196	8	18	25	117
REACTOME_PEPTIDE_LIGAND_BINDING_RECEPTORS	0.360196	6	25	18	119
REACTOME_PURINE_METABOLISM	0.360196	7	25	18	118
GLUTAMATE_SIGNALING_PATHWAY	0.360196	6	18	25	119
NEGATIVE_REGULATION_OF_TRANSCRIPTION	0.360196	10	18	25	115
PROTEIN_PROCESSING	0.360196	9	18	25	116
PROTEIN_AMINO_ACID_DEPHOSPHORYLATION	0.360196	9	25	18	116
CATION_TRANSMEMBRANE_TRANSPORTER_ACTIVITY	0.360196	14	18	25	111
PHOSPHORIC_MONOESTER_HYDROLASE_ACTIVITY	0.360196	14	18	25	111
CHEMOKINE_ACTIVITY	0.360196	8	18	25	117
REACTOME_EARLY_PHASE_OF_HIV_LIFE_CYCLE	0.36131	2	18	13	135
REACTOME_ACTIVATION_OF_THE_AP1_FAMILY_OF_TRANSCRIPTION_FACTORS	0.36131	6	19	13	130
REACTOME_ACTIVATION_OF_KAINATE_RECEPTORS_UPON_GLUTAMATE_BINDING	0.36131	5	18	12	133
ER_GOLGI_INTERMEDIATE_COMPARTMENT	0.36131	9	14	12	133
HORMONE_SECRETION	0.36131	2	12	18	136
PHOSPHOLIPASE_C_ACTIVATION	0.36131	1	15	20	132
CYCLIC_NUCLEOTIDE_METABOLIC_PROCESS	0.36131	9	18	11	130
LIPID_TRANSPORT	0.36131	9	18	12	129
UBIQUITIN_CYCLE	0.36131	9	12	18	129
DELAYED_RECTIFIER_POTASSIUM_CHANNEL_ACTIVITY	0.36131	8	16	14	130
ACETYLGALACTOSAMINYLTRANSFERASE_ACTIVITY	0.36131	8	19	12	129
GLUTATHIONE_TRANSFERASE_ACTIVITY	0.36131	6	14	12	136
KEGG_DILATED_CARDIOMYOPATHY	0.371093	7	19	26	116
BIOCARTA_LEPTIN_PATHWAY	0.371093	4	25	17	122
MICROTUBULE_CYTOSKELETON	0.371093	19	19	26	104
POSITIVE_REGULATION_OF_HYDROLASE_ACTIVITY	0.371093	6	19	26	117
BIOCARTA_BLYMPHOCYTE_PATHWAY	0.376759	3	16	13	136
REACTOME_ACETYLCHOLINE_NEUROTRANSMITTER_RELEASE_CYCLE	0.376759	3	19	12	134
REACTOME_ELECTRON_TRANSPORT_CHAIN	0.376759	19	13	19	117
SECRETORY_GRANULE	0.376759	11	21	13	123
NUCLEAR_MEMBRANE	0.376759	20	13	19	116
SPLICEOSOME_ASSEMBLY	0.376759	17	15	18	118
BIOGENIC_AMINE_METABOLIC_PROCESS	0.376759	4	13	14	137
FEMALE_PREGNANCY	0.376759	4	13	19	132
ISOPRENOID_METABOLIC_PROCESS	0.376759	7	20	14	127
ACTIVATION_OF_JNK_ACTIVITY	0.376759	8	19	21	120
SULFUR_COMPOUND_BIOSYNTHETIC_PROCESS	0.376759	10	11	17	130
NUCLEAR_ORGANIZATION_AND_BIOGENESIS	0.376759	7	13	19	129
SMOOTH_MUSCLE_CONTRACTION_GO_0006939	0.376759	7	14	13	134
PEPTIDYL_TYROSINE_MODIFICATION	0.376759	5	19	13	131
REGULATION_OF_RAS_GTPASE_ACTIVITY	0.376759	3	21	16	128
SPERMATID_DIFFERENTIATION	0.376759	6	21	17	124
RAS_GUANYL_NUCLEOTIDE_EXCHANGE_FACTOR_ACTIVITY	0.376759	3	19	13	133
CHLORIDE_CHANNEL_ACTIVITY	0.376759	2	19	13	134
MAP_KINASE_KINASE_KINASE_ACTIVITY	0.376759	2	13	22	131
REACTOME_NCAM1_INTERACTIONS	0.381471	7	20	27	114
ORGANELLAR_RIBOSOME	0.381471	32	24	25	87
MONOCARBOXYLIC_ACID_METABOLIC_PROCESS	0.381471	13	27	20	108
REGULATION_OF_ACTION_POTENTIAL	0.381471	4	20	27	117
RESPONSE_TO_HEAT	0.382733	1	14	8	145
ACUTE_INFLAMMATORY_RESPONSE	0.382733	2	15	8	143
CELLULAR_RESPONSE_TO_STRESS	0.386476	5	8	5	150
BIOCARTA_TNFR1_PATHWAY	0.391173	14	20	14	120
REACTOME_ACTIVATION_OF_THE_PRE_REPLICATIVE_COMPLEX	0.391173	17	14	20	117
GLYCOLIPID_METABOLIC_PROCESS	0.391173	3	14	16	135
GLUCOSE_CATABOLIC_PROCESS	0.391173	2	16	21	129
REGULATION_OF_MUSCLE_CONTRACTION	0.391173	3	20	14	131
RESPONSE_TO_XENOBIOTIC_STIMULUS	0.391173	3	19	14	132
PROTEIN_POLYMERIZATION	0.391173	4	20	14	130
CALCIUM_ION_BINDING	0.391173	5	14	20	129
LIPOPROTEIN_BINDING	0.391173	8	14	20	126
UDP_GLYCOSYLTRANSFERASE_ACTIVITY	0.391173	3	20	14	131
CHAPERONE_BINDING	0.391173	12	17	14	125
SULFURIC_ESTER_HYDROLASE_ACTIVITY	0.391173	2	14	17	135
PDZ_DOMAIN_BINDING	0.391173	4	21	15	128
PROTEIN_SERINE_THREONINE_TYROSINE_KINASE_ACTIVITY	0.391173	3	13	17	135
PROTEIN_PHOSPHATASE_BINDING	0.391173	11	21	17	119
BIOCARTA_AGPCR_PATHWAY	0.391366	19	30	19	100
REACTOME_APCDC20_MEDIATED_DEGRADATION_OF_CYCLIN_B	0.391366	32	25	18	93
EXTRACELLULAR_MATRIX_PART	0.391366	8	28	21	111
ENDOPLASMIC_RETICULUM_LUMEN	0.391366	15	27	20	106
REGULATION_OF_KINASE_ACTIVITY	0.391366	18	21	28	101
KEGG_LEUKOCYTE_TRANSENDOTHELIAL_MIGRATION	0.400814	13	22	29	104
REACTOME_VIRAL_MESSENGER_RNA_SYNTHESIS	0.404248	4	13	10	141
REGULATION_OF_HORMONE_SECRETION	0.404248	3	13	16	136
MONOCARBOXYLIC_ACID_TRANSPORT	0.404248	4	13	17	134
UBIQUITIN_BINDING	0.404248	4	12	15	137
CYTOCHROME_C_OXIDASE_ACTIVITY	0.404248	2	12	10	144
KEGG_VALINE_LEUCINE_AND_ISOLEUCINE_BIOSYNTHESIS	0.404657	20	17	26	105
BIOCARTA_EIF_PATHWAY	0.404657	18	21	14	115
BIOCARTA_WNT_PATHWAY	0.404657	8	15	21	124
REACTOME_CENTROSOME_MATURATION	0.404657	21	15	21	111
REACTOME_REGULATION_OF_INSULIN_SECRETION_BY_ACETYLCHOLINE	0.404657	7	15	21	125
REACTOME_ERKS_ARE_INACTIVATED	0.404657	5	20	12	131
ST_P38_MAPK_PATHWAY	0.404657	12	21	15	120
T_CELL_PROLIFERATION	0.404657	7	16	18	127
CENTROSOME_ORGANIZATION_AND_BIOGENESIS	0.404657	3	16	22	127
S_PHASE	0.404657	8	19	17	124
PROTEIN_AMINO_ACID_LIPIDATION	0.404657	8	21	15	124
RIBOSOME_BIOGENESIS_AND_ASSEMBLY	0.404657	23	15	22	108
NITROGEN_COMPOUND_BIOSYNTHETIC_PROCESS	0.404657	12	21	15	120
CELL_MIGRATION	0.404657	9	21	15	123
PROTEIN_N_TERMINUS_BINDING	0.404657	9	21	15	123
PATTERN_BINDING	0.404657	3	15	21	129
PROTEIN_DIMERIZATION_ACTIVITY	0.404657	12	21	15	120
LOW_DENSITY_LIPOPROTEIN_BINDING	0.404657	3	20	16	129
MITOCHONDRIAL_OUTER_MEMBRANE	0.409847	23	21	29	95
KEGG_GLYCOLYSIS_GLUCONEOGENESIS	0.417304	9	22	16	121
BIOCARTA_LYM_PATHWAY	0.417304	3	14	23	128
BIOCARTA_CHREBP2_PATHWAY	0.417304	10	22	16	120
BIOCARTA_ERK5_PATHWAY	0.417304	10	22	16	120
REACTOME_CRMPS_IN_SEMA3A_SIGNALING	0.417304	5	23	17	123
REACTOME_LATE_PHASE_OF_HIV_LIFE_CYCLE	0.417304	28	16	22	102
REACTOME_SYNTHESIS_OF_BILE_ACIDS_AND_BILE_SALTS_VIA_7ALPHA_HYDROXYCHOLESTEROL	0.417304	0	20	15	133
ORGANELLE_INNER_MEMBRANE	0.417304	16	22	16	114
ENDOMEMBRANE_SYSTEM	0.417304	24	22	16	106
REGULATION_OF_BODY_FLUID_LEVELS	0.417304	4	22	16	126
CELL_CYCLE_PHASE	0.417304	17	16	22	113
ANATOMICAL_STRUCTURE_FORMATION	0.417304	8	16	22	122
REGULATION_OF_GTPASE_ACTIVITY	0.417304	4	27	16	121
RESPONSE_TO_HORMONE_STIMULUS	0.417304	2	16	22	128
NEGATIVE_REGULATION_OF_TRANSFERASE_ACTIVITY	0.417304	13	22	16	117
POSITIVE_REGULATION_OF_DNA_BINDING	0.417304	12	22	16	118
RRNA_METABOLIC_PROCESS	0.417304	22	15	23	108
DETECTION_OF_EXTERNAL_STIMULUS	0.417304	2	16	22	128
SERINE_TYPE_PEPTIDASE_ACTIVITY	0.417304	6	16	22	124
MICROTUBULE_MOTOR_ACTIVITY	0.417304	7	24	18	119
NEUROPEPTIDE_BINDING	0.417304	4	22	16	126
VOLTAGE_GATED_CALCIUM_CHANNEL_ACTIVITY	0.417304	2	16	22	128
GUANYL_NUCLEOTIDE_BINDING	0.417304	17	22	16	113
TRANSFERASE_ACTIVITY_TRANSFERRING_ONE_CARBON_GROUPS	0.417304	12	22	16	118
INORGANIC_CATION_TRANSMEMBRANE_TRANSPORTER_ACTIVITY	0.417304	13	16	22	117
PHOSPHATASE_BINDING	0.417304	8	20	16	124
ACTIN_FILAMENT_ORGANIZATION	0.418492	5	31	24	108
INOSITOL_OR_PHOSPHATIDYLINOSITOL_PHOSPHODIESTERASE_ACTIVITY	0.418492	2	22	28	116
REACTOME_PP2A_MEDIATED_DEPHOSPHORYLATION_OF_KEY_METABOLIC_FACTORS	0.423711	3	15	8	142
MYELOID_LEUKOCYTE_DIFFERENTIATION	0.423711	9	10	15	134
INACTIVATION_OF_MAPK_ACTIVITY	0.423711	11	19	17	121
SPINDLE_ORGANIZATION_AND_BIOGENESIS	0.423711	3	14	12	139
SMALL_GTPASE_BINDING	0.423711	15	15	10	128
KEGG_NON_SMALL_CELL_LUNG_CANCER	0.429195	10	23	17	118
BIOCARTA_EGF_PATHWAY	0.429195	12	17	23	116
REACTOME_BOTULINUM_NEUROTOXICITY	0.429195	5	17	23	123
REACTOME_MAP_KINASES_ACTIVATION_IN_TLR_CASCADE	0.429195	11	23	17	117
CHROMOSOMEPERICENTRIC_REGION	0.429195	15	17	23	113
MICROBODY_PART	0.429195	10	23	18	117
SITE_OF_POLARIZED_GROWTH	0.429195	4	15	23	126
PEROXISOME	0.429195	8	23	17	120
TUBE_DEVELOPMENT	0.429195	4	20	21	123
CELLULAR_MACROMOLECULE_CATABOLIC_PROCESS	0.429195	19	17	23	109
ELECTRON_CARRIER_ACTIVITY	0.429195	11	17	23	117
DNA_POLYMERASE_ACTIVITY	0.429195	10	18	17	123
TRANSCRIPTION_REPRESSOR_ACTIVITY	0.429195	13	17	23	115
KEGG_SPHINGOLIPID_METABOLISM	0.440401	9	18	24	117
KEGG_PYRUVATE_METABOLISM	0.440401	13	24	18	113
BIOCARTA_INSULIN_PATHWAY	0.440401	10	24	18	116
BIOCARTA_VIP_PATHWAY	0.440401	7	18	24	119
BIOCARTA_BARRESTIN_SRC_PATHWAY	0.440401	7	25	22	114
BIOCARTA_TH1TH2_PATHWAY	0.440401	5	19	23	121
BIOCARTA_LONGEVITY_PATHWAY	0.440401	4	24	18	122
REACTOME_ACTIVATED_AMPK_STIMULATES_FATTY_ACID_OXIDATION_IN_MUSCLE	0.440401	10	19	24	115
REACTOME_MITOCHONDRIAL_TRNA_AMINOACYLATION	0.440401	37	21	21	89
REACTOME_SYNTHESIS_OF_GLYCOSYLPHOSPHATIDYLINOSITOL	0.440401	7	24	18	119
REACTOME_RETROGRADE_NEUROTROPHIN_SIGNALLING	0.440401	1	16	16	135
ST_INTERLEUKIN_4_PATHWAY	0.440401	9	18	24	117
NUCLEAR_CHROMATIN	0.440401	10	20	25	113
FATTY_ACID_BETA_OXIDATION	0.440401	5	19	16	128
POSITIVE_REGULATION_OF_CATALYTIC_ACTIVITY	0.440401	14	18	24	112
LIPOPROTEIN_METABOLIC_PROCESS	0.440401	7	24	18	119
TRNA_METABOLIC_PROCESS	0.440401	23	25	20	100
REGULATION_OF_HEART_CONTRACTION	0.440401	3	24	18	123
ION_TRANSPORT	0.440401	14	18	24	112
LIPID_BINDING	0.440401	10	18	24	116
SEQUENCE_SPECIFIC_DNA_BINDING	0.440401	12	18	24	114
PROTEIN_HETERODIMERIZATION_ACTIVITY	0.440401	11	18	24	115
KEGG_SULFUR_METABOLISM	0.441418	9	12	19	128
REACTOME_CALCITONIN_LIKE_LIGAND_RECEPTORS	0.441418	6	17	15	130
REACTOME_FRS2_MEDIATED_ACTIVATION	0.441418	9	11	16	132
REACTOME_NOTCH_HLH_TRANSCRIPTION_PATHWAY	0.441418	12	19	14	123
REACTOME_REPAIR_SYNTHESIS_OF_PATCH_27_30_BASES_LONG_BY_DNA_POLYMERASE	0.441418	7	11	17	133
REACTOME_S_PHASE	0.441418	40	11	16	101
REACTOME_SHCMEDIATED_CASCADE	0.441418	6	11	16	135
CELL_MATRIX_JUNCTION	0.441418	2	16	11	139
KERATINOCYTE_DIFFERENTIATION	0.441418	2	10	15	141
CELLULAR_RESPONSE_TO_EXTRACELLULAR_STIMULUS	0.441418	2	14	12	140
ENDORIBONUCLEASE_ACTIVITY	0.441418	6	14	11	137
KEGG_PEROXISOME	0.450982	14	25	19	110
KEGG_HEMATOPOIETIC_CELL_LINEAGE	0.450982	7	25	19	117
BIOCARTA_BCR_PATHWAY	0.450982	15	19	25	109
BIOCARTA_CACAM_PATHWAY	0.450982	4	20	17	127
BIOCARTA_MYOSIN_PATHWAY	0.450982	13	19	25	111
REACTOME_CONVERSION_FROM_APC_CDC20_TO_APC_CDH1_IN_LATE_ANAPHASE	0.450982	17	24	19	108
REACTOME_GRB2_EVENTS_IN_EGFR_SIGNALING	0.450982	9	24	22	113
ORGANELLE_OUTER_MEMBRANE	0.450982	9	19	25	115
APICAL_PLASMA_MEMBRANE	0.450982	4	25	19	120
REGULATION_OF_HYDROLASE_ACTIVITY	0.450982	14	19	25	110
PROTEIN_AMINO_ACID_N_LINKED_GLYCOSYLATION	0.450982	7	19	25	117
TISSUE_DEVELOPMENT	0.450982	8	19	25	116
POSITIVE_REGULATION_OF_IMMUNE_RESPONSE	0.450982	5	19	25	119
ORGANIC_ACID_METABOLIC_PROCESS	0.450982	19	25	19	105
PROTEIN_AMINO_ACID_O_LINKED_GLYCOSYLATION	0.450982	7	26	19	116
RESPONSE_TO_WOUNDING	0.450982	14	19	25	110
RNA_HELICASE_ACTIVITY	0.450982	25	23	21	99
TRANSMEMBRANE_RECEPTOR_PROTEIN_TYROSINE_KINASE_ACTIVITY	0.450982	6	25	19	118
KEGG_TERPENOID_BACKBONE_BIOSYNTHESIS	0.457614	12	12	16	128
REACTOME_ADENYLATE_CYCLASE_ACTIVATING_PATHWAY	0.457614	3	21	14	130
REACTOME_GAB1_SIGNALOSOME	0.457614	6	17	12	133
SA_CASPASE_CASCADE	0.457614	8	17	12	131
NICOTINIC_ACETYLCHOLINE_GATED_RECEPTOR_CHANNEL_COMPLEX	0.457614	0	13	18	137
POSITIVE_REGULATION_OF_SIGNAL_TRANSDUCTION	0.457614	15	17	12	124
REGULATION_OF_PROTEIN_POLYMERIZATION	0.457614	5	13	12	138
REGULATION_OF_ACTIN_FILAMENT_LENGTH	0.457614	5	14	18	131
INTERLEUKIN_1_SECRETION	0.457614	4	16	20	128
BIOCARTA_NO1_PATHWAY	0.460995	2	20	26	120
BIOCARTA_RAS_PATHWAY	0.460995	9	26	20	113
BIOCARTA_P27_PATHWAY	0.460995	27	18	27	96
RIBOSOMAL_SUBUNIT	0.460995	29	22	24	93
LIPID_CATABOLIC_PROCESS	0.460995	8	26	20	114
PROTEIN_UBIQUITINATION	0.460995	8	20	26	114
ACTIN_FILAMENT_BASED_MOVEMENT	0.460995	10	17	26	115
NEGATIVE_REGULATION_OF_DEVELOPMENTAL_PROCESS	0.460995	17	20	26	105
POSITIVE_REGULATION_OF_SECRETION	0.460995	5	20	26	117
SMALL_GTPASE_REGULATOR_ACTIVITY	0.460995	7	26	20	115
CHEMOKINE_RECEPTOR_BINDING	0.460995	6	20	26	116
KEGG_LONG_TERM_DEPRESSION	0.470486	8	27	21	112
LIGAND_DEPENDENT_NUCLEAR_RECEPTOR_ACTIVITY	0.470486	3	27	21	117
TRANSFERASE_ACTIVITY_TRANSFERRING_GLYCOSYL_GROUPS	0.470486	9	27	21	111
KEGG_RNA_POLYMERASE	0.472498	18	18	13	119
BIOCARTA_MPR_PATHWAY	0.472498	14	18	13	123
REACTOME_CDT1_ASSOCIATION_WITH_THE_CDC6_ORC_ORIGIN_COMPLEX	0.472498	34	13	18	103
REACTOME_VIF_MEDIATED_DEGRADATION_OF_APOBEC3G	0.472498	33	13	18	104
REACTOME_AMINO_ACID_SYNTHESIS_AND_INTERCONVERSION	0.472498	1	11	17	139
SPINDLE	0.472498	10	13	18	127
DNA_DIRECTED_RNA_POLYMERASEII_HOLOENZYME	0.472498	21	18	13	116
MAINTENANCE_OF_CELLULAR_PROTEIN_LOCALIZATION	0.472498	1	10	13	144
TRANSMEMBRANE_RECEPTOR_PROTEIN_SERINE_THREONINE_KINASE_SIGNALING_PATHWAY	0.472498	10	18	13	127
SPECIFIC_RNA_POLYMERASE_II_TRANSCRIPTION_FACTOR_ACTIVITY	0.472498	10	18	13	127
PROTEIN_HOMODIMERIZATION_ACTIVITY	0.472498	17	13	18	120
FUCOSYLTRANSFERASE_ACTIVITY	0.472498	2	17	14	135
KEGG_MTOR_SIGNALING_PATHWAY	0.4795	10	28	22	108
SIG_INSULIN_RECEPTOR_PATHWAY_IN_CARDIAC_MYOCYTES	0.4795	11	28	22	107
PHOSPHOLIPID_BINDING	0.4795	6	28	22	112
KEGG_GLYCOSPHINGOLIPID_BIOSYNTHESIS_GANGLIO_SERIES	0.486234	4	22	17	125
BIOCARTA_ERYTH_PATHWAY	0.486234	1	15	14	138
BIOCARTA_SALMONELLA_PATHWAY	0.486234	0	22	18	128
BIOCARTA_BAD_PATHWAY	0.486234	12	14	19	123
BIOCARTA_CDC42RAC_PATHWAY	0.486234	7	19	14	128
REACTOME_NUCLEAR_EVENTS_KINASE_AND_TRANSCRIPTION_FACTOR_ACTIVATION	0.486234	8	19	14	127
REACTOME_PLC_BETA_MEDIATED_EVENTS	0.486234	9	14	19	126
REACTOME_SHC_RELATED_EVENTS	0.486234	4	20	15	129
REACTOME_SIGNAL_ATTENUATION	0.486234	3	20	18	127
REACTOME_TIGHT_JUNCTION_INTERACTIONS	0.486234	5	14	19	130
REACTOME_ACTIVATED_TAK1_MEDIATES_P38_MAPK_ACTIVATION	0.486234	5	19	14	130
SIG_BCR_SIGNALING_PATHWAY	0.486234	13	14	19	122
INTRINSIC_TO_GOLGI_MEMBRANE	0.486234	3	25	16	124
POSITIVE_REGULATION_OF_TRANSLATION	0.486234	8	14	19	127
PROTEOGLYCAN_BIOSYNTHETIC_PROCESS	0.486234	3	17	13	135
POSITIVE_REGULATION_OF_CELLULAR_PROTEIN_METABOLIC_PROCESS	0.486234	6	14	19	129
REGULATION_OF_MAP_KINASE_ACTIVITY	0.486234	12	19	14	123
GLUCOSAMINE_METABOLIC_PROCESS	0.486234	5	16	17	130
RAS_GTPASE_BINDING	0.486234	8	19	14	127
DEACETYLASE_ACTIVITY	0.486234	7	14	19	128
PHOSPHATASE_REGULATOR_ACTIVITY	0.486234	10	14	19	125
NUCLEAR_CHROMOSOME_PART	0.488074	7	23	29	109
SUBSTRATE_SPECIFIC_CHANNEL_ACTIVITY	0.488074	9	23	29	107
KEGG_PRION_DISEASES	0.498962	9	20	15	124
BIOCARTA_AT1R_PATHWAY	0.498962	11	20	15	122
BIOCARTA_RAB_PATHWAY	0.498962	5	17	18	128
REACTOME_HOST_INTERACTIONS_OF_HIV_FACTORS	0.498962	27	15	20	106
REACTOME_NUCLEAR_IMPORT_OF_REV_PROTEIN	0.498962	13	20	15	120
MITOCHONDRIAL_PART	0.498962	25	15	20	108
TIGHT_JUNCTION	0.498962	11	15	20	122
MITOCHONDRIAL_LUMEN	0.498962	17	15	20	116
PROTEIN_AUTOPROCESSING	0.498962	7	15	20	126
SYNAPTOGENESIS	0.498962	17	14	13	124
NEGATIVE_REGULATION_OF_HYDROLASE_ACTIVITY	0.498962	11	17	16	124
LEUKOCYTE_CHEMOTAXIS	0.498962	2	13	13	140
NEGATIVE_REGULATION_OF_BINDING	0.498962	5	15	20	128
CARBOHYDRATE_BIOSYNTHETIC_PROCESS	0.498962	6	15	20	127
OXIDOREDUCTASE_ACTIVITY_ACTING_ON_THE_CH_NH_GROUP_OF_DONORS	0.498962	16	12	17	123
OXIDOREDUCTASE_ACTIVITY_ACTING_ON_THE_ALDEHYDE_OR_OXO_GROUP_OF_DONORSNAD_OR_NADP_AS_ACCEPTOR	0.498962	3	20	15	130
BIOCARTA_RNA_PATHWAY	0.502335	5	7	12	144
RESPONSE_TO_STEROID_HORMONE_STIMULUS	0.502335	1	9	13	145
REGULATION_OF_RHO_GTPASE_ACTIVITY	0.502335	2	14	9	143
IONOTROPIC_GLUTAMATE_RECEPTOR_ACTIVITY	0.502335	2	8	16	142
KEGG_GLYCINE_SERINE_AND_THREONINE_METABOLISM	0.510798	2	21	16	129
KEGG_N_GLYCAN_BIOSYNTHESIS	0.510798	15	21	16	116
KEGG_HOMOLOGOUS_RECOMBINATION	0.510798	7	21	16	124
KEGG_CALCIUM_SIGNALING_PATHWAY	0.510798	7	16	21	124
BIOCARTA_ERK_PATHWAY	0.510798	7	16	21	124
BIOCARTA_FREE_PATHWAY	0.510798	5	8	12	143
BIOCARTA_TCYTOTOXIC_PATHWAY	0.510798	5	14	20	129
REACTOME_AMINO_ACID_AND_OLIGOPEPTIDE_SLC_TRANSPORTERS	0.510798	6	16	21	125
REACTOME_ORC1_REMOVAL_FROM_CHROMATIN	0.510798	27	16	21	104
REACTOME_TRANSCRIPTION_COUPLED_NER	0.510798	22	16	21	109
REACTOME_TRNA_AMINOACYLATION	0.510798	23	16	21	108
REACTOME_REGULATION_OF_INSULIN_SECRETION_BY_FREE_FATTY_ACIDS	0.510798	6	16	21	125
ST_PHOSPHOINOSITIDE_3_KINASE_PATHWAY	0.510798	10	16	21	121
NUCLEOLAR_PART	0.510798	8	16	23	121
PROTEIN_OLIGOMERIZATION	0.510798	10	16	21	121
POSITIVE_REGULATION_OF_CELL_DIFFERENTIATION	0.510798	6	16	21	125
LYSOSOME_ORGANIZATION_AND_BIOGENESIS	0.510798	5	21	18	124
POSITIVE_REGULATION_OF_TRANSCRIPTIONDNA_DEPENDENT	0.510798	19	16	21	112
INSULIN_RECEPTOR_SIGNALING_PATHWAY	0.510798	5	21	16	126
REGULATION_OF_CYTOKINE_SECRETION	0.510798	13	19	14	122
APOPTOTIC_PROGRAM	0.510798	9	16	21	122
REGULATION_OF_IMMUNE_SYSTEM_PROCESS	0.510798	6	21	16	125
HYDROLASE_ACTIVITY_ACTING_ON_CARBON_NITROGEN_NOT_PEPTIDEBONDS	0.510798	8	21	16	123
SH3_DOMAIN_BINDING	0.510798	8	18	13	129
POLYSACCHARIDE_BINDING	0.510798	6	16	21	125
ANTIGEN_BINDING	0.510798	1	16	21	130
ENDOPEPTIDASE_ACTIVITY	0.510798	9	16	21	122
STRUCTURE_SPECIFIC_DNA_BINDING	0.510798	15	16	21	116
NEGATIVE_REGULATION_OF_CELL_PROLIFERATION	0.511482	7	26	32	103
KEGG_BUTANOATE_METABOLISM	0.521839	7	17	22	122
KEGG_NEUROACTIVE_LIGAND_RECEPTOR_INTERACTION	0.521839	8	17	22	121
BIOCARTA_HDAC_PATHWAY	0.521839	10	17	22	119
BIOCARTA_P35ALZHEIMERS_PATHWAY	0.521839	11	23	16	118
BIOCARTA_CALCINEURIN_PATHWAY	0.521839	6	17	22	123
BIOCARTA_IL10_PATHWAY	0.521839	26	21	17	104
BIOCARTA_INTEGRIN_PATHWAY	0.521839	10	17	22	119
BIOCARTA_PPARA_PATHWAY	0.521839	8	22	17	121
REACTOME_DNA_STRAND_ELONGATION	0.521839	19	17	22	110
REACTOME_PLATELET_ACTIVATION_TRIGGERS	0.521839	12	17	22	117
VESICULAR_FRACTION	0.521839	11	17	22	118
NUCLEAR_ENVELOPE	0.521839	21	22	17	108
APICOLATERAL_PLASMA_MEMBRANE	0.521839	7	22	17	122
ANCHORED_TO_PLASMA_MEMBRANE	0.521839	5	15	17	131
ONE_CARBON_COMPOUND_METABOLIC_PROCESS	0.521839	10	17	22	119
GAMETE_GENERATION	0.521839	8	22	17	121
PHOSPHOINOSITIDE_MEDIATED_SIGNALING	0.521839	6	22	17	123
NUCLEAR_EXPORT	0.521839	16	17	22	113
COAGULATION	0.521839	6	17	22	123
PIGMENT_BIOSYNTHETIC_PROCESS	0.521839	4	17	22	125
BASE_EXCISION_REPAIR	0.521839	9	20	18	121
KEGG_PYRIMIDINE_METABOLISM	0.522431	22	13	9	124
BIOCARTA_AKAP95_PATHWAY	0.522431	2	11	17	138
REACTOME_FORMATION_OF_ATP_BY_CHEMIOSMOTIC_COUPLING	0.522431	9	8	13	138
POSITIVE_REGULATION_OF_DNA_METABOLIC_PROCESS	0.522431	1	12	12	143
NF_KAPPAB_BINDING	0.522431	1	12	13	142
KEGG_TIGHT_JUNCTION	0.532171	7	18	23	120
BIOCARTA_CBL_PATHWAY	0.532171	4	21	15	128
REACTOME_INTRINSIC_PATHWAY_FOR_APOPTOSIS	0.532171	11	18	23	116
REACTOME_P75NTR_RECRUITS_SIGNALLING_COMPLEXES	0.532171	11	23	17	117
REACTOME_PLATELET_AGGREGATION_PLUG_FORMATION	0.532171	3	18	23	124
REACTOME_GAP_JUNCTION_DEGRADATION	0.532171	12	18	18	120
REACTOME_NA_CL_DEPENDENT_NEUROTRANSMITTER_TRANSPORTERS	0.532171	3	18	23	124
REACTOME_RNA_POLYMERASE_I_III_AND_MITOCHONDRIAL_TRANSCRIPTION	0.532171	22	18	23	105
MITOCHONDRIAL_MATRIX	0.532171	16	18	23	111
MICROTUBULE_ORGANIZING_CENTER	0.532171	15	18	23	112
NUCLEOBASENUCLEOSIDE_AND_NUCLEOTIDE_METABOLIC_PROCESS	0.532171	11	18	23	116
DI___TRI_VALENT_INORGANIC_CATION_TRANSPORT	0.532171	5	18	23	122
MEMBRANE_LIPID_METABOLIC_PROCESS	0.532171	15	23	18	112
MONOVALENT_INORGANIC_CATION_HOMEOSTASIS	0.532171	7	24	16	121
NEGATIVE_REGULATION_OF_PROTEIN_METABOLIC_PROCESS	0.532171	11	18	23	116
EXTRACELLULAR_STRUCTURE_ORGANIZATION_AND_BIOGENESIS	0.532171	7	18	23	120
HORMONE_METABOLIC_PROCESS	0.532171	8	18	23	119
CARBOHYDRATE_CATABOLIC_PROCESS	0.532171	3	18	23	124
RAS_GTPASE_ACTIVATOR_ACTIVITY	0.532171	6	18	23	121
ACETYLCHOLINE_BINDING	0.532171	4	16	13	135
REACTOME_CHYLOMICRON_MEDIATED_LIPID_TRANSPORT	0.540291	5	16	14	133
REACTOME_RECRUITMENT_OF_NUMA_TO_MITOTIC_CENTROSOMES	0.540291	2	10	13	143
ORGANELLAR_SMALL_RIBOSOMAL_SUBUNIT	0.540291	2	10	15	141
G_PROTEIN_SIGNALING_ADENYLATE_CYCLASE_INHIBITING_PATHWAY	0.540291	0	13	9	146
NEUTRAL_AMINO_ACID_TRANSPORT	0.540291	7	11	14	136
COFACTOR_TRANSPORT	0.540291	1	11	16	140
KEGG_ABC_TRANSPORTERS	0.541866	7	19	24	118
BIOCARTA_CCR5_PATHWAY	0.541866	6	20	23	119
BIOCARTA_PS1_PATHWAY	0.541866	1	22	18	127
REACTOME_PREFOLDIN_MEDIATED_TRANSFER_OF_SUBSTRATE_TO_CCT_TRIC	0.541866	19	25	19	105
REACTOME_RNA_POLYMERASE_II_TRANSCRIPTION	0.541866	35	19	24	90
MITOCHONDRIAL_RESPIRATORY_CHAIN	0.541866	24	20	24	100
HEMOSTASIS	0.541866	5	19	24	120
POSITIVE_REGULATION_OF_BINDING	0.541866	9	19	24	116
RESPONSE_TO_LIGHT_STIMULUS	0.541866	7	19	24	118
SECRETION	0.541866	11	19	24	114
REGULATION_OF_CYCLIN_DEPENDENT_PROTEIN_KINASE_ACTIVITY	0.541866	8	19	24	117
CELLULAR_LIPID_METABOLIC_PROCESS	0.541866	21	19	24	104
GLYCEROPHOSPHOLIPID_METABOLIC_PROCESS	0.541866	12	24	19	113
G_PROTEIN_SIGNALING_COUPLED_TO_CYCLIC_NUCLEOTIDE_SECOND_MESSENGER	0.541866	10	19	24	115
NUCLEOTIDE_BINDING	0.541866	14	19	24	111
KINASE_BINDING	0.541866	15	24	19	110
NEUROTRANSMITTER_BINDING	0.541866	5	24	19	120
COFACTOR_BINDING	0.541866	8	24	19	117
METALLOENDOPEPTIDASE_ACTIVITY	0.541866	2	24	19	123
PROTEIN_EXPORT_FROM_NUCLEUS	0.546494	4	4	7	153
KEGG_DRUG_METABOLISM_CYTOCHROME_P450	0.550985	10	25	20	113
KEGG_VASCULAR_SMOOTH_MUSCLE_CONTRACTION	0.550985	13	20	25	110
KEGG_NOD_LIKE_RECEPTOR_SIGNALING_PATHWAY	0.550985	8	25	20	115
KEGG_PANCREATIC_CANCER	0.550985	13	20	25	110
BIOCARTA_PDGF_PATHWAY	0.550985	10	20	25	113
CONTRACTILE_FIBER_PART	0.550985	3	25	20	120
ENZYME_LINKED_RECEPTOR_PROTEIN_SIGNALING_PATHWAY	0.550985	7	20	25	116
REGULATION_OF_CELL_MIGRATION	0.550985	5	20	25	118
MICROTUBULE_BASED_PROCESS	0.550985	13	20	25	110
INTERPHASE	0.550985	8	20	25	115
REGULATION_OF_GENE_SPECIFIC_TRANSCRIPTION	0.550985	11	22	18	117
LOCOMOTORY_BEHAVIOR	0.550985	4	20	25	119
PROTEOLYSIS	0.550985	20	25	20	103
DIGESTION	0.550985	7	20	25	116
SMALL_GTPASE_MEDIATED_SIGNAL_TRANSDUCTION	0.550985	13	25	20	110
VOLTAGE_GATED_POTASSIUM_CHANNEL_ACTIVITY	0.550985	11	25	20	112
ENZYME_ACTIVATOR_ACTIVITY	0.550985	13	20	25	110
MOLECULAR_ADAPTOR_ACTIVITY	0.550985	4	20	25	119
KEGG_SPLICEOSOME	0.556298	43	11	15	99
BIOCARTA_TALL1_PATHWAY	0.556298	3	15	11	139
VACUOLAR_MEMBRANE	0.556298	7	10	11	140
HETEROPHILIC_CELL_ADHESION	0.556298	1	14	17	136
REGULATION_OF_JAK_STAT_CASCADE	0.556298	6	14	13	135
CDC42_PROTEIN_SIGNAL_TRANSDUCTION	0.556298	7	16	12	133
SULFOTRANSFERASE_ACTIVITY	0.556298	3	15	11	139
HEPARIN_BINDING	0.556298	0	15	11	142
ATPASE_ACTIVITY_COUPLED_TO_TRANSMEMBRANE_MOVEMENT_OF_IONS	0.556298	9	15	11	133
LIPID_TRANSPORTER_ACTIVITY	0.556298	10	11	15	132
KEGG_GLYOXYLATE_AND_DICARBOXYLATE_METABOLISM	0.559584	13	21	27	107
REACTOME_SEMA4D_IN_SEMAPHORIN_SIGNALING	0.559584	13	21	26	108
REACTOME_TOLL_RECEPTOR_CASCADES	0.559584	11	21	26	110
GLYCOPROTEIN_METABOLIC_PROCESS	0.559584	8	26	21	113
PROTEIN_MATURATION	0.559584	7	23	19	119
RESPONSE_TO_NUTRIENT_LEVELS	0.559584	4	21	26	117
REGULATION_OF_MULTICELLULAR_ORGANISMAL_PROCESS	0.559584	5	21	26	116
KEGG_SNARE_INTERACTIONS_IN_VESICULAR_TRANSPORT	0.567709	11	27	22	108
REACTOME_CREB_PHOPHORYLATION_THROUGH_THE_ACTIVATION_OF_RAS	0.567709	4	22	27	115
PROTEIN_KINASE_BINDING	0.567709	14	27	22	105
THYROID_HORMONE_RECEPTOR_BINDING	0.567709	14	23	24	107
KEGG_DNA_REPLICATION	0.57075	24	12	16	116
BIOCARTA_CTCF_PATHWAY	0.57075	7	16	12	133
BIOCARTA_CXCR4_PATHWAY	0.57075	12	16	12	128
REACTOME_A_THIRD_PROTEOLYTIC_CLEAVAGE_RELEASES_NICD	0.57075	2	16	11	139
REACTOME_AMINO_ACID_TRANSPORT_ACROSS_THE_PLASMA_MEMBRANE	0.57075	9	12	16	131
REACTOME_POLYMERASE_SWITCHING	0.57075	14	11	16	127
NUCLEAR_MEMBRANE_PART	0.57075	16	12	16	124
REGULATION_OF_LIPID_METABOLIC_PROCESS	0.57075	5	17	18	128
BILE_ACID_METABOLIC_PROCESS	0.57075	1	10	16	141
POSITIVE_REGULATION_OF_CELL_MIGRATION	0.57075	3	15	12	138
NEGATIVE_REGULATION_OF_RESPONSE_TO_STIMULUS	0.57075	1	17	13	137
POSITIVE_REGULATION_OF_PEPTIDYL_TYROSINE_PHOSPHORYLATION	0.57075	3	17	13	135
COPPER_ION_BINDING	0.57075	6	14	14	134
LIGASE_ACTIVITY	0.57075	19	16	12	121
KEGG_T_CELL_RECEPTOR_SIGNALING_PATHWAY	0.575403	13	23	28	104
CELLULAR_COMPONENT_DISASSEMBLY	0.575403	7	28	23	110
CELL_PROJECTION_BIOGENESIS	0.575403	7	28	23	110
RNA_SPLICING_FACTOR_ACTIVITYTRANSESTERIFICATION_MECHANISM	0.575403	19	22	28	99
ION_CHANNEL_ACTIVITY	0.575403	9	23	28	108
BIOCARTA_BIOPEPTIDES_PATHWAY	0.582702	15	24	29	100
REACTOME_CELL_SURFACE_INTERACTIONS_AT_THE_VASCULAR_WALL	0.582702	15	24	29	100
REACTOME_POST_NMDA_RECEPTOR_ACTIVATION_EVENTS	0.582702	4	29	24	111
REACTOME_LAGGING_STRAND_SYNTHESIS	0.583882	16	12	14	126
EMBRYO_IMPLANTATION	0.583882	2	12	18	136
NLS_BEARING_SUBSTRATE_IMPORT_INTO_NUCLEUS	0.583882	12	18	15	123
AMINE_METABOLIC_PROCESS	0.583882	16	17	13	122
POSITIVE_REGULATION_OF_MAPKKK_CASCADE	0.583882	3	20	13	132
KEGG_FRUCTOSE_AND_MANNOSE_METABOLISM	0.595883	8	14	18	128
BIOCARTA_RELA_PATHWAY	0.595883	18	12	16	122
BIOCARTA_DC_PATHWAY	0.595883	2	18	14	134
BIOCARTA_GLYCOLYSIS_PATHWAY	0.595883	5	14	16	133
BIOCARTA_GPCR_PATHWAY	0.595883	15	18	14	121
REACTOME_FORMATION_OF_TUBULIN_FOLDING_INTERMEDIATES_BY_CCT_TRIC	0.595883	8	19	15	126
REACTOME_PHOSPHORYLATION_OF_CD3_AND_TCR_ZETA_CHAINS	0.595883	5	18	14	131
REACTOME_REGULATION_OF_LIPID_METABOLISM_BY_PEROXISOME_PROLIFERATOR_ACTIVATED_RECEPTOR_ALPHA	0.595883	11	18	14	125
MUSCLE_DEVELOPMENT	0.595883	10	14	18	126
REGULATION_OF_RESPONSE_TO_EXTERNAL_STIMULUS	0.595883	3	15	17	133
G2_M_TRANSITION_OF_MITOTIC_CELL_CYCLE	0.595883	5	16	20	127
LEUKOCYTE_ACTIVATION	0.595883	6	18	14	130
ENDOTHELIAL_CELL_PROLIFERATION	0.595883	3	15	13	137
MICROTUBULE_BASED_MOVEMENT	0.595883	10	12	18	128
INWARD_RECTIFIER_POTASSIUM_CHANNEL_ACTIVITY	0.595883	2	20	12	134
ORGANIC_ANION_TRANSMEMBRANE_TRANSPORTER_ACTIVITY	0.595883	1	19	13	135
PATTERN_RECOGNITION_RECEPTOR_ACTIVITY	0.595883	2	15	15	136
KEGG_STEROID_BIOSYNTHESIS	0.606905	6	16	14	132
BIOCARTA_AHSP_PATHWAY	0.606905	4	17	14	133
REACTOME_E2F_ENABLED_INHIBITION_OF_PRE_REPLICATION_COMPLEX_FORMATION	0.606905	18	11	15	124
REACTOME_ENDOGENOUS_STEROLS	0.606905	8	21	14	125
REACTOME_GLUCOSE_METABOLISM	0.606905	5	19	15	129
REACTOME_INTEGRIN_ALPHAIIBBETA3_SIGNALING	0.606905	2	19	15	132
REACTOME_PEROXISOMAL_LIPID_METABOLISM	0.606905	9	19	15	125
REACTOME_PHASE_II_CONJUGATION	0.606905	6	15	19	128
REACTOME_ASSOCIATION_OF_TRIC_CCT_WITH_TARGET_PROTEINS_DURING_BIOSYNTHESIS	0.606905	11	19	15	123
REACTOME_SMOOTH_MUSCLE_CONTRACTION	0.606905	9	19	15	125
SA_B_CELL_RECEPTOR_COMPLEXES	0.606905	11	15	19	123
ST_ERK1_ERK2_MAPK_PATHWAY	0.606905	10	15	19	124
NUCLEAR_PORE	0.606905	17	19	15	117
NEURON_PROJECTION	0.606905	9	15	19	125
REGULATION_OF_RHO_PROTEIN_SIGNAL_TRANSDUCTION	0.606905	3	21	16	128
REGULATION_OF_DNA_BINDING	0.606905	10	19	15	124
POSITIVE_REGULATION_OF_T_CELL_PROLIFERATION	0.606905	4	15	16	133
NEGATIVE_REGULATION_OF_DNA_BINDING	0.606905	4	16	16	132
ANGIOGENESIS	0.606905	11	15	19	123
NEGATIVE_REGULATION_OF_CELL_ADHESION	0.606905	2	15	19	132
STEROID_BIOSYNTHETIC_PROCESS	0.606905	2	15	19	132
MITOCHONDRIAL_TRANSPORT	0.606905	8	19	15	126
CASPASE_ACTIVATION	0.606905	13	15	19	121
ANTIPORTER_ACTIVITY	0.606905	4	18	12	134
SECRETIN_LIKE_RECEPTOR_ACTIVITY	0.606905	2	17	14	135
KEGG_LINOLEIC_ACID_METABOLISM	0.617075	2	20	16	130
KEGG_LYSOSOME	0.617075	20	20	16	112
BIOCARTA_CFTR_PATHWAY	0.617075	16	19	16	117
BIOCARTA_RAC1_PATHWAY	0.617075	7	16	20	125
BIOCARTA_CTLA4_PATHWAY	0.617075	4	16	20	128
REACTOME_DUAL_INCISION_REACTION_IN_GG_NER	0.617075	15	21	16	116
REACTOME_GLOBAL_GENOMIC_NER	0.617075	18	16	20	114
REACTOME_M_G1_TRANSITION	0.617075	32	16	20	100
REACTOME_PYRIMIDINE_METABOLISM	0.617075	9	12	15	132
REACTOME_RESOLUTION_OF_AP_SITES_VIA_THE_SINGLE_NUCLEOTIDE_REPLACEMENT_PATHWAY	0.617075	4	20	10	134
REACTOME_SIGNALLING_TO_RAS	0.617075	6	16	20	126
REACTOME_TRKA_SIGNALLING_FROM_THE_PLASMA_MEMBRANE	0.617075	15	16	20	117
REACTOME_REGULATION_OF_GLUCOKINASE_BY_GLUCOKINASE_REGULATORY_PROTEIN	0.617075	14	16	20	118
REACTOME_PROTEOLYTIC_CLEAVAGE_OF_SNARE_COMPLEX_PROTEINS	0.617075	11	17	21	119
INTEGRAL_TO_ENDOPLASMIC_RETICULUM_MEMBRANE	0.617075	9	20	16	123
MYOSIN_COMPLEX	0.617075	3	21	14	130
DENDRITE	0.617075	6	15	19	128
INDUCTION_OF_APOPTOSIS_BY_EXTRACELLULAR_SIGNALS	0.617075	13	20	16	119
PROTEIN_AMINO_ACID_AUTOPHOSPHORYLATION	0.617075	12	16	20	120
SPHINGOLIPID_METABOLIC_PROCESS	0.617075	8	16	20	124
CELL_CYCLE_CHECKPOINT_GO_0000075	0.617075	10	16	20	122
ANTI_APOPTOSIS	0.617075	18	16	20	114
TRIACYLGLYCEROL_METABOLIC_PROCESS	0.617075	1	21	16	130
ATPASE_ACTIVITY_COUPLED_TO_TRANSMEMBRANE_MOVEMENT_OF_IONS_PHOSPHORYLATIVE_MECHANISM	0.617075	6	16	20	126
CARBOXYPEPTIDASE_ACTIVITY	0.617075	2	17	18	131
PEPTIDASE_ACTIVITY	0.617075	12	16	20	120
KEGG_PRIMARY_IMMUNODEFICIENCY	0.626496	9	17	21	121
BIOCARTA_INTRINSIC_PATHWAY	0.626496	5	17	21	125
REACTOME_REGULATION_OF_ORNITHINE_DECARBOXYLASE	0.626496	25	17	21	105
REACTOME_RNA_POLYMERASE_I_PROMOTER_ESCAPE	0.626496	11	22	15	120
REACTOME_SIGNALLING_TO_ERKS	0.626496	10	17	21	120
MEMBRANE_BOUND_VESICLE	0.626496	18	21	17	112
GOLGI_APPARATUS_PART	0.626496	18	21	17	112
ENDOSOME	0.626496	17	21	17	113
REPLICATION_FORK	0.626496	17	17	25	109
RESPONSE_TO_ENDOGENOUS_STIMULUS	0.626496	22	17	21	108
REGULATION_OF_LYMPHOCYTE_ACTIVATION	0.626496	1	21	17	129
REGULATION_OF_CELLULAR_PROTEIN_METABOLIC_PROCESS	0.626496	12	17	21	118
INORGANIC_ANION_TRANSMEMBRANE_TRANSPORTER_ACTIVITY	0.626496	1	14	19	134
DI___TRI_VALENT_INORGANIC_CATION_TRANSMEMBRANE_TRANSPORTER_ACTIVITY	0.626496	10	21	17	120
OXIDOREDUCTASE_ACTIVITY_GO_0016616	0.626496	8	21	17	122
SMALL_CONJUGATING_PROTEIN_SPECIFIC_PROTEASE_ACTIVITY	0.626496	16	21	15	116
EXCITATORY_EXTRACELLULAR_LIGAND_GATED_ION_CHANNEL_ACTIVITY	0.626496	2	21	17	128
ADENYL_NUCLEOTIDE_BINDING	0.626496	12	21	17	118
KINASE_ACTIVATOR_ACTIVITY	0.626496	3	24	20	121
KEGG_SELENOAMINO_ACID_METABOLISM	0.635256	10	18	22	118
KEGG_ADHERENS_JUNCTION	0.635256	14	18	22	114
BIOCARTA_SPPA_PATHWAY	0.635256	13	22	18	115
BIOCARTA_EPHA4_PATHWAY	0.635256	2	14	23	129
BIOCARTA_ARENRF2_PATHWAY	0.635256	13	23	18	114
BIOCARTA_SPRY_PATHWAY	0.635256	6	18	22	122
BIOCARTA_CREB_PATHWAY	0.635256	10	22	18	118
REACTOME_ACTIVATION_OF_BH3_ONLY_PROTEINS	0.635256	10	15	27	116
REACTOME_CELL_DEATH_SIGNALLING_VIA_NRAGE_NRIF_AND_NADE	0.635256	10	22	18	118
REACTOME_DOWN_STREAM_SIGNAL_TRANSDUCTION	0.635256	10	22	18	118
REACTOME_MTOR_SIGNALLING	0.635256	15	18	22	113
REACTOME_AMINE_COMPOUND_SLC_TRANSPORTERS	0.635256	7	18	22	121
SIG_PIP3_SIGNALING_IN_CARDIAC_MYOCTES	0.635256	6	18	22	122
REGULATION_OF_TRANSFORMING_GROWTH_FACTOR_BETA_RECEPTOR_SIGNALING_PATHWAY	0.635256	7	21	22	118
MEIOSIS_I	0.635256	4	18	22	124
GLYCOPROTEIN_CATABOLIC_PROCESS	0.635256	6	21	15	126
PATTERN_SPECIFICATION_PROCESS	0.635256	4	22	18	124
AEROBIC_RESPIRATION	0.635256	13	24	19	112
CELL_SUBSTRATE_ADHESION	0.635256	10	22	18	118
ADAPTIVE_IMMUNE_RESPONSE_GO_0002460	0.635256	4	22	18	124
REGULATION_OF_NEUROTRANSMITTER_LEVELS	0.635256	4	22	18	124
AMINE_CATABOLIC_PROCESS	0.635256	5	22	18	123
STEROID_HORMONE_RECEPTOR_SIGNALING_PATHWAY	0.635256	17	17	22	112
VESICLE_MEDIATED_TRANSPORT	0.635256	13	18	22	115
ENDOSOME_TRANSPORT	0.635256	11	18	22	117
PEPTIDYL_AMINO_ACID_MODIFICATION	0.635256	14	22	18	114
GLUTAMATE_RECEPTOR_ACTIVITY	0.635256	5	22	18	123
GTP_BINDING	0.635256	21	18	22	107
CATION_CHANNEL_ACTIVITY	0.635256	12	18	22	116
N_ACETYLTRANSFERASE_ACTIVITY	0.635256	12	14	21	121
HYDROLASE_ACTIVITY_ACTING_ON_CARBON_NITROGEN_NOT_PEPTIDEBONDSIN_LINEAR_AMIDES	0.635256	12	26	18	112
BIOCARTA_ECM_PATHWAY	0.643429	6	19	23	120
BIOCARTA_ETS_PATHWAY	0.643429	8	23	19	118
BIOCARTA_SHH_PATHWAY	0.643429	14	22	20	112
REACTOME_CD28_CO_STIMULATION	0.643429	10	23	19	116
REACTOME_FORMATION_OF_PLATELET_PLUG	0.643429	12	19	23	114
REACTOME_G_ALPHA_Q_SIGNALLING_EVENTS	0.643429	11	19	23	115
REACTOME_NEF_MEDIATED_DOWNREGULATION_OF_MHC_CLASS_I_COMPLEX_CELL_SURFACE_EXPRESSION	0.643429	15	25	19	109
REACTOME_NUCLEOTIDE_LIKE_PURINERGIC_RECEPTORS	0.643429	7	19	23	119
REACTOME_REGULATED_PROTEOLYSIS_OF_P75NTR	0.643429	9	25	14	120
ST_GA12_PATHWAY	0.643429	8	19	23	118
RIBOSOME	0.643429	19	19	23	107
BASOLATERAL_PLASMA_MEMBRANE	0.643429	6	23	19	120
REGULATION_OF_MAPKKK_CASCADE	0.643429	4	23	19	122
REGULATION_OF_CELL_ADHESION	0.643429	9	19	23	117
CALCIUM_ION_TRANSPORT	0.643429	2	19	23	124
REGULATION_OF_CHROMOSOME_ORGANIZATION_AND_BIOGENESIS	0.643429	14	23	20	111
PROTEIN_STABILIZATION	0.643429	21	18	20	109
MEMBRANE_ORGANIZATION_AND_BIOGENESIS	0.643429	16	19	23	110
PROTEIN_COMPLEX_ASSEMBLY	0.643429	16	19	23	110
CHEMICAL_HOMEOSTASIS	0.643429	12	19	23	114
RECEPTOR_MEDIATED_ENDOCYTOSIS	0.643429	8	19	23	118
CATION_HOMEOSTASIS	0.643429	7	19	23	119
PROTEIN_TRANSPORT	0.643429	19	19	23	107
TRANSMEMBRANE_RECEPTOR_PROTEIN_TYROSINE_KINASE_SIGNALING_PATHWAY	0.643429	10	19	23	116
RESPONSE_TO_HYPOXIA	0.643429	8	19	23	118
ACTIVE_TRANSMEMBRANE_TRANSPORTER_ACTIVITY	0.643429	9	19	23	117
LIPASE_ACTIVITY	0.643429	7	19	23	119
HYDROLASE_ACTIVITY_HYDROLYZING_O_GLYCOSYL_COMPOUNDS	0.643429	12	19	23	114
INTERLEUKIN_BINDING	0.643429	11	19	23	115
PEPTIDE_BINDING	0.643429	10	23	19	116
GTPASE_ACTIVATOR_ACTIVITY	0.643429	9	19	23	117
CHROMATIN_BINDING	0.643429	14	23	19	112
NUCLEASE_ACTIVITY	0.643429	10	19	23	116
KEGG_MATURITY_ONSET_DIABETES_OF_THE_YOUNG	0.651077	6	20	24	118
KEGG_VASOPRESSIN_REGULATED_WATER_REABSORPTION	0.651077	14	20	24	110
REACTOME_THE_ROLE_OF_NEF_IN_HIV1_REPLICATION_AND_DISEASE_PATHOGENESIS	0.651077	17	20	24	107
REACTOME_ACTIVATION_OF_RAC	0.651077	5	21	16	126
REACTOME_SYNTHESIS_AND_INTERCONVERSION_OF_NUCLEOTIDE_DI_AND_TRIPHOSPHATES	0.651077	11	24	20	113
LEADING_EDGE	0.651077	6	20	24	118
ACTIN_FILAMENT_BASED_PROCESS	0.651077	16	24	20	108
DETECTION_OF_STIMULUS	0.651077	4	20	24	120
NEGATIVE_REGULATION_OF_PHOSPHORYLATION	0.651077	4	20	24	120
RNA_POLYMERASE_II_TRANSCRIPTION_FACTOR_ACTIVITY	0.651077	17	20	24	107
SODIUM_CHANNEL_ACTIVITY	0.651077	1	23	29	115
RHODOPSIN_LIKE_RECEPTOR_ACTIVITY	0.651077	9	20	24	115
PHOSPHOINOSITIDE_BINDING	0.651077	5	22	18	123
RHO_GUANYL_NUCLEOTIDE_EXCHANGE_FACTOR_ACTIVITY	0.651077	3	24	21	120
CALCIUM_CHANNEL_ACTIVITY	0.651077	4	20	24	120
AUXILIARY_TRANSPORT_PROTEIN_ACTIVITY	0.651077	3	24	20	121
SINGLE_STRANDED_RNA_BINDING	0.651077	15	21	26	106
EXTRACELLULAR_MATRIX_STRUCTURAL_CONSTITUENT	0.651077	2	24	20	122
KEGG_CIRCADIAN_RHYTHM_MAMMAL	0.658253	11	23	21	113
BIOCARTA_NTHI_PATHWAY	0.658253	8	25	21	114
BIOCARTA_41BB_PATHWAY	0.658253	7	26	18	117
REACTOME_CASPASE_MEDIATED_CLEAVAGE_OF_CYTOSKELETAL_PROTEINS	0.658253	4	25	21	118
REACTOME_CHOLESTEROL_BIOSYNTHESIS	0.658253	18	25	26	99
REACTOME_RNA_POLYMERASE_III_TRANSCRIPTION_TERMINATION	0.658253	4	20	26	118
SIG_CHEMOTAXIS	0.658253	11	21	25	111
SKELETAL_DEVELOPMENT	0.658253	9	21	25	113
SPERM_MOTILITY	0.658253	3	22	23	120
REGULATION_OF_PHOSPHORYLATION	0.658253	10	21	25	112
CATABOLIC_PROCESS	0.658253	21	21	25	101
CHROMATIN_ASSEMBLY_OR_DISASSEMBLY	0.658253	7	25	21	115
CHANNEL_REGULATOR_ACTIVITY	0.658253	4	21	25	118
MRNA_SPLICE_SITE_SELECTION	0.662521	11	8	12	137
REGULATION_OF_NEURON_APOPTOSIS	0.662521	6	13	9	140
KEGG_STEROID_HORMONE_BIOSYNTHESIS	0.665006	5	26	22	115
KEGG_PPAR_SIGNALING_PATHWAY	0.665006	4	22	26	116
KEGG_CYTOKINE_CYTOKINE_RECEPTOR_INTERACTION	0.665006	11	22	26	109
KEGG_RENAL_CELL_CARCINOMA	0.665006	11	26	22	109
REACTOME_APOPTOSIS	0.665006	27	22	26	93
REACTOME_METABOLISM_OF_LIPIDS_AND_LIPOPROTEINS	0.665006	16	26	22	104
ST_GRANULE_CELL_SURVIVAL_PATHWAY	0.665006	10	26	22	110
REGULATION_OF_ANGIOGENESIS	0.665006	7	26	22	113
ADENYLATE_CYCLASE_ACTIVATION	0.665006	5	22	26	115
GATED_CHANNEL_ACTIVITY	0.665006	9	26	22	111
KEGG_CELL_CYCLE	0.671373	15	23	27	103
KEGG_UBIQUITIN_MEDIATED_PROTEOLYSIS	0.671373	17	27	23	101
BIOCARTA_AGR_PATHWAY	0.671373	5	23	27	113
BIOCARTA_EIF2_PATHWAY	0.671373	27	27	24	90
BIOCARTA_P53_PATHWAY	0.676657	5	13	18	132
CORNIFIED_ENVELOPE	0.676657	3	14	12	139
DNA_REPLICATION_INITIATION	0.676657	12	12	15	129
ATP_DEPENDENT_DNA_HELICASE_ACTIVITY	0.676657	13	10	14	131
REACTOME_MITOCHONDRIAL_FATTY_ACID_BETA_OXIDATION	0.689157	3	14	12	139
REACTOME_OPSINS	0.689157	1	16	14	137
INTERACTION_WITH_HOST	0.689157	1	11	15	141
NEGATIVE_REGULATION_OF_TRANSCRIPTION_FACTOR_ACTIVITY	0.689157	2	14	15	137
SUGAR_TRANSMEMBRANE_TRANSPORTER_ACTIVITY	0.689157	5	10	14	139
HELICASE_ACTIVITY	0.689157	25	11	14	118
BIOCARTA_CLASSIC_PATHWAY	0.700311	4	13	12	139
REACTOME_P2Y_RECEPTORS	0.700311	3	18	16	131
REACTOME_THROMBIN_SIGNALLING_THROUGH_PROTEINASE_ACTIVATED_RECEPTORS	0.700311	7	15	12	134
NUCLEAR_REPLICATION_FORK	0.700311	3	13	13	139
REGULATION_OF_DNA_REPLICATION	0.700311	5	12	15	136
POSITIVE_REGULATION_OF_CYTOKINE_BIOSYNTHETIC_PROCESS	0.700311	7	12	15	134
CELLULAR_RESPONSE_TO_STIMULUS	0.700311	11	13	16	128
MRNA_PROCESSING_GO_0006397	0.700311	30	12	15	111
N_ACYLTRANSFERASE_ACTIVITY	0.700311	12	12	15	129
BIOCARTA_SKP2E2F_PATHWAY	0.710347	11	10	13	134
BIOCARTA_RB_PATHWAY	0.710347	3	12	15	138
REACTOME_INTRINSIC_PATHWAY	0.710347	5	13	15	135
REACTOME_SIGNALING_BY_VEGF	0.710347	1	13	15	139
REACTOME_SNRNP_ASSEMBLY	0.710347	21	16	13	118
REACTOME_CDC6_ASSOCIATION_WITH_THE_ORC:ORIGIN_COMPLEX	0.710347	2	17	17	132
REGULATION_OF_PH	0.710347	9	15	13	131
POSITIVE_REGULATION_OF_DEFENSE_RESPONSE	0.710347	3	13	15	137
DNA_DAMAGE_RESPONSESIGNAL_TRANSDUCTION_RESULTING_IN_INDUCTION_OF_APOPTOSIS	0.710347	5	13	16	134
REGULATION_OF_CELL_MORPHOGENESIS	0.710347	3	18	13	134
ENDODEOXYRIBONUCLEASE_ACTIVITY	0.710347	7	24	26	111
GALACTOSYLTRANSFERASE_ACTIVITY	0.710347	4	13	16	135
KEGG_BETA_ALANINE_METABOLISM	0.719438	8	14	17	129
KEGG_PARKINSONS_DISEASE	0.719438	24	17	14	113
BIOCARTA_IL5_PATHWAY	0.719438	2	15	17	134
BIOCARTA_ATRBRCA_PATHWAY	0.719438	8	14	17	129
REACTOME_G_ALPHA_S_SIGNALLING_EVENTS	0.719438	12	14	17	125
REACTOME_PD1_SIGNALING	0.719438	10	14	17	127
INSOLUBLE_FRACTION	0.719438	9	14	16	129
REGULATION_OF_AXONOGENESIS	0.719438	3	17	16	132
NEGATIVE_REGULATION_OF_IMMUNE_SYSTEM_PROCESS	0.719438	2	17	14	135
ACTIVATION_OF_NF_KAPPAB_TRANSCRIPTION_FACTOR	0.719438	9	14	17	128
ACTIN_POLYMERIZATION_AND_OR_DEPOLYMERIZATION	0.719438	10	17	14	127
DNA_CATABOLIC_PROCESS	0.719438	11	14	17	126
VACUOLAR_TRANSPORT	0.719438	5	16	15	132
CELL_DIVISION	0.719438	7	17	14	130
AMYLOID_PRECURSOR_PROTEIN_METABOLIC_PROCESS	0.719438	6	17	14	131
AMINE_TRANSPORT	0.719438	9	14	17	128
REGULATION_OF_CELL_GROWTH	0.719438	10	17	14	127
AMINE_RECEPTOR_ACTIVITY	0.719438	5	14	17	132
HISTONE_ACETYLTRANSFERASE_ACTIVITY	0.719438	7	17	16	128
SIALYLTRANSFERASE_ACTIVITY	0.719438	11	17	15	125
VOLTAGE_GATED_SODIUM_CHANNEL_ACTIVITY	0.719438	2	15	16	135
PHOSPHOLIPASE_A2_ACTIVITY	0.719438	8	18	13	129
KEGG_PRIMARY_BILE_ACID_BIOSYNTHESIS	0.727724	2	15	17	134
KEGG_RETINOL_METABOLISM	0.727724	11	15	18	124
BIOCARTA_RACCYCD_PATHWAY	0.727724	11	18	15	124
BIOCARTA_PLATELETAPP_PATHWAY	0.727724	10	15	18	125
BIOCARTA_ARF_PATHWAY	0.727724	7	18	15	128
REACTOME_METABLISM_OF_NUCLEOTIDES	0.727724	19	15	18	116
REACTOME_PYRUVATE_METABOLISM_AND_TCA_CYCLE	0.727724	13	15	18	122
REGULATION_OF_DEFENSE_RESPONSE	0.727724	6	18	15	129
REGULATION_OF_TYROSINE_PHOSPHORYLATION_OF_STAT_PROTEIN	0.727724	6	16	19	127
HEMOPOIESIS	0.727724	8	15	18	127
NITROGEN_COMPOUND_METABOLIC_PROCESS	0.727724	16	18	15	119
DEFENSE_RESPONSE_TO_VIRUS	0.727724	10	15	21	122
AGING	0.727724	4	17	17	130
VITAMIN_METABOLIC_PROCESS	0.727724	6	18	19	125
REGULATION_OF_INTRACELLULAR_TRANSPORT	0.727724	5	18	15	130
POLYSACCHARIDE_METABOLIC_PROCESS	0.727724	2	15	18	133
REGULATION_OF_PROTEIN_IMPORT_INTO_NUCLEUS	0.727724	8	18	15	127
SOLUTE_SODIUM_SYMPORTER_ACTIVITY	0.727724	6	18	14	130
LIPID_KINASE_ACTIVITY	0.727724	6	13	12	137
NICOTINIC_ACETYLCHOLINE_ACTIVATED_CATION_SELECTIVE_CHANNEL_ACTIVITY	0.727724	1	15	20	132
KEGG_ALZHEIMERS_DISEASE	0.735317	24	19	16	109
KEGG_BASAL_CELL_CARCINOMA	0.735317	9	19	16	124
KEGG_ACUTE_MYELOID_LEUKEMIA	0.735317	10	19	16	123
BIOCARTA_CDMAC_PATHWAY	0.735317	16	21	16	115
BIOCARTA_CTL_PATHWAY	0.735317	3	19	19	127
BIOCARTA_HIVNEF_PATHWAY	0.735317	18	19	16	115
BIOCARTA_PTEN_PATHWAY	0.735317	6	19	16	127
BIOCARTA_PML_PATHWAY	0.735317	6	19	16	127
BIOCARTA_ACTINY_PATHWAY	0.735317	5	19	16	128
REACTOME_EXTENSION_OF_TELOMERES	0.735317	21	19	14	114
REACTOME_GLUCAGON_TYPE_LIGAND_RECEPTORS	0.735317	3	16	19	130
REACTOME_SIGNALING_BY_BMP	0.735317	7	19	16	126
REACTOME_SPHINGOLIPID_METABOLISM	0.735317	7	19	16	126
REACTOME_TAT_MEDIATED_HIV1_ELONGATION_ARREST_AND_RECOVERY	0.735317	16	16	19	117
REACTOME_METABOLISM_OF_MRNA	0.735317	14	16	19	119
REACTOME_METABOLISM_OF_RNA	0.735317	31	19	16	102
INTERMEDIATE_FILAMENT_CYTOSKELETON	0.735317	7	19	16	126
INTERCELLULAR_JUNCTION	0.735317	9	19	16	124
PORE_COMPLEX	0.735317	15	19	16	118
SULFUR_METABOLIC_PROCESS	0.735317	6	16	19	127
MITOTIC_SISTER_CHROMATID_SEGREGATION	0.735317	13	16	14	125
LEUKOCYTE_DIFFERENTIATION	0.735317	8	16	19	125
HEMOPOIETIC_OR_LYMPHOID_ORGAN_DEVELOPMENT	0.735317	8	16	19	125
STRIATED_MUSCLE_CONTRACTION_GO_0006941	0.735317	2	19	16	131
INNATE_IMMUNE_RESPONSE	0.735317	2	19	16	131
THIOLESTER_HYDROLASE_ACTIVITY	0.735317	3	15	17	133
STEROID_HORMONE_RECEPTOR_BINDING	0.735317	7	21	16	124
SMALL_CONJUGATING_PROTEIN_LIGASE_ACTIVITY	0.735317	10	19	16	123
TRANSLATION_INITIATION_FACTOR_ACTIVITY	0.735317	18	20	16	114
KEGG_NUCLEOTIDE_EXCISION_REPAIR	0.742308	21	17	20	110
KEGG_REGULATION_OF_AUTOPHAGY	0.742308	7	17	20	124
BIOCARTA_ATM_PATHWAY	0.742308	9	17	20	122
BIOCARTA_LAIR_PATHWAY	0.742308	4	18	20	126
BIOCARTA_NO2IL12_PATHWAY	0.742308	8	17	17	126
BIOCARTA_STEM_PATHWAY	0.742308	4	20	17	127
BIOCARTA_TOB1_PATHWAY	0.742308	6	20	17	125
REACTOME_GLUTAMATE_NEUROTRANSMITTER_RELEASE_CYCLE	0.742308	4	18	21	125
REACTOME_OTHER_SEMAPHORIN_INTERACTIONS	0.742308	4	20	17	127
REACTOME_SOS_MEDIATED_SIGNALLING	0.742308	7	17	21	123
CYTOPLASMIC_VESICLE_MEMBRANE	0.742308	13	20	17	118
PROTEIN_SERINE_THREONINE_PHOSPHATASE_COMPLEX	0.742308	7	20	21	120
MICROTUBULE_ASSOCIATED_COMPLEX	0.742308	12	20	17	119
CYTOPLASMIC_VESICLE	0.742308	16	20	17	115
CYTOPLASMIC_VESICLE_PART	0.742308	16	20	17	115
GLUCOSE_METABOLIC_PROCESS	0.742308	9	17	20	122
IMMUNE_SYSTEM_DEVELOPMENT	0.742308	9	17	20	122
AMINO_ACID_METABOLIC_PROCESS	0.742308	11	20	17	120
FATTY_ACID_BIOSYNTHETIC_PROCESS	0.742308	3	17	17	131
ACTIVATION_OF_MAPK_ACTIVITY	0.742308	9	20	17	122
PROTEIN_COMPLEX_DISASSEMBLY	0.742308	2	22	21	123
PROTEIN_IMPORT_INTO_NUCLEUS	0.742308	12	17	20	119
REGULATION_OF_ORGANELLE_ORGANIZATION_AND_BIOGENESIS	0.742308	10	20	17	121
REGULATION_OF_ACTIN_POLYMERIZATION_AND_OR_DEPOLYMERIZATION	0.742308	2	18	18	130
SKELETAL_MUSCLE_DEVELOPMENT	0.742308	12	20	17	119
PROTEIN_HOMOOLIGOMERIZATION	0.742308	7	17	20	124
POSITIVE_REGULATION_OF_TRANSFERASE_ACTIVITY	0.742308	15	17	20	116
POSITIVE_REGULATION_OF_ANGIOGENESIS	0.742308	6	22	18	122
CATION_BINDING	0.742308	15	17	20	116
NON_MEMBRANE_SPANNING_PROTEIN_TYROSINE_KINASE_ACTIVITY	0.742308	4	18	21	125
NUCLEOBASENUCLEOSIDENUCLEOTIDE_AND_NUCLEIC_ACID_TRANSMEMBRANE_TRANSPORTER_ACTIVITY	0.742308	13	15	17	123
OXIDOREDUCTASE_ACTIVITY_ACTING_ON_NADH_OR_NADPH	0.742308	8	17	20	123
OXIDOREDUCTASE_ACTIVITY_ACTING_ON_THE_ALDEHYDE_OR_OXO_GROUP_OF_DONORS	0.742308	3	17	20	128
SMALL_PROTEIN_CONJUGATING_ENZYME_ACTIVITY	0.742308	11	20	17	120
GENERAL_RNA_POLYMERASE_II_TRANSCRIPTION_FACTOR_ACTIVITY	0.742308	10	17	20	121
ATP_BINDING	0.742308	12	20	17	119
CASPASE_REGULATOR_ACTIVITY	0.742308	6	17	14	131
KEGG_DRUG_METABOLISM_OTHER_ENZYMES	0.748774	6	21	18	123
KEGG_MISMATCH_REPAIR	0.748774	15	21	17	115
KEGG_FC_EPSILON_RI_SIGNALING_PATHWAY	0.748774	15	21	18	114
KEGG_PROGESTERONE_MEDIATED_OOCYTE_MATURATION	0.748774	14	18	21	115
KEGG_LEISHMANIA_INFECTION	0.748774	14	21	18	115
BIOCARTA_PTC1_PATHWAY	0.748774	3	13	17	135
REACTOME_HIV_INFECTION	0.748774	32	18	21	97
REACTOME_NF_KB_IS_ACTIVATED_AND_SIGNALS_SURVIVAL	0.748774	9	21	18	120
REACTOME_PYRUVATE_METABOLISM	0.748774	14	18	22	114
REACTOME_STEROID_HORMONE_BIOSYNTHESIS	0.748774	7	18	20	123
REACTOME_TOLL_LIKE_RECEPTOR_3_CASCADE	0.748774	11	21	18	118
REACTOME_GAP_JUNCTION_TRAFFICKING	0.748774	7	18	21	122
REACTOME_THROMBOXANE_SIGNALLING_THROUGH_TP_RECEPTOR	0.748774	11	16	23	118
PERINUCLEAR_REGION_OF_CYTOPLASM	0.748774	13	21	18	116
CHROMOSOME	0.748774	23	21	18	106
PEPTIDE_METABOLIC_PROCESS	0.748774	12	20	19	117
REGULATION_OF_JNK_CASCADE	0.748774	4	22	16	126
DEVELOPMENT_OF_PRIMARY_SEXUAL_CHARACTERISTICS	0.748774	3	18	21	126
RESPONSE_TO_BIOTIC_STIMULUS	0.748774	16	18	21	113
ADAPTIVE_IMMUNE_RESPONSE	0.748774	5	21	18	124
NEGATIVE_REGULATION_OF_SECRETION	0.748774	5	21	16	126
PHOSPHOINOSITIDE_METABOLIC_PROCESS	0.748774	7	18	21	122
REGULATION_OF_PROTEIN_STABILITY	0.748774	9	18	21	120
M_PHASE_OF_MITOTIC_CELL_CYCLE	0.748774	22	21	18	107
MANNOSYLTRANSFERASE_ACTIVITY	0.748774	8	18	21	121
RNA_POLYMERASE_II_TRANSCRIPTION_FACTOR_ACTIVITYENHANCER_BINDING	0.748774	7	19	17	125
KEGG_APOPTOSIS	0.754776	17	19	22	110
KEGG_NOTCH_SIGNALING_PATHWAY	0.754776	9	22	19	118
KEGG_PROXIMAL_TUBULE_BICARBONATE_RECLAMATION	0.754776	3	19	22	124
KEGG_EPITHELIAL_CELL_SIGNALING_IN_HELICOBACTER_PYLORI_INFECTION	0.754776	10	22	19	117
KEGG_ARRHYTHMOGENIC_RIGHT_VENTRICULAR_CARDIOMYOPATHY_ARVC	0.754776	11	19	22	116
BIOCARTA_SRCRPTP_PATHWAY	0.754776	9	20	22	117
BIOCARTA_EPO_PATHWAY	0.754776	11	20	19	118
BIOCARTA_IL17_PATHWAY	0.754776	3	22	19	124
REACTOME_METABOLISM_OF_CARBOHYDRATES	0.754776	16	22	19	111
REACTOME_MRNA_PROCESSING	0.754776	19	19	22	108
REACTOME_NEURORANSMITTER_RECEPTOR_BINDING_AND_DOWNSTREAM_TRANSMISSION_IN_THE_POSTSYNAPTIC_CELL	0.754776	13	22	19	114
REACTOME_P75_NTR_RECEPTOR_MEDIATED_SIGNALLING	0.754776	13	22	19	114
REACTOME_RHO_GTPASE_CYCLE	0.754776	12	19	22	115
REACTOME_TRAFFICKING_OF_GLUR2_CONTAINING_AMPA_RECEPTORS	0.754776	7	22	21	118
REACTOME_TRANSCRIPTION	0.754776	29	19	22	98
ST_DIFFERENTIATION_PATHWAY_IN_PC12_CELLS	0.754776	11	19	22	116
ST_INTEGRIN_SIGNALING_PATHWAY	0.754776	9	19	22	118
APICAL_JUNCTION_COMPLEX	0.754776	6	19	22	121
BIOPOLYMER_CATABOLIC_PROCESS	0.754776	20	19	22	107
TUBE_MORPHOGENESIS	0.754776	6	19	19	124
STEROID_METABOLIC_PROCESS	0.754776	8	19	22	119
REGULATION_OF_PROTEIN_METABOLIC_PROCESS	0.754776	11	19	22	116
ELECTRON_TRANSPORT_GO_0006118	0.754776	8	22	19	119
IMMUNE_RESPONSE	0.754776	16	19	22	111
GROWTH	0.754776	13	22	19	114
SYNAPTIC_TRANSMISSION	0.754776	12	19	22	115
POSITIVE_REGULATION_OF_CELLULAR_COMPONENT_ORGANIZATION_AND_BIOGENESIS	0.754776	7	19	22	120
INTRACELLULAR_RECEPTOR_MEDIATED_SIGNALING_PATHWAY	0.754776	5	19	22	122
LEARNING_AND_OR_MEMORY	0.754776	8	27	22	111
REGULATION_OF_IMMUNE_RESPONSE	0.754776	9	19	22	118
DRUG_BINDING	0.754776	6	17	17	128
PHOSPHORIC_ESTER_HYDROLASE_ACTIVITY	0.754776	12	19	22	115
METHYLTRANSFERASE_ACTIVITY	0.754776	8	22	19	119
KEGG_PURINE_METABOLISM	0.760368	18	20	23	107
KEGG_INSULIN_SIGNALING_PATHWAY	0.760368	17	23	20	108
KEGG_VIBRIO_CHOLERAE_INFECTION	0.760368	15	23	20	110
BIOCARTA_VEGF_PATHWAY	0.760368	7	20	23	118
REACTOME_ERK_MAPK_TARGETS	0.760368	11	23	20	114
REACTOME_FANCONI_ANEMIA_PATHWAY	0.760368	16	21	19	112
REACTOME_NEP_NS2_INTERACTS_WITH_THE_CELLULAR_EXPORT_MACHINERY	0.760368	13	23	20	112
REACTOME_MAPK_TARGETS_NUCLEAR_EVENTS_MEDIATED_BY_MAP_KINASES	0.760368	12	23	20	113
SIG_CD40PATHWAYMAP	0.760368	6	23	20	119
CONTRACTILE_FIBER	0.760368	7	23	20	118
CELL_PROJECTION	0.760368	11	20	23	114
EXTRACELLULAR_MATRIX	0.760368	7	23	20	118
POSITIVE_REGULATION_OF_CELL_PROLIFERATION	0.760368	15	20	23	110
POSITIVE_REGULATION_OF_TRANSCRIPTION_FROM_RNA_POLYMERASE_II_PROMOTER	0.760368	9	20	23	116
REGULATION_OF_GROWTH	0.760368	8	23	20	117
POSITIVE_REGULATION_OF_MAP_KINASE_ACTIVITY	0.760368	10	20	23	115
MITOCHONDRION_ORGANIZATION_AND_BIOGENESIS	0.760368	14	20	23	111
SECOND_MESSENGER_MEDIATED_SIGNALING	0.760368	12	20	23	113
WOUND_HEALING	0.760368	5	23	20	120
VITAMIN_BINDING	0.760368	1	25	16	126
STEROID_HORMONE_RECEPTOR_ACTIVITY	0.760368	4	20	23	121
VOLTAGE_GATED_CATION_CHANNEL_ACTIVITY	0.760368	8	20	23	117
SH3_SH2_ADAPTOR_ACTIVITY	0.760368	6	20	23	119
BIOCARTA_CASPASE_PATHWAY	0.765594	11	24	21	112
BIOCARTA_PAR1_PATHWAY	0.765594	12	24	21	111
REACTOME_RNA_POLYMERASE_I_CHAIN_ELONGATION	0.765594	15	24	21	108
REACTOME_TRANSMISSION_ACROSS_CHEMICAL_SYNAPSES	0.765594	10	24	21	113
REACTOME_REGULATION_OF_PYRUVATE_DEHYDROGENASE_COMPLEX	0.765594	14	23	21	110
MICROTUBULE_ORGANIZING_CENTER_PART	0.765594	16	20	25	107
BASAL_LAMINA	0.765594	3	21	24	120
CYTOPLASMIC_MEMBRANE_BOUND_VESICLE	0.765594	17	21	24	106
REGULATION_OF_PROTEIN_AMINO_ACID_PHOSPHORYLATION	0.765594	10	21	24	113
REGULATION_OF_TRANSFERASE_ACTIVITY	0.765594	17	21	24	106
POSITIVE_REGULATION_OF_LYMPHOCYTE_ACTIVATION	0.765594	1	24	21	122
PHOSPHOTRANSFERASE_ACTIVITY_PHOSPHATE_GROUP_AS_ACCEPTOR	0.765594	4	21	24	119
METALLOPEPTIDASE_ACTIVITY	0.765594	7	21	24	116
G_PROTEIN_COUPLED_RECEPTOR_ACTIVITY	0.765594	10	21	24	113
KEGG_FATTY_ACID_METABOLISM	0.770493	7	25	22	114
KEGG_LYSINE_DEGRADATION	0.770493	10	25	22	111
KEGG_GLYCEROLIPID_METABOLISM	0.770493	10	25	22	111
KEGG_ADIPOCYTOKINE_SIGNALING_PATHWAY	0.770493	10	22	25	111
BIOCARTA_KERATINOCYTE_PATHWAY	0.770493	12	22	25	109
REACTOME_AXON_GUIDANCE	0.770493	8	25	22	113
RNA_POLYMERASE_COMPLEX	0.770493	17	25	24	102
RECEPTOR_COMPLEX	0.770493	7	22	25	114
TRANS_GOLGI_NETWORK	0.770493	9	25	22	112
REGULATION_OF_PROTEIN_KINASE_ACTIVITY	0.770493	19	22	25	102
NEGATIVE_REGULATION_OF_CYTOSKELETON_ORGANIZATION_AND_BIOGENESIS	0.77283	0	5	7	156
BIOCARTA_NOS1_PATHWAY	0.775097	7	26	23	112
BIOCARTA_STRESS_PATHWAY	0.775097	6	23	26	113
VESICLE_COAT	0.775097	22	26	23	97
RUFFLE	0.775097	7	26	23	112
RAS_PROTEIN_SIGNAL_TRANSDUCTION	0.775097	11	26	23	108
CELLULAR_LIPID_CATABOLIC_PROCESS	0.775097	10	26	23	109
TRANSMEMBRANE_RECEPTOR_PROTEIN_KINASE_ACTIVITY	0.775097	7	26	23	112
REACTOME_CHEMOKINE_RECEPTORS_BIND_CHEMOKINES	0.779435	5	24	27	112
INFLAMMATORY_RESPONSE	0.779435	12	24	27	105
G1_PHASE_OF_MITOTIC_CELL_CYCLE	0.779435	13	23	25	107
HYDROLASE_ACTIVITY_ACTING_ON_ACID_ANHYDRIDESCATALYZING_TRANSMEMBRANE_MOVEMENT_OF_SUBSTANCES	0.779435	10	24	27	107
OXYGEN_BINDING	0.779435	5	27	24	112
KEGG_BLADDER_CANCER	0.78353	8	25	28	107
AXONOGENESIS	0.78353	4	28	25	111
G_PROTEIN_SIGNALING_ADENYLATE_CYCLASE_ACTIVATING_PATHWAY	0.78353	8	25	28	107
BETA_TUBULIN_BINDING	0.789268	1	6	6	155
CELL_SOMA	0.802587	3	8	7	150
REACTOME_FORMATION_OF_THE_TERNARY_COMPLEX_AND_SUBSEQUENTLY_THE_43S_COMPLEX	0.813664	50	10	8	100
NUCLEAR_SPECK	0.823063	6	10	12	140
INTERCELLULAR_JUNCTION_ASSEMBLY	0.823063	3	10	8	147
RESPONSE_TO_CARBOHYDRATE_STIMULUS	0.823063	5	11	10	142
KEGG_RIBOSOME	0.83117	52	10	12	94
BIOCARTA_IL4_PATHWAY	0.83117	2	12	10	144
REACTOME_INFLUENZA_LIFE_CYCLE	0.83117	51	10	12	95
REACTOME_SYNTHESIS_OF_BILE_ACIDS_AND_BILE_SALTS_VIA_24_HYDROXYCHOLESTEROL	0.83117	1	12	10	145
NEGATIVE_REGULATION_OF_MYELOID_CELL_DIFFERENTIATION	0.83117	2	11	13	142
INTERFERON_GAMMA_BIOSYNTHETIC_PROCESS	0.83117	2	10	12	144
HORMONE_BINDING	0.83117	7	11	13	137
BIOCARTA_GABA_PATHWAY	0.838256	1	10	13	144
REACTOME_HDL_MEDIATED_LIPID_TRANSPORT	0.838256	9	14	11	134
AMINOPEPTIDASE_ACTIVITY	0.838256	4	13	13	138
REACTOME_MYD88_CASCADE	0.844519	6	14	12	136
REACTOME_XENOBIOTICS	0.844519	2	12	12	142
REACTOME_IONOTROPIC_ACTIVITY_OF_KAINATE_RECEPTORS	0.844519	6	17	16	129
REGULATION_OF_INTERFERON_GAMMA_BIOSYNTHETIC_PROCESS	0.844519	1	14	13	140
SISTER_CHROMATID_SEGREGATION	0.844519	9	15	15	129
SPECIFIC_TRANSCRIPTIONAL_REPRESSOR_ACTIVITY	0.844519	5	14	13	136
CYCLIC_NUCLEOTIDE_PHOSPHODIESTERASE_ACTIVITY	0.844519	3	16	16	133
KEGG_TAURINE_AND_HYPOTAURINE_METABOLISM	0.850107	3	15	15	135
BIOCARTA_G1_PATHWAY	0.850107	14	15	13	126
REACTOME_G_ALPHA_Z_SIGNALLING_EVENTS	0.850107	5	19	13	131
REACTOME_HORMONE_SENSITIVE_LIPASE_HSL_MEDIATED_TRIACYLGLYCEROL_HYDROLYSIS	0.850107	4	14	17	133
REACTOME_TOLL_LIKE_RECEPTOR_9_CASCADE	0.850107	8	15	13	132
REACTOME_MITOTIC_M_M_G1_PHASES	0.850107	37	15	13	103
EARLY_ENDOSOME	0.850107	9	11	15	133
CELL_SUBSTRATE_ADHERENS_JUNCTION	0.850107	5	15	13	135
DNA_INTEGRITY_CHECKPOINT	0.850107	12	15	13	128
DNA_MODIFICATION	0.850107	6	12	16	134
COFACTOR_TRANSPORTER_ACTIVITY	0.850107	3	16	15	134
INTRAMOLECULAR_OXIDOREDUCTASE_ACTIVITY	0.850107	2	12	16	138
HYDROLASE_ACTIVITY_ACTING_ON_CARBON_NITROGEN_NOT_PEPTIDEBONDSIN_CYCLIC_AMIDINES	0.850107	3	13	15	137
BIOCARTA_HSP27_PATHWAY	0.855132	7	18	18	125
REACTOME_DEATH_RECEPTOR_SIGNALLING	0.855132	3	19	18	128
REACTOME_FGFR_LIGAND_BINDING_AND_ACTIVATION	0.855132	6	16	14	132
REACTOME_NOREPINEPHRINE_NEUROTRANSMITTER_RELEASE_CYCLE	0.855132	5	15	15	133
REACTOME_TRANSPORT_OF_RIBONUCLEOPROTEINS_INTO_THE_HOST_NUCLEUS	0.855132	10	14	16	128
SA_MMP_CYTOKINE_CONNECTION	0.855132	6	14	16	132
ANCHORED_TO_MEMBRANE	0.855132	5	17	17	129
CHROMATIN_ASSEMBLY	0.855132	3	14	16	135
GLUTAMINE_FAMILY_AMINO_ACID_METABOLIC_PROCESS	0.855132	6	12	15	135
MYELOID_CELL_DIFFERENTIATION	0.855132	9	16	14	129
RNA_PROCESSING	0.855132	40	16	14	98
HOMEOSTASIS_OF_NUMBER_OF_CELLS	0.855132	11	16	14	127
GLYCOSPHINGOLIPID_METABOLIC_PROCESS	0.855132	2	16	14	136
POSITIVE_REGULATION_OF_PROTEIN_SECRETION	0.855132	3	22	18	125
NEGATIVE_REGULATION_OF_CYTOKINE_BIOSYNTHETIC_PROCESS	0.855132	2	11	16	139
REGULATION_OF_CELLULAR_COMPONENT_SIZE	0.855132	5	18	16	129
BODY_FLUID_SECRETION	0.855132	1	15	17	135
HISTONE_METHYLTRANSFERASE_ACTIVITY	0.855132	4	12	16	136
c15q_GENE_SET	0.855132	16	16	14	122
BIOCARTA_CELL2CELL_PATHWAY	0.859684	1	14	14	139
BIOCARTA_GCR_PATHWAY	0.859684	5	17	15	131
BIOCARTA_GLEEVEC_PATHWAY	0.859684	13	17	15	123
REACTOME_CYCLIN_E_ASSOCIATED_EVENTS_DURING_G1_S_TRANSITION_	0.859684	35	15	17	101
REACTOME_DUAL_INCISION_REACTION_IN_TC_NER	0.859684	19	20	19	110
REACTOME_GAMMA_CARBOXYLATION_TRANSPORT_AND_AMINO_TERMINAL_CLEAVAGE_OF_PROTEINS	0.859684	7	18	19	124
REACTOME_SIGNALING_BY_TGF_BETA	0.859684	8	17	15	128
REACTOME_PYRIMIDINE_CATABOLISM	0.859684	3	16	17	132
REACTOME_ZINC_INFLUX_INTO_CELLS_BY_THE_SLC39_GENES_FAMILY	0.859684	5	14	17	132
SA_TRKA_RECEPTOR	0.859684	6	15	19	128
LAMELLIPODIUM	0.859684	4	15	17	132
NUCLEAR_MATRIX	0.859684	5	15	12	136
LIPID_RAFT	0.859684	15	17	15	121
SOLUBLE_FRACTION	0.859684	12	17	15	124
CYTOKINESIS	0.859684	10	17	15	126
VIRAL_GENOME_REPLICATION	0.859684	15	22	22	109
CELL_STRUCTURE_DISASSEMBLY_DURING_APOPTOSIS	0.859684	5	17	15	131
APOPTOTIC_NUCLEAR_CHANGES	0.859684	6	17	15	130
AMINO_ACID_CATABOLIC_PROCESS	0.859684	7	17	15	129
RIBONUCLEOPROTEIN_COMPLEX_BIOGENESIS_AND_ASSEMBLY	0.859684	28	15	17	108
INTERCELLULAR_JUNCTION_ASSEMBLY_AND_MAINTENANCE	0.859684	3	18	16	131
AMINO_ACID_AND_DERIVATIVE_METABOLIC_PROCESS	0.859684	16	17	15	120
VESICLE_LOCALIZATION	0.859684	6	17	18	127
POSITIVE_REGULATION_OF_CYTOSKELETON_ORGANIZATION_AND_BIOGENESIS	0.859684	3	16	16	133
DNA_DAMAGE_RESPONSESIGNAL_TRANSDUCTION_BY_P53_CLASS_MEDIATOR	0.859684	7	15	17	129
HYDRO_LYASE_ACTIVITY	0.859684	8	15	17	128
MONOCARBOXYLIC_ACID_TRANSMEMBRANE_TRANSPORTER_ACTIVITY	0.859684	2	21	12	133
NEUROPEPTIDE_HORMONE_ACTIVITY	0.859684	2	18	15	133
ACTIN_BINDING	0.859684	14	17	15	122
SIGNAL_SEQUENCE_BINDING	0.859684	17	19	22	110
KEGG_PHENYLALANINE_METABOLISM	0.863832	6	16	18	128
KEGG_OTHER_GLYCAN_DEGRADATION	0.863832	12	20	14	122
KEGG_O_GLYCAN_BIOSYNTHESIS	0.863832	7	18	16	127
KEGG_GLYCOSAMINOGLYCAN_BIOSYNTHESIS_KERATAN_SULFATE	0.863832	5	17	17	129
KEGG_GLYCOSPHINGOLIPID_BIOSYNTHESIS_GLOBO_SERIES	0.863832	4	17	18	129
KEGG_AMINOACYL_TRNA_BIOSYNTHESIS	0.863832	23	18	16	111
KEGG_B_CELL_RECEPTOR_SIGNALING_PATHWAY	0.863832	19	16	18	115
BIOCARTA_GRANULOCYTES_PATHWAY	0.863832	6	15	18	129
BIOCARTA_TGFB_PATHWAY	0.863832	3	18	16	131
REACTOME_FURTHER_PLATELET_RELEASATE	0.863832	11	18	16	123
REACTOME_G_PROTEIN_ACTIVATION	0.863832	9	16	18	125
REACTOME_PROSTANOID_HORMONES	0.863832	4	18	15	131
REACTOME_STEROID_HORMONES	0.863832	9	18	16	125
REACTOME_DEPOLARIZATION_OF_THE_PRESYNAPTIC_TERMINAL_TRIGGERS_THE_OPENING_OF_CALCIUM_CHANNELS	0.863832	2	18	16	132
EXTRINSIC_TO_PLASMA_MEMBRANE	0.863832	4	13	18	133
GLUCAN_METABOLIC_PROCESS	0.863832	6	17	18	127
CYTOKINE_PRODUCTION	0.863832	10	18	16	124
IMMUNE_EFFECTOR_PROCESS	0.863832	9	16	18	125
PROTEIN_RNA_COMPLEX_ASSEMBLY	0.863832	24	16	18	110
REGULATED_SECRETORY_PATHWAY	0.863832	5	16	19	128
CELLULAR_HOMEOSTASIS	0.863832	7	16	18	127
REGULATION_OF_NEUROGENESIS	0.863832	4	16	18	130
RESPIRATORY_GASEOUS_EXCHANGE	0.863832	4	16	18	130
DNA_DEPENDENT_DNA_REPLICATION	0.863832	17	18	16	117
REGULATION_OF_PROTEIN_SECRETION	0.863832	2	18	16	132
NEURON_APOPTOSIS	0.863832	3	18	16	131
HEME_METABOLIC_PROCESS	0.863832	2	21	19	126
TELOMERIC_DNA_BINDING	0.863832	5	14	18	131
TRANSCRIPTION_COREPRESSOR_ACTIVITY	0.863832	12	16	18	122
OXIDOREDUCTASE_ACTIVITY_ACTING_ON_THE_CH_CH_GROUP_OF_DONORS	0.863832	5	17	14	132
STEROID_BINDING	0.863832	9	17	12	130
KEGG_CYSTEINE_AND_METHIONINE_METABOLISM	0.867632	11	19	17	121
KEGG_VALINE_LEUCINE_AND_ISOLEUCINE_DEGRADATION	0.867632	9	17	19	123
KEGG_NATURAL_KILLER_CELL_MEDIATED_CYTOTOXICITY	0.867632	18	19	17	114
BIOCARTA_NDKDYNAMIN_PATHWAY	0.867632	8	17	19	124
BIOCARTA_EGFR_SMRTE_PATHWAY	0.867632	3	19	17	129
BIOCARTA_MAL_PATHWAY	0.867632	8	19	17	124
REACTOME_BASE_EXCISION_REPAIR	0.867632	3	21	16	128
REACTOME_BRANCHED_CHAIN_AMINO_ACID_CATABOLISM	0.867632	20	19	19	110
REACTOME_CDC20_PHOSPHO_APC_MEDIATED_DEGRADATION_OF_CYCLIN_A	0.867632	28	17	19	104
REACTOME_DOUBLE_STRAND_BREAK_REPAIR	0.867632	9	19	17	123
REACTOME_DOWNSTREAM_TCR_SIGNALING	0.867632	10	19	17	122
REACTOME_GLYCOLYSIS	0.867632	5	17	19	127
REACTOME_METABOLISM_OF_AMINO_ACIDS	0.867632	13	17	19	119
REACTOME_PKA_ACTIVATION	0.867632	16	21	18	113
REACTOME_UNFOLDED_PROTEIN_RESPONSE	0.867632	18	20	13	117
REACTOME_PHOSPHOLIPASE_CMEDIATED_CASCADE	0.867632	5	17	19	127
LYTIC_VACUOLE	0.867632	10	19	17	122
VACUOLE	0.867632	10	19	17	122
MICROSOME	0.867632	11	19	17	121
MICROTUBULE	0.867632	17	19	17	115
TISSUE_MORPHOGENESIS	0.867632	6	21	17	124
INORGANIC_ANION_TRANSPORT	0.867632	3	17	19	129
BRAIN_DEVELOPMENT	0.867632	15	19	17	117
POSITIVE_REGULATION_OF_CASPASE_ACTIVITY	0.867632	4	19	17	128
G_PROTEIN_SIGNALING_COUPLED_TO_CAMP_NUCLEOTIDE_SECOND_MESSENGER	0.867632	10	19	17	122
SODIUM_ION_TRANSPORT	0.867632	3	19	17	129
TRANSFORMING_GROWTH_FACTOR_BETA_RECEPTOR_SIGNALING_PATHWAY	0.867632	6	19	17	126
G1_PHASE	0.867632	14	17	15	122
DNA_PACKAGING	0.867632	9	17	19	123
DAMAGED_DNA_BINDING	0.867632	9	18	22	119
SINGLE_STRANDED_DNA_BINDING	0.867632	11	17	19	121
ATP_DEPENDENT_RNA_HELICASE_ACTIVITY	0.867632	11	18	21	118
DNA_DEPENDENT_ATPASE_ACTIVITY	0.867632	24	16	16	112
RHO_GTPASE_ACTIVATOR_ACTIVITY	0.867632	4	21	16	127
KEGG_PENTOSE_AND_GLUCURONATE_INTERCONVERSIONS	0.871131	7	20	18	123
KEGG_LONG_TERM_POTENTIATION	0.871131	10	20	18	120
BIOCARTA_EPONFKB_PATHWAY	0.871131	8	15	18	127
BIOCARTA_IGF1_PATHWAY	0.871131	9	20	18	121
BIOCARTA_IL2_PATHWAY	0.871131	12	18	20	118
BIOCARTA_NFAT_PATHWAY	0.871131	10	20	18	120
BIOCARTA_CK1_PATHWAY	0.871131	6	20	18	124
BIOCARTA_PARKIN_PATHWAY	0.871131	7	18	17	126
BIOCARTA_SODD_PATHWAY	0.871131	6	21	18	123
BIOCARTA_TCR_PATHWAY	0.871131	19	20	18	111
REACTOME_CELL_CYCLE_CHECKPOINTS	0.871131	30	18	20	100
REACTOME_G2_M_TRANSITION	0.871131	23	18	20	107
REACTOME_GENES_INVOLVED_IN_APOPTOTIC_CLEAVAGE_OF_CELLULAR_PROTEINS	0.871131	12	18	20	118
REACTOME_HIV_LIFE_CYCLE	0.871131	30	18	20	100
REACTOME_HIV1_TRANSCRIPTION_ELONGATION	0.871131	28	18	20	102
REACTOME_LOSS_OF_NLP_FROM_MITOTIC_CENTROSOMES	0.871131	17	20	18	113
REACTOME_MICRORNA_BIOGENESIS	0.871131	13	17	19	119
REACTOME_POST_CHAPERONIN_TUBULIN_FOLDING_PATHWAY	0.871131	12	18	18	120
REACTOME_REGULATION_OF_INSULIN_SECRETION	0.871131	24	18	20	106
REACTOME_RNA_POLYMERASE_I_PROMOTER_CLEARANCE	0.871131	13	18	20	117
REACTOME_SIGNALING_BY_NOTCH	0.871131	7	13	17	131
ORGANELLE_ENVELOPE	0.871131	24	20	18	106
INTEGRIN_COMPLEX	0.871131	8	18	20	122
G_PROTEIN_SIGNALING_COUPLED_TO_IP3_SECOND_MESSENGERPHOSPHOLIPASE_C_ACTIVATING	0.871131	6	18	20	124
RESPONSE_TO_EXTRACELLULAR_STIMULUS	0.871131	5	18	20	125
REGULATION_OF_DNA_METABOLIC_PROCESS	0.871131	11	20	18	119
PROTEOGLYCAN_METABOLIC_PROCESS	0.871131	3	14	21	130
PROTEIN_CATABOLIC_PROCESS	0.871131	16	20	18	114
ACTIN_CYTOSKELETON_ORGANIZATION_AND_BIOGENESIS	0.871131	14	20	18	116
SYNAPSE_ORGANIZATION_AND_BIOGENESIS	0.871131	5	20	18	125
DNA_RECOMBINATION	0.871131	5	20	18	125
AROMATIC_COMPOUND_METABOLIC_PROCESS	0.871131	4	18	20	126
MEMBRANE_FUSION	0.871131	13	18	20	117
RNA_POLYMERASE_ACTIVITY	0.871131	13	16	22	117
PHOSPHOLIPASE_C_ACTIVITY	0.871131	2	19	23	124
ORGANIC_ACID_TRANSMEMBRANE_TRANSPORTER_ACTIVITY	0.871131	11	18	20	119
TRANSITION_METAL_ION_BINDING	0.871131	11	18	20	119
GLYCOSAMINOGLYCAN_BINDING	0.871131	3	18	20	127
KEGG_CITRATE_CYCLE_TCA_CYCLE	0.874367	16	19	21	112
KEGG_ARACHIDONIC_ACID_METABOLISM	0.874367	9	19	21	119
KEGG_OOCYTE_MEIOSIS	0.874367	20	21	19	108
KEGG_FC_GAMMA_R_MEDIATED_PHAGOCYTOSIS	0.874367	11	21	19	117
BIOCARTA_MTA3_PATHWAY	0.874367	19	19	22	108
BIOCARTA_FMLP_PATHWAY	0.874367	15	21	19	113
BIOCARTA_IL2RB_PATHWAY	0.874367	12	19	21	116
BIOCARTA_MET_PATHWAY	0.874367	14	21	19	114
REACTOME_CITRIC_ACID_CYCLE	0.874367	24	21	17	106
REACTOME_FACILITATIVE_NA_INDEPENDENT_GLUCOSE_TRANSPORTERS	0.874367	2	16	15	135
REACTOME_NCAM_SIGNALING_FOR_NEURITE_OUT_GROWTH	0.874367	5	19	21	123
REACTOME_REGULATION_OF_INSULIN_LIKE_GROWTH_FACTOR_ACTIVITY_BY_INSULIN_LIKE_GROWTH_FACTOR_BINDING_PROTEINS	0.874367	2	21	19	126
REACTOME_SEMAPHORIN_INTERACTIONS	0.874367	18	19	21	110
REACTOME_SIGNALING_BY_EGFR	0.874367	20	21	19	108
REACTOME_ENERGY_DEPENDENT_REGULATION_OF_MTOR_BY_LKB1_AMPK	0.874367	12	19	21	116
MITOCHONDRIAL_MEMBRANE	0.874367	19	19	21	109
UBIQUITIN_LIGASE_COMPLEX	0.874367	13	21	19	115
ESTABLISHMENT_OF_PROTEIN_LOCALIZATION	0.874367	17	21	19	111
LYMPHOCYTE_DIFFERENTIATION	0.874367	2	19	21	126
M_PHASE	0.874367	16	21	19	112
CYTOKINE_METABOLIC_PROCESS	0.874367	4	19	21	124
CELLULAR_PROTEIN_COMPLEX_ASSEMBLY	0.874367	6	19	21	122
PURINE_RIBONUCLEOTIDE_METABOLIC_PROCESS	0.874367	2	19	22	125
ALCOHOL_METABOLIC_PROCESS	0.874367	11	21	19	117
REGULATION_OF_CATABOLIC_PROCESS	0.874367	3	21	20	124
POSITIVE_REGULATION_OF_T_CELL_ACTIVATION	0.874367	2	19	21	126
VASCULATURE_DEVELOPMENT	0.874367	9	19	21	119
PIGMENT_METABOLIC_PROCESS	0.874367	2	19	21	126
REGULATION_OF_TRANSPORT	0.874367	10	19	21	118
CYTOSKELETON_ORGANIZATION_AND_BIOGENESIS	0.874367	12	19	21	116
LYMPHOCYTE_ACTIVATION	0.874367	6	21	19	122
TISSUE_REMODELING	0.874367	4	19	21	124
ESTABLISHMENT_AND_OR_MAINTENANCE_OF_CHROMATIN_ARCHITECTURE	0.874367	12	19	21	116
CHROMOSOME_CONDENSATION	0.874367	11	22	20	115
CELL_FATE_COMMITMENT	0.874367	4	21	19	124
NITROGEN_COMPOUND_CATABOLIC_PROCESS	0.874367	5	21	19	123
ACID_AMINO_ACID_LIGASE_ACTIVITY	0.874367	13	21	19	115
KINASE_REGULATOR_ACTIVITY	0.874367	7	21	19	121
HORMONE_RECEPTOR_BINDING	0.874367	15	21	19	113
KEGG_STARCH_AND_SUCROSE_METABOLISM	0.877371	11	20	22	115
KEGG_NON_HOMOLOGOUS_END_JOINING	0.877371	20	20	21	107
KEGG_ANTIGEN_PROCESSING_AND_PRESENTATION	0.877371	14	22	20	112
KEGG_ALDOSTERONE_REGULATED_SODIUM_REABSORPTION	0.877371	9	20	22	117
BIOCARTA_INFLAM_PATHWAY	0.877371	2	22	20	124
REACTOME_ABORTIVE_ELONGATION_OF_HIV1_TRANSCRIPT_IN_THE_ABSENCE_OF_TAT	0.877371	35	20	18	95
REACTOME_AMINE_DERIVED_HORMONES	0.877371	4	26	17	121
REACTOME_COSTIMULATION_BY_THE_CD28_FAMILY	0.877371	21	22	20	105
REACTOME_EICOSANOID_LIGAND_BINDING_RECEPTORS	0.877371	3	20	22	123
REACTOME_GENERIC_TRANSCRIPTION_PATHWAY	0.877371	15	22	20	111
REACTOME_GLUCAGON_SIGNALING_IN_METABOLIC_REGULATION	0.877371	9	22	20	117
REACTOME_PLATELET_ACTIVATION	0.877371	17	20	22	109
REACTOME_RNA_POLYMERASE_III_TRANSCRIPTION_INITIATION_FROM_TYPE_2_PROMOTER	0.877371	20	19	20	109
REACTOME_SEMA3A_PLEXIN_REPULSION_SIGNALING_BY_INHIBITING_INTEGRIN_ADHESION	0.877371	2	22	22	122
REACTOME_RAS_ACTIVATION_UOPN_CA2_INFUX_THROUGH_NMDA_RECEPTOR	0.877371	2	22	20	124
REACTOME_CREB_PHOSPHORYLATION_THROUGH_THE_ACTIVATION_OF_CAMKII	0.877371	15	20	19	114
DNA_DIRECTED_RNA_POLYMERASE_COMPLEX	0.877371	21	24	20	103
AXON_GUIDANCE	0.877371	6	20	22	120
JAK_STAT_CASCADE	0.877371	7	20	22	119
NUCLEAR_TRANSPORT	0.877371	16	22	20	110
BLOOD_COAGULATION	0.877371	6	22	20	120
CELL_RECOGNITION	0.877371	6	22	20	120
FEEDING_BEHAVIOR	0.877371	4	20	22	122
ACTIVATION_OF_IMMUNE_RESPONSE	0.877371	7	22	20	119
COVALENT_CHROMATIN_MODIFICATION	0.877371	6	20	22	120
LIPOPROTEIN_BIOSYNTHETIC_PROCESS	0.877371	7	22	20	119
PEPTIDYL_TYROSINE_PHOSPHORYLATION	0.877371	5	20	22	121
REGULATION_OF_CELL_CELL_ADHESION	0.877371	5	17	22	124
NEUROTRANSMITTER_SECRETION	0.877371	4	18	19	127
POTASSIUM_ION_TRANSPORT	0.877371	10	20	22	116
G1_S_TRANSITION_OF_MITOTIC_CELL_CYCLE	0.877371	6	22	20	120
MICROTUBULE_BINDING	0.877371	10	22	20	116
ENZYME_BINDING	0.877371	15	22	20	111
KEGG_AMYOTROPHIC_LATERAL_SCLEROSIS_ALS	0.880168	13	21	23	111
BIOCARTA_IL6_PATHWAY	0.880168	11	21	23	113
BIOCARTA_TFF_PATHWAY	0.880168	8	23	21	116
REACTOME_ADHERENS_JUNCTIONS_INTERACTIONS	0.880168	7	23	21	117
REACTOME_G_ALPHA_12_13_SIGNALLING_EVENTS	0.880168	10	23	21	114
REACTOME_SIGNALING_BY_ROBO_RECEPTOR	0.880168	5	23	21	119
REACTOME_SYNTHESIS_OF_BILE_ACIDS_AND_BILE_SALTS	0.880168	0	20	18	130
SYNAPSE_PART	0.880168	5	23	21	119
DNA_DIRECTED_RNA_POLYMERASEII_CORE_COMPLEX	0.880168	23	23	23	99
SEXUAL_REPRODUCTION	0.880168	12	21	23	112
NEGATIVE_REGULATION_OF_CELLULAR_COMPONENT_ORGANIZATION_AND_BIOGENESIS	0.880168	2	21	23	122
EMBRYONIC_DEVELOPMENT	0.880168	13	21	23	111
NUCLEOTIDE_METABOLIC_PROCESS	0.880168	7	21	23	117
SYMPORTER_ACTIVITY	0.880168	4	23	21	120
KEGG_ECM_RECEPTOR_INTERACTION	0.882783	11	22	24	111
REACTOME_CLASS_A1_RHODOPSIN_LIKE_RECEPTORS	0.882783	5	22	24	117
REACTOME_FORMATION_OF_THE_EARLY_ELONGATION_COMPLEX	0.882783	16	22	24	106
ST_GA13_PATHWAY	0.882783	5	24	22	117
PROTEINACEOUS_EXTRACELLULAR_MATRIX	0.882783	8	24	22	114
VOLTAGE_GATED_POTASSIUM_CHANNEL_COMPLEX	0.882783	6	24	22	116
CARBOXYLIC_ACID_METABOLIC_PROCESS	0.882783	17	24	22	105
DETECTION_OF_CHEMICAL_STIMULUS	0.882783	2	24	22	120
ANION_TRANSPORT	0.882783	6	22	24	116
NUCLEOTIDE_BIOSYNTHETIC_PROCESS	0.882783	13	24	23	108
TRICARBOXYLIC_ACID_CYCLE_INTERMEDIATE_METABOLIC_PROCESS	0.882783	10	22	23	113
NUCLEOSIDE_TRIPHOSPHATASE_ACTIVITY	0.882783	15	24	22	107
PROTEIN_COMPLEX_BINDING	0.882783	12	24	22	110
ENZYME_INHIBITOR_ACTIVITY	0.882783	12	24	22	110
KEGG_MELANOGENESIS	0.885234	10	23	25	110
REACTOME_CELL_JUNCTION_ORGANIZATION	0.885234	7	23	25	113
MITOCHONDRIAL_RIBOSOME	0.885234	34	21	25	88
REGULATION_OF_SECRETION	0.885234	6	25	23	114
CELLULAR_MORPHOGENESIS_DURING_DIFFERENTIATION	0.885234	9	23	25	111
ATPASE_ACTIVITY_COUPLED	0.885234	14	23	25	106
FMR_GENE_SET	0.885234	13	25	23	107
KEGG_AXON_GUIDANCE	0.887537	10	26	24	108
REACTOME_VITAMIN_B5_(PANTOTHENATE)_METABOLISM	0.887537	15	26	21	106
PEROXISOMAL_MEMBRANE	0.887537	5	27	23	113
ION_HOMEOSTASIS	0.887537	7	24	26	111
ADHERENS_JUNCTION	0.889707	5	27	25	111
CELLULAR_RESPIRATION	0.889707	21	23	21	103
KEGG_PENTOSE_PHOSPHATE_PATHWAY	1	8	18	18	124
KEGG_ASCORBATE_AND_ALDARATE_METABOLISM	1	7	16	15	130
KEGG_ALANINE_ASPARTATE_AND_GLUTAMATE_METABOLISM	1	8	19	18	123
KEGG_TRYPTOPHAN_METABOLISM	1	5	20	19	124
KEGG_GLYCEROPHOSPHOLIPID_METABOLISM	1	15	21	20	112
KEGG_GLYCOSPHINGOLIPID_BIOSYNTHESIS_LACTO_AND_NEOLACTO_SERIES	1	6	20	19	123
KEGG_PROPANOATE_METABOLISM	1	9	19	18	122
KEGG_ONE_CARBON_POOL_BY_FOLATE	1	14	21	19	114
KEGG_RIBOFLAVIN_METABOLISM	1	2	21	20	125
KEGG_NICOTINATE_AND_NICOTINAMIDE_METABOLISM	1	7	21	21	119
KEGG_PANTOTHENATE_AND_COA_BIOSYNTHESIS	1	2	21	23	122
KEGG_LIMONENE_AND_PINENE_DEGRADATION	1	1	19	18	130
KEGG_BIOSYNTHESIS_OF_UNSATURATED_FATTY_ACIDS	1	3	15	14	136
KEGG_RNA_DEGRADATION	1	25	16	16	111
KEGG_PROTEIN_EXPORT	1	29	23	25	91
KEGG_CHEMOKINE_SIGNALING_PATHWAY	1	13	26	27	102
KEGG_PHOSPHATIDYLINOSITOL_SIGNALING_SYSTEM	1	13	18	19	118
KEGG_P53_SIGNALING_PATHWAY	1	14	23	22	109
KEGG_ENDOCYTOSIS	1	20	21	21	106
KEGG_CARDIAC_MUSCLE_CONTRACTION	1	6	24	24	114
KEGG_DORSO_VENTRAL_AXIS_FORMATION	1	3	20	20	125
KEGG_TGF_BETA_SIGNALING_PATHWAY	1	14	22	23	109
KEGG_VEGF_SIGNALING_PATHWAY	1	15	17	18	118
KEGG_CELL_ADHESION_MOLECULES_CAMS	1	8	25	26	109
KEGG_RENIN_ANGIOTENSIN_SYSTEM	1	3	20	21	124
KEGG_TOLL_LIKE_RECEPTOR_SIGNALING_PATHWAY	1	18	20	20	110
KEGG_RIG_I_LIKE_RECEPTOR_SIGNALING_PATHWAY	1	9	18	17	124
KEGG_CYTOSOLIC_DNA_SENSING_PATHWAY	1	12	16	17	123
KEGG_JAK_STAT_SIGNALING_PATHWAY	1	13	22	23	110
KEGG_NEUROTROPHIN_SIGNALING_PATHWAY	1	13	23	24	108
KEGG_GNRH_SIGNALING_PATHWAY	1	11	22	22	113
KEGG_TYPE_I_DIABETES_MELLITUS	1	13	20	21	114
KEGG_PATHOGENIC_ESCHERICHIA_COLI_INFECTION	1	16	16	17	119
KEGG_COLORECTAL_CANCER	1	18	15	14	121
KEGG_ENDOMETRIAL_CANCER	1	10	25	25	108
KEGG_GLIOMA	1	10	23	22	113
KEGG_MELANOMA	1	12	23	23	110
KEGG_SMALL_CELL_LUNG_CANCER	1	10	21	20	117
KEGG_ASTHMA	1	7	15	14	132
KEGG_AUTOIMMUNE_THYROID_DISEASE	1	5	21	20	122
KEGG_ALLOGRAFT_REJECTION	1	11	19	19	119
BIOCARTA_CSK_PATHWAY	1	9	19	19	121
BIOCARTA_AMI_PATHWAY	1	6	18	18	126
BIOCARTA_ARAP_PATHWAY	1	4	24	21	119
BIOCARTA_AKT_PATHWAY	1	5	19	20	124
BIOCARTA_ALK_PATHWAY	1	7	22	23	116
BIOCARTA_ASBCELL_PATHWAY	1	3	17	23	125
BIOCARTA_BCELLSURVIVAL_PATHWAY	1	7	22	21	118
BIOCARTA_CERAMIDE_PATHWAY	1	8	16	16	128
BIOCARTA_CELLCYCLE_PATHWAY	1	5	15	16	132
BIOCARTA_CYTOKINE_PATHWAY	1	8	16	16	128
BIOCARTA_D4GDI_PATHWAY	1	6	15	12	135
BIOCARTA_ETC_PATHWAY	1	1	7	9	151
BIOCARTA_EXTRINSIC_PATHWAY	1	5	20	20	123
BIOCARTA_FAS_PATHWAY	1	8	25	24	111
BIOCARTA_FCER1_PATHWAY	1	18	18	17	115
BIOCARTA_FIBRINOLYSIS_PATHWAY	1	2	17	11	138
BIOCARTA_GATA3_PATHWAY	1	6	15	15	132
BIOCARTA_P53HYPOXIA_PATHWAY	1	11	15	15	127
BIOCARTA_HIF_PATHWAY	1	17	18	13	120
BIOCARTA_IL3_PATHWAY	1	15	21	21	111
BIOCARTA_IL12_PATHWAY	1	8	16	16	128
BIOCARTA_GSK3_PATHWAY	1	3	16	17	132
BIOCARTA_DEATH_PATHWAY	1	15	21	20	112
BIOCARTA_PYK2_PATHWAY	1	7	22	23	116
BIOCARTA_MONOCYTE_PATHWAY	1	9	13	16	130
BIOCARTA_MTOR_PATHWAY	1	12	18	19	119
BIOCARTA_IGF1R_PATHWAY	1	11	19	18	120
BIOCARTA_PITX2_PATHWAY	1	3	17	17	131
BIOCARTA_P38MAPK_PATHWAY	1	16	18	17	117
BIOCARTA_PLCE_PATHWAY	1	13	22	19	114
BIOCARTA_EDG1_PATHWAY	1	9	18	18	123
BIOCARTA_CDK5_PATHWAY	1	20	21	24	103
BIOCARTA_AKAPCENTROSOME_PATHWAY	1	6	14	12	136
BIOCARTA_NKCELLS_PATHWAY	1	4	21	22	121
BIOCARTA_HER2_PATHWAY	1	2	19	18	129
BIOCARTA_BARR_MAPK_PATHWAY	1	9	17	17	125
BIOCARTA_NKT_PATHWAY	1	8	15	15	130
BIOCARTA_IL1R_PATHWAY	1	4	20	20	124
BIOCARTA_IGF1MTOR_PATHWAY	1	12	12	13	131
BIOCARTA_THELPER_PATHWAY	1	3	21	22	122
BIOCARTA_TEL_PATHWAY	1	10	14	13	131
BIOCARTA_SARS_PATHWAY	1	10	21	24	113
BIOCARTA_TNFR2_PATHWAY	1	15	15	14	124
BIOCARTA_TOLL_PATHWAY	1	9	17	17	125
BIOCARTA_TPO_PATHWAY	1	10	18	18	122
BIOCARTA_TRKA_PATHWAY	1	3	16	15	134
REACTOME_ACTIVATED_TLR4_SIGNALLING	1	7	17	18	126
REACTOME_AMINE_LIGAND_BINDING_RECEPTORS	1	4	18	18	128
REACTOME_APOPTOTIC_CLEAVAGE_OF_CELL_ADHESION_PROTEINS	1	2	14	14	138
REACTOME_APOPTOTIC_EXECUTION_PHASE	1	11	22	21	114
REACTOME_BASE_FREE_SUGAR_PHOSPHATE_REMOVAL_VIA_THE_SINGLE_NUCLEOTIDE_REPLACEMENT_PATHWAY	1	3	17	16	132
REACTOME_BIOLOGICAL_OXIDATIONS	1	12	15	15	126
REACTOME_CAM_PATHWAY	1	6	17	18	127
REACTOME_CELL_CELL_ADHESION_SYSTEMS	1	8	21	20	119
REACTOME_CHAPERONIN_MEDIATED_PROTEIN_FOLDING	1	17	21	22	108
REACTOME_CLASS_B2_SECRETIN_FAMILY_RECEPTORS	1	7	24	24	113
REACTOME_CLATHRIN_DERIVED_VESICLE_BUDDING	1	17	14	15	122
REACTOME_COMMON_PATHWAY	1	3	20	19	126
REACTOME_CTLA4_INHIBITORY_SIGNALING	1	5	24	24	115
REACTOME_CYCLIN_A1_ASSOCIATED_EVENTS_DURING_G2_M_TRANSITION	1	4	14	21	129
REACTOME_CYTOSOLIC_SULFONATION_OF_SMALL_MOLECULES	1	2	13	14	139
REACTOME_DNA_REPAIR	1	23	18	18	109
REACTOME_DNA_REPLICATION_PRE_INITIATION	1	37	16	17	98
REACTOME_E2F_TRANSCRIPTIONAL_TARGETS_AT_G1_S	1	3	18	22	125
REACTOME_EGFR_DOWNREGULATION	1	7	19	19	123
REACTOME_FORMATION_OF_A_POOL_OF_FREE_40S_SUBUNITS	1	55	8	8	97
REACTOME_FORMATION_OF_FIBRIN_CLOT_CLOTTING_CASCADE	1	5	19	19	125
REACTOME_GLUCOSE_AND_OTHER_SUGAR_SLC_TRANSPORTERS	1	12	18	17	121
REACTOME_GLUCOSE_REGULATION_OF_INSULIN_SECRETION	1	29	18	19	102
REACTOME_GLUTATHIONE_CONJUGATION	1	6	18	21	123
REACTOME_GOLGI_ASSOCIATED_VESICLE_BIOGENESIS	1	15	17	17	119
REACTOME_GRB2_SOS_PROVIDES_LINKAGE_TO_MAPK_SIGNALING_FOR_INTERGRINS_	1	0	15	16	137
REACTOME_GS_ALPHA_MEDIATED_EVENTS_IN_GLUCAGON_SIGNALLING	1	9	16	16	127
REACTOME_IMMUNOREGULATORY_INTERACTIONS_BETWEEN_A_LYMPHOID_AND_A_NON_LYMPHOID_CELL	1	11	21	22	114
REACTOME_INFLUENZA_VIRAL_RNA_TRANSCRIPTION_AND_REPLICATION	1	54	9	10	95
REACTOME_INNATE_IMMUNITY_SIGNALING	1	11	19	18	120
REACTOME_INSULIN_SYNTHESIS_AND_SECRETION	1	51	10	9	98
REACTOME_INTEGRATION_OF_ENERGY_METABOLISM	1	32	14	15	107
REACTOME_LIPOPROTEIN_METABOLISM	1	12	17	17	122
REACTOME_LYSOSOME_VESICLE_BIOGENESIS	1	12	20	21	115
REACTOME_MEMBRANE_TRAFFICKING	1	21	16	15	116
REACTOME_METABOLISM_OF_NITRIC_OXIDE	1	2	15	11	140
REACTOME_METABOLISM_OF_PROTEINS	1	52	12	13	91
REACTOME_METABOLISM_OF_VITAMINS_AND_COFACTORS	1	6	21	22	119
REACTOME_MRNA_SPLICING_MINOR_PATHWAY	1	27	12	13	116
REACTOME_MUSCLE_CONTRACTION	1	6	24	24	114
REACTOME_NEUROTRANSMITTER_RELEASE_CYCLE	1	2	20	20	126
REACTOME_NRAGE_SIGNALS_DEATH_THROUGH_JNK	1	7	21	21	119
REACTOME_P38MAPK_EVENTS	1	5	17	16	130
REACTOME_P75NTR_SIGNALS_VIA_NFKB	1	16	25	18	109
REACTOME_PEPTIDE_CHAIN_ELONGATION	1	55	10	10	93
REACTOME_PHASE_1_FUNCTIONALIZATION	1	3	17	12	136
REACTOME_PHASE_1_FUNCTIONALIZATION_OF_COMPOUNDS	1	8	19	19	122
REACTOME_POST_TRANSLATIONAL_PROTEIN_MODIFICATION	1	9	22	22	115
REACTOME_REGULATION_OF_BETA_CELL_DEVELOPMENT	1	41	14	14	99
REACTOME_REMOVAL_OF_DNA_PATCH_CONTAINING_ABASIC_RESIDUE	1	6	16	12	134
REACTOME_REMOVAL_OF_THE_FLAP_INTERMEDIATE	1	7	12	11	138
REACTOME_REMOVAL_OF_THE_FLAP_INTERMEDIATE_FROM_THE_C_STRAND	1	1	7	7	153
REACTOME_REV_MEDIATED_NUCLEAR_EXPORT_OF_HIV1_RNA	1	16	17	18	117
REACTOME_RNA_POL_II_CTD_PHOSPHORYLATION_AND_INTERACTION_WITH_CE	1	24	17	18	109
REACTOME_RNA_POLYMERASE_I_TRANSCRIPTION_TERMINATION	1	8	19	16	125
REACTOME_SEROTONIN_RECEPTORS	1	2	15	14	137
REACTOME_SHC_MEDIATED_SIGNALLING	1	7	17	12	132
REACTOME_SLC_MEDIATED_TRANSMEMBRANE_TRANSPORT	1	12	17	16	123
REACTOME_STRIATED_MUSCLE_CONTRACTION	1	9	22	21	116
REACTOME_TOLL_LIKE_RECEPTOR_4_CASCADE	1	7	15	14	132
REACTOME_TRAF6_MEDIATED_INDUCTION_OF_THE_ANTIVIRAL_CYTOKINE_IFN_ALPHA_BETA_CASCADE	1	12	17	17	122
REACTOME_TRANSCRIPTION_OF_THE_HIV_GENOME	1	27	17	16	108
REACTOME_TRANSFORMATION_OF_LANOSTEROL_TO_CHOLESTEROL	1	3	8	8	149
REACTOME_TRANSLATION	1	56	9	10	93
REACTOME_TRANSLATION_INITIATION_COMPLEX_FORMATION	1	51	11	11	95
REACTOME_TRANSPORT_OF_MATURE_MRNA_DERIVED_FROM_AN_INTRON_CONTAINING_TRANSCRIPT	1	22	15	15	116
REACTOME_UNWINDING_OF_DNA	1	1	9	11	147
REACTOME_VIRAL_DSRNA_TLR3_TRIF_COMPLEX_ACTIVATES_RIP1	1	14	23	17	114
REACTOME_VPR_MEDIATED_NUCLEAR_IMPORT_OF_PICS	1	12	18	17	121
REACTOME_JNK_PHOSPHORYLATION_AND_ACTIVATION_MEDIATED_BY_ACTIVATED_HUMAN_TAK1	1	4	17	17	130
REACTOME_CELLEXTRACELLULAR_MATRIX_INTERACTIONS	1	1	18	17	132
REACTOME_GLUCOSE_TRANSPORT	1	8	18	19	123
REACTOME_ADP_SIGNALLING_THROUGH_P2Y_PURINOCEPTOR_12	1	8	15	17	128
REACTOME_ETHANOL_OXIDATION	1	5	13	10	140
REACTOME_BILE_SALT_AND_ORGANIC_ANION_SLC_TRANSPORTERS	1	1	12	12	143
REACTOME_EFFECTS_OF_PIP2_HYDROLYSIS	1	3	19	20	126
REACTOME_HUMAN_TAK1_ACTIVATES_NFKB_BY_PHOSPHORYLATION_AND_ACTIVATION_OF_IKKS_COMPLEX	1	11	19	15	123
REACTOME_METAL_ION_SLC_TRANSPORTERS	1	7	13	14	134
REACTOME_GAP_JUNCTION_ASSEMBLY	1	3	13	14	138
REACTOME_MRNA_DECAY_BY_3_TO_5_EXORIBONUCLEASE	1	3	5	7	153
REACTOME_PURINE_RIBONUCLEOSIDE_MONOPHOSPHATE_BIOSYNTHESIS	1	4	14	18	132
REACTOME_TRANSPORT_OF_THE_SLBP_INDEPENDENT_MATURE_MRNA	1	18	18	18	114
REACTOME_ZINC_TRANSPORTATION	1	6	13	14	135
REACTOME_APOPTOSIS_INDUCED_DNA_FRAGMENTATION	1	5	16	18	129
REACTOME_MYOGENESSIS	1	7	20	19	122
ST_G_ALPHA_S_PATHWAY	1	13	22	18	115
SIG_REGULATION_OF_THE_ACTIN_CYTOSKELETON_BY_RHO_GTPASES	1	7	16	17	128
ST_GAQ_PATHWAY	1	3	21	20	124
ST_STAT3_PATHWAY	1	2	14	15	137
SA_G1_AND_S_PHASES	1	4	16	23	125
ST_T_CELL_SIGNAL_TRANSDUCTION	1	8	20	19	121
ST_JNK_MAPK_PATHWAY	1	10	19	19	120
SA_PROGRAMMED_CELL_DEATH	1	11	18	16	123
SA_PTEN_PATHWAY	1	7	19	19	123
SA_REG_CASCADE_OF_CYCLIN_EXPR	1	3	17	15	133
MITOCHONDRIAL_SMALL_RIBOSOMAL_SUBUNIT	1	22	23	24	99
EXTERNAL_SIDE_OF_PLASMA_MEMBRANE	1	6	21	19	122
CELL_JUNCTION	1	9	18	17	124
AXON	1	11	16	17	124
RIBONUCLEOPROTEIN_COMPLEX	1	37	15	14	102
COATED_VESICLE	1	16	21	20	111
SPINDLE_POLE	1	9	17	21	121
LATE_ENDOSOME	1	17	12	18	121
SMALL_NUCLEAR_RIBONUCLEOPROTEIN_COMPLEX	1	29	13	12	114
NUCLEAR_CHROMOSOME	1	13	20	21	114
CHROMATIN_REMODELING_COMPLEX	1	5	11	11	141
BASEMENT_MEMBRANE	1	6	20	21	121
NADH_DEHYDROGENASE_COMPLEX	1	3	10	10	145
ENDOPLASMIC_RETICULUM_MEMBRANE	1	22	17	18	111
VESICLE	1	19	14	13	122
NUCLEAR_ENVELOPE_ENDOPLASMIC_RETICULUM_NETWORK	1	18	18	17	115
PEROXISOMAL_PART	1	9	20	19	120
INTEGRATOR_COMPLEX	1	20	26	28	94
HISTONE_DEACETYLASE_COMPLEX	1	4	14	17	133
ENVELOPE	1	23	18	19	108
MICROBODY_MEMBRANE	1	9	21	17	121
SPINDLE_MICROTUBULE	1	16	26	20	106
INTERMEDIATE_FILAMENT	1	9	18	18	123
MITOCHONDRIAL_RESPIRATORY_CHAIN_COMPLEX_I	1	7	9	10	142
CONDENSED_NUCLEAR_CHROMOSOME	1	3	19	19	127
NUCLEAR_BODY	1	11	21	20	116
SPLICEOSOME	1	20	16	17	115
ACTIN_FILAMENT	1	0	16	16	136
APICAL_PART_OF_CELL	1	3	13	14	138
COATED_VESICLE_MEMBRANE	1	29	25	24	90
ACTIN_CYTOSKELETON	1	12	18	19	119
NUCLEAR_DNA_DIRECTED_RNA_POLYMERASE_COMPLEX	1	22	23	22	101
GOLGI_STACK	1	7	10	8	143
FOCAL_ADHESION	1	4	12	12	140
MEMBRANE_COAT	1	21	27	26	94
CENTROSOME	1	15	20	19	114
MITOCHONDRIAL_ENVELOPE	1	25	15	15	113
RESPIRATORY_CHAIN_COMPLEX_I	1	6	13	11	138
CONDENSED_CHROMOSOME	1	3	15	15	135
EXTRINSIC_TO_MEMBRANE	1	5	17	18	128
MITOCHONDRIAL_MEMBRANE_PART	1	16	17	18	117
COATED_MEMBRANE	1	12	22	20	114
NUCLEOLUS	1	23	23	22	100
VESICLE_MEMBRANE	1	15	15	15	123
PROTEIN_POLYUBIQUITINATION	1	0	16	15	137
DNA_REPAIR	1	24	17	16	111
RESPONSE_TO_VIRUS	1	18	18	18	114
MITOTIC_CELL_CYCLE_CHECKPOINT	1	6	14	13	135
PROTEIN_FOLDING	1	20	18	19	111
NUCLEAR_IMPORT	1	13	19	20	116
NEGATIVE_REGULATION_OF_MULTICELLULAR_ORGANISMAL_PROCESS	1	1	20	20	127
NEGATIVE_REGULATION_OF_DNA_METABOLIC_PROCESS	1	4	15	16	133
MULTI_ORGANISM_PROCESS	1	10	20	20	118
CHROMATIN_REMODELING	1	4	27	26	111
NEGATIVE_REGULATION_OF_APOPTOSIS	1	21	22	22	103
NEURITE_DEVELOPMENT	1	4	24	24	116
ENERGY_RESERVE_METABOLIC_PROCESS	1	1	17	16	134
FEMALE_GAMETE_GENERATION	1	2	12	11	143
PROTEIN_TETRAMERIZATION	1	4	23	21	120
REGULATION_OF_ANATOMICAL_STRUCTURE_MORPHOGENESIS	1	7	17	17	127
FOCAL_ADHESION_FORMATION	1	8	16	17	127
NEGATIVE_REGULATION_OF_CELLULAR_BIOSYNTHETIC_PROCESS	1	5	19	18	126
SECRETION_BY_CELL	1	11	21	21	115
RESPONSE_TO_NUTRIENT	1	2	20	21	125
REGULATION_OF_SYNAPSE_STRUCTURE_AND_ACTIVITY	1	12	20	21	115
STRIATED_MUSCLE_DEVELOPMENT	1	6	17	17	128
SENSORY_PERCEPTION_OF_TASTE	1	3	18	20	127
INTRACELLULAR_PROTEIN_TRANSPORT	1	16	16	17	119
TRANSLATIONAL_INITIATION	1	17	18	18	115
REGIONALIZATION	1	3	15	17	133
NEGATIVE_REGULATION_OF_CELL_CYCLE	1	21	20	20	107
POSITIVE_REGULATION_OF_NUCLEOBASENUCLEOSIDENUCLEOTIDE_AND_NUCLEIC_ACID_METABOLIC_PROCESS	1	15	19	18	116
POSITIVE_REGULATION_OF_RNA_METABOLIC_PROCESS	1	18	24	24	102
CELLULAR_PROTEIN_CATABOLIC_PROCESS	1	18	18	17	115
REGULATION_OF_TRANSLATIONAL_INITIATION	1	16	11	12	129
REGULATION_OF_PROTEIN_MODIFICATION_PROCESS	1	11	22	23	112
HOMOPHILIC_CELL_ADHESION	1	3	19	19	127
MICROTUBULE_CYTOSKELETON_ORGANIZATION_AND_BIOGENESIS	1	8	18	19	123
POST_GOLGI_VESICLE_MEDIATED_TRANSPORT	1	14	18	16	120
NEGATIVE_REGULATION_OF_ANGIOGENESIS	1	3	13	18	134
CARBOHYDRATE_TRANSPORT	1	6	18	18	126
MUSCLE_CELL_DIFFERENTIATION	1	6	18	19	125
REGULATION_OF_G_PROTEIN_COUPLED_RECEPTOR_PROTEIN_SIGNALING_PATHWAY	1	7	15	16	130
REGULATION_OF_TRANSLATION	1	11	16	17	124
PHOTORECEPTOR_CELL_MAINTENANCE	1	2	13	12	141
DEFENSE_RESPONSE	1	9	21	22	116
I_KAPPAB_KINASE_NF_KAPPAB_CASCADE	1	21	15	14	118
NUCLEOSOME_ASSEMBLY	1	1	9	8	150
CELL_CYCLE_PROCESS	1	16	19	19	114
PRODUCTION_OF_MOLECULAR_MEDIATOR_OF_IMMUNE_RESPONSE	1	1	17	15	135
INTRA_GOLGI_VESICLE_MEDIATED_TRANSPORT	1	18	24	22	104
VITAMIN_TRANSPORT	1	4	10	12	142
REGULATION_OF_PEPTIDYL_TYROSINE_PHOSPHORYLATION	1	7	18	18	125
TRANSCRIPTION_INITIATION	1	18	15	15	120
AMINO_ACID_DERIVATIVE_METABOLIC_PROCESS	1	8	14	14	132
T_CELL_DIFFERENTIATION	1	4	19	19	126
DEPHOSPHORYLATION	1	10	20	20	118
PROTEIN_DNA_COMPLEX_ASSEMBLY	1	19	20	21	108
REGULATION_OF_T_CELL_ACTIVATION	1	1	18	17	132
COENZYME_BIOSYNTHETIC_PROCESS	1	11	17	22	118
NEGATIVE_REGULATION_OF_GROWTH	1	12	20	19	117
MEIOTIC_CELL_CYCLE	1	5	21	20	122
MITOTIC_CELL_CYCLE	1	17	24	24	103
REGULATION_OF_CELLULAR_COMPONENT_ORGANIZATION_AND_BIOGENESIS	1	11	22	22	113
JNK_CASCADE	1	12	18	19	119
CELLULAR_PROTEIN_COMPLEX_DISASSEMBLY	1	5	21	20	122
REGULATION_OF_NUCLEOCYTOPLASMIC_TRANSPORT	1	6	17	17	128
LIPID_BIOSYNTHETIC_PROCESS	1	16	24	24	104
ORGAN_MORPHOGENESIS	1	10	22	22	114
CELLULAR_CARBOHYDRATE_METABOLIC_PROCESS	1	14	22	23	109
REGULATION_OF_TRANSCRIPTION_FACTOR_ACTIVITY	1	5	16	15	132
INTERLEUKIN_2_PRODUCTION	1	2	17	15	134
B_CELL_DIFFERENTIATION	1	4	14	12	138
CELLULAR_CATION_HOMEOSTASIS	1	5	21	21	121
REGULATION_OF_CELL_DIFFERENTIATION	1	9	16	16	127
POSITIVE_REGULATION_OF_DEVELOPMENTAL_PROCESS	1	14	20	19	115
POSITIVE_REGULATION_OF_CYTOKINE_SECRETION	1	6	16	16	130
PROTEIN_TARGETING_TO_MEMBRANE	1	1	14	13	140
BIOPOLYMER_BIOSYNTHETIC_PROCESS	1	17	22	20	109
POSITIVE_REGULATION_OF_TRANSCRIPTION_FACTOR_ACTIVITY	1	9	17	18	124
ENERGY_DERIVATION_BY_OXIDATION_OF_ORGANIC_COMPOUNDS	1	5	19	20	124
REGULATION_OF_CYTOKINE_PRODUCTION	1	3	21	20	124
LIPID_HOMEOSTASIS	1	13	15	9	131
XENOBIOTIC_METABOLIC_PROCESS	1	2	12	10	144
HEME_BIOSYNTHETIC_PROCESS	1	1	18	17	132
[truncated: 159 more rows]
